# Supplementary material for: Synthesis and crystal structure of ethyl 2-(1,3-benzo­thia­zol-2-yl)-1-oxo-1H-pyrido[2,1-b][1,3]benzo­thia­zole-4-carboxyl­ate
Source: Acta Crystallogr E Crystallogr Commun. 2026 Jan 20;82(Pt 2):182–6. doi: 10.1107/S2056989026000204 (PMC12874251; doi:10.1107/S2056989026000204)
Supplement: Supplementary file 1 [file e-82-00182-sup1.cif]

##############################################################################
#                                                                            #
# This CIF contains the data in a paper accepted for publication in          #
# Acta Crystallographica Section E. It conforms to the requirements of       #
# Notes for Authors for Acta Crystallographica Section E, and has been       #
# peer reviewed under the auspices of the IUCr Commission on Journals.       #
#                                                                            #
# Full details of the Crystallographic Information File format               #
# are given in the paper "The Crystallographic Information File (CIF):       #
# a New Standard Archive File for Crystallography" by S. R. Hall, F. H.      #
# Allen and I. D. Brown [Acta Cryst. (1991), A47, 655-685].                  #
#                                                                            #
# The current version of the core CIF dictionary is obtainable from          #
# ftp://ftp.iucr.org/pub/cif_core.dic.                                       #
#                                                                            #
# Software is freely available for graphical display of the structure(s)     #
# in this CIF. For information consult the CIF software page                 #
# http://www.iucr.org/resources/cif/software.                                #
#                                                                            #
# This file may be used for bona fide research purposes within the           #
# scientific community so long as proper attribution is given to the journal # 
# article from which it was obtained.                                        #
#                                                                            #
##############################################################################
data_I
_audit_creation_method     'SHELXL-2019/3'
_chemical_name_systematic
;\
Ethyl
2-(1,3-benzothiazol-2-yl)-1-oxo-1<i>H</i>-pyrido[2,1-<i>b</i>][1,3]\
benzothiazole-4-carboxylate
;
_chemical_name_common     ?
_chemical_formula_moiety     'C21 H14 N2 O3 S2'
_chemical_formula_sum     'C21 H14 N2 O3 S2'
_chemical_formula_iupac     'C21 H14 N2 O3 S2'
_chemical_formula_weight     406.46
_chemical_melting_point     ?
_space_group_crystal_system     monoclinic
_space_group_name_H-M_alt     'P 21/n'
_space_group_name_Hall     '-P 2yn'
loop_
    _space_group_symop_operation_xyz
    'x, y, z'
    '-x+1/2, y+1/2, -z+1/2'
    '-x, -y, -z'
    'x-1/2, -y-1/2, z-1/2'
_cell_length_a     8.7402(2)
_cell_length_b     12.0342(3)
_cell_length_c     17.2069(4)
_cell_angle_alpha     90
_cell_angle_beta     100.847(2)
_cell_angle_gamma     90
_cell_volume     1777.51(7)
_cell_formula_units_Z     4
_cell_measurement_reflns_used     74718
_cell_measurement_theta_min     2.4280
_cell_measurement_theta_max     38.3580
_cell_measurement_temperature     110(2)
_exptl_crystal_description     tablet
_exptl_crystal_colour     yellow
_exptl_crystal_size_max     0.17
_exptl_crystal_size_mid     0.13
_exptl_crystal_size_min     0.04
_exptl_crystal_density_diffrn     1.519
_exptl_crystal_density_meas     ?
_exptl_crystal_density_method     ?
_exptl_crystal_F_000     840
_exptl_absorpt_coefficient_mu     0.327
_exptl_absorpt_correction_type     multi-scan
_exptl_absorpt_process_details
;
(CrysAlisPro; Rigaku OD, 2024)
;
_exptl_absorpt_correction_T_min     0.71698
_exptl_absorpt_correction_T_max     1.00000
_exptl_special_details
;
 Data were collected at 110 K because the crystals cracked at 100K (presumably
 because of a phase change).
;
_diffrn_ambient_temperature     109.98(15)
_diffrn_source     'micro-focus sealed X-ray tube'
_diffrn_radiation_type     'Mo K\a'
_diffrn_radiation_wavelength     0.71073
_diffrn_radiation_monochromator     mirror
_diffrn_measurement_device_type     'XtaLAB Synergy'
_diffrn_measurement_device     'four-circle diffractometer'
_diffrn_measurement_method     '\w scans'
_diffrn_detector     'Hybrid Pixel Array Detector'
_diffrn_detector_area_resol_mean     10.0000
_diffrn_reflns_number     138468
_diffrn_reflns_av_R_equivalents     0.0413
_diffrn_reflns_av_unetI/netI     0.0181
_diffrn_reflns_theta_min     2.410
_diffrn_reflns_theta_max     38.335
_diffrn_reflns_theta_full     37.500
_diffrn_measured_fraction_theta_max     0.962
_diffrn_measured_fraction_theta_full     0.995
_diffrn_reflns_limit_h_min     -15
_diffrn_reflns_limit_h_max     14
_diffrn_reflns_limit_k_min     -20
_diffrn_reflns_limit_k_max     20
_diffrn_reflns_limit_l_min     -29
_diffrn_reflns_limit_l_max     29
_diffrn_radiation_probe     x-ray
_refine_special_details     ?
_reflns_number_total     9507
_reflns_number_gt     7763
_reflns_threshold_expression     'I > 2\s(I)'
_refine_ls_structure_factor_coef     Fsqd
_refine_ls_matrix_type     full
_refine_ls_R_factor_all     0.0507
_refine_ls_R_factor_gt     0.0388
_refine_ls_wR_factor_gt     0.1052
_refine_ls_wR_factor_ref     0.1141
_refine_ls_goodness_of_fit_ref     1.043
_refine_ls_restrained_S_all     1.043
_refine_ls_number_reflns     9507
_refine_ls_number_parameters     254
_refine_ls_number_restraints     0
_refine_ls_hydrogen_treatment     constr
_refine_ls_weighting_scheme     calc
_refine_ls_weighting_details
              'w=1/[\s^2^(Fo^2^)+(0.0599P)^2^+0.6500P] where P=(Fo^2^+2Fc^2^)/3'
_atom_sites_solution_hydrogens     geom
_atom_sites_solution_primary     dual
_atom_sites_solution_secondary     ?
_refine_ls_shift/su_max     0.002
_refine_ls_shift/su_mean     0.000
_refine_diff_density_max     1.619
_refine_diff_density_min     -0.476
_refine_ls_extinction_method     none
_refine_ls_extinction_coef     .
loop_
    _atom_type_symbol
    _atom_type_description
    _atom_type_scat_dispersion_real
    _atom_type_scat_dispersion_imag
    _atom_type_scat_source
    'C' 'C' 0.0033 0.0016
                         'International Tables Vol C Tables 4.2.6.8 and 6.1.1.4'
    'H' 'H' 0.0000 0.0000
                         'International Tables Vol C Tables 4.2.6.8 and 6.1.1.4'
    'N' 'N' 0.0061 0.0033
                         'International Tables Vol C Tables 4.2.6.8 and 6.1.1.4'
    'O' 'O' 0.0106 0.0060
                         'International Tables Vol C Tables 4.2.6.8 and 6.1.1.4'
    'S' 'S' 0.1246 0.1234
                         'International Tables Vol C Tables 4.2.6.8 and 6.1.1.4'
_computing_data_collection
;
CrysAlisPro (Rigaku OD, 2024)
;
_computing_cell_refinement
;
CrysAlisPro (Rigaku OD, 2024)
;
_computing_data_reduction
;
CrysAlisPro (Rigaku OD, 2024)
;
_computing_structure_solution
;
<i>SHELXT</i> (Sheldrick, 2015a)
;
_computing_structure_refinement
;
SHELXL (Sheldrick, 2015b)
;
_computing_molecular_graphics
;
XP (Bruker, 1998)
;
_computing_publication_material
;
publCIF (Westrip, 2010)
;
loop_
    _atom_site_type_symbol
    _atom_site_label
    _atom_site_fract_x
    _atom_site_fract_y
    _atom_site_fract_z
    _atom_site_U_iso_or_equiv
    _atom_site_adp_type
    _atom_site_calc_flag
    _atom_site_occupancy
    _atom_site_disorder_assembly
    _atom_site_disorder_group
    C C1 0.65788(10) 0.69830(7) 0.44909(5) 0.01536(12) Uani d 1 . .
    O O1 0.76314(9) 0.65176(6) 0.42328(4) 0.02042(12) Uani d 1 . .
    C C2 0.59709(9) 0.66342(7) 0.51720(5) 0.01495(12) Uani d 1 . .
    C C3 0.47917(10) 0.72150(7) 0.54192(5) 0.01638(13) Uani d 1 . .
    H H3 0.440918 0.695749 0.586835 0.020 Uiso calc 1 . .
    C C4 0.41390(10) 0.81725(7) 0.50297(5) 0.01657(13) Uani d 1 . .
    C C4A 0.47129(10) 0.85341(7) 0.43754(5) 0.01602(13) Uani d 1 . .
    S S5 0.41018(3) 0.96920(2) 0.38107(2) 0.01898(5) Uani d 1 . .
    C C5A 0.54333(11) 0.94027(7) 0.32026(5) 0.01838(14) Uani d 1 . .
    C C6 0.56482(12) 1.00226(8) 0.25492(6) 0.02274(16) Uani d 1 . .
    H H6 0.507318 1.068571 0.240780 0.027 Uiso calc 1 . .
    C C7 0.67208(14) 0.96498(9) 0.21098(6) 0.02596(18) Uani d 1 . .
    H H7 0.688512 1.005776 0.165996 0.031 Uiso calc 1 . .
    C C8 0.75624(13) 0.86739(9) 0.23270(6) 0.02592(18) Uani d 1 . .
    H H8 0.828854 0.842816 0.201681 0.031 Uiso calc 1 . .
    C C9 0.73690(12) 0.80524(8) 0.29827(5) 0.02112(15) Uani d 1 . .
    H H9 0.794908 0.739144 0.312423 0.025 Uiso calc 1 . .
    C C9A 0.62904(10) 0.84346(7) 0.34264(5) 0.01668(13) Uani d 1 . .
    N N9B 0.58738(9) 0.79589(6) 0.41105(4) 0.01527(11) Uani d 1 . .
    C C10 0.28474(10) 0.87873(8) 0.52649(6) 0.01966(14) Uani d 1 . .
    O O2 0.22737(10) 0.96137(7) 0.49221(5) 0.02754(15) Uani d 1 . .
    O O3 0.23929(9) 0.83336(6) 0.58949(5) 0.02420(14) Uani d 1 . .
    C C11 0.10238(12) 0.88120(9) 0.61358(7) 0.02589(18) Uani d 1 . .
    H H11A 0.091902 0.960214 0.597449 0.031 Uiso calc 1 . .
    H H11B 0.114066 0.877614 0.671879 0.031 Uiso calc 1 . .
    C C12 -0.03956(13) 0.81867(11) 0.57590(8) 0.0330(2) Uani d 1 . .
    H H12A -0.055028 0.826992 0.518296 0.049 Uiso calc 1 . .
    H H12B -0.130465 0.848089 0.594846 0.049 Uiso calc 1 . .
    H H12C -0.026483 0.739813 0.589797 0.049 Uiso calc 1 . .
    S S1' 0.79989(3) 0.47864(2) 0.52878(2) 0.01664(5) Uani d 1 . .
    C C2' 0.65958(10) 0.56342(7) 0.55998(5) 0.01534(12) Uani d 1 . .
    N N3' 0.61155(9) 0.53095(6) 0.62404(5) 0.01790(12) Uani d 1 . .
    C C3A' 0.68446(10) 0.43293(7) 0.65194(5) 0.01778(13) Uani d 1 . .
    C C4' 0.66015(12) 0.37627(9) 0.72000(6) 0.02291(16) Uani d 1 . .
    H H4' 0.589405 0.404375 0.750868 0.027 Uiso calc 1 . .
    C C5' 0.74142(12) 0.27854(8) 0.74125(6) 0.02500(18) Uani d 1 . .
    H H5' 0.726025 0.239428 0.787114 0.030 Uiso calc 1 . .
    C C6' 0.84629(12) 0.23661(8) 0.69577(6) 0.02418(17) Uani d 1 . .
    H H6' 0.900282 0.169307 0.711295 0.029 Uiso calc 1 . .
    C C7' 0.87240(12) 0.29179(8) 0.62857(6) 0.02156(16) Uani d 1 . .
    H H7' 0.943451 0.263331 0.598000 0.026 Uiso calc 1 . .
    C C7A' 0.79064(10) 0.39078(7) 0.60724(5) 0.01730(13) Uani d 1 . .
loop_
    _atom_site_aniso_label
    _atom_site_aniso_U_11
    _atom_site_aniso_U_22
    _atom_site_aniso_U_33
    _atom_site_aniso_U_12
    _atom_site_aniso_U_13
    _atom_site_aniso_U_23
    C1 0.0185(3) 0.0135(3) 0.0143(3) 0.0008(2) 0.0034(2) 0.0003(2)
    O1 0.0255(3) 0.0185(3) 0.0195(3) 0.0057(2) 0.0101(2) 0.0022(2)
    C2 0.0164(3) 0.0142(3) 0.0145(3) 0.0006(2) 0.0037(2) 0.0006(2)
    C3 0.0168(3) 0.0163(3) 0.0164(3) 0.0004(2) 0.0041(2) -0.0007(2)
    C4 0.0165(3) 0.0153(3) 0.0183(3) 0.0010(2) 0.0044(2) -0.0011(2)
    C4A 0.0167(3) 0.0137(3) 0.0175(3) 0.0004(2) 0.0027(2) -0.0007(2)
    S5 0.01982(9) 0.01425(8) 0.02237(10) 0.00197(6) 0.00266(7) 0.00199(6)
    C5A 0.0204(3) 0.0157(3) 0.0182(3) -0.0009(3) 0.0013(3) 0.0020(2)
    C6 0.0265(4) 0.0202(4) 0.0202(4) -0.0012(3) 0.0009(3) 0.0060(3)
    C7 0.0330(5) 0.0264(4) 0.0182(4) -0.0024(4) 0.0043(3) 0.0068(3)
    C8 0.0328(5) 0.0287(4) 0.0178(4) 0.0013(4) 0.0088(3) 0.0043(3)
    C9 0.0262(4) 0.0218(4) 0.0167(3) 0.0022(3) 0.0075(3) 0.0027(3)
    C9A 0.0196(3) 0.0158(3) 0.0143(3) -0.0005(2) 0.0024(2) 0.0019(2)
    N9B 0.0177(3) 0.0137(3) 0.0146(3) 0.0007(2) 0.0036(2) 0.0008(2)
    C10 0.0182(3) 0.0187(3) 0.0228(4) 0.0012(3) 0.0058(3) -0.0027(3)
    O2 0.0267(3) 0.0243(3) 0.0333(4) 0.0094(3) 0.0098(3) 0.0033(3)
    O3 0.0225(3) 0.0251(3) 0.0283(3) 0.0042(2) 0.0130(3) 0.0003(3)
    C11 0.0224(4) 0.0283(4) 0.0296(5) 0.0026(3) 0.0117(3) -0.0054(4)
    C12 0.0230(4) 0.0314(5) 0.0455(6) 0.0005(4) 0.0089(4) -0.0060(5)
    S1' 0.01858(9) 0.01580(8) 0.01603(9) 0.00217(6) 0.00447(6) 0.00049(6)
    C2' 0.0165(3) 0.0148(3) 0.0150(3) 0.0004(2) 0.0034(2) 0.0006(2)
    N3' 0.0191(3) 0.0188(3) 0.0166(3) 0.0008(2) 0.0054(2) 0.0031(2)
    C3A' 0.0184(3) 0.0178(3) 0.0168(3) -0.0015(3) 0.0023(3) 0.0029(2)
    C4' 0.0245(4) 0.0246(4) 0.0196(4) -0.0026(3) 0.0040(3) 0.0064(3)
    C5' 0.0279(4) 0.0224(4) 0.0228(4) -0.0044(3) 0.0000(3) 0.0077(3)
    C6' 0.0276(4) 0.0168(3) 0.0247(4) -0.0015(3) -0.0038(3) 0.0039(3)
    C7' 0.0240(4) 0.0160(3) 0.0223(4) 0.0012(3) -0.0016(3) -0.0004(3)
    C7A' 0.0188(3) 0.0153(3) 0.0168(3) -0.0006(2) 0.0008(3) 0.0007(2)
loop_
    _geom_bond_atom_site_label_1
    _geom_bond_atom_site_label_2
    _geom_bond_site_symmetry_2
    _geom_bond_distance
    _geom_bond_publ_flag
    C1 O1 . 1.2292(10) y
    C1 N9B . 1.4267(11) ?
    C1 C2 . 1.4374(11) ?
    C2 C3 . 1.3772(11) ?
    C2 C2' . 1.4619(11) y
    C3 C4 . 1.3995(12) ?
    C4 C4A . 1.3859(12) ?
    C4 C10 . 1.4688(12) ?
    C4A N9B . 1.3750(11) y
    C4A S5 . 1.7250(8) y
    S5 C5A . 1.7403(10) y
    C5A C6 . 1.3912(13) ?
    C5A C9A . 1.3994(12) y
    C6 C7 . 1.3851(16) ?
    C7 C8 . 1.3988(15) ?
    C8 C9 . 1.3904(13) ?
    C9 C9A . 1.3978(13) ?
    C9A N9B . 1.4168(11) y
    C10 O2 . 1.2154(12) ?
    C10 O3 . 1.3392(12) ?
    O3 C11 . 1.4566(12) ?
    C11 C12 . 1.4909(16) ?
    S1' C7A' . 1.7287(9) y
    S1' C2' . 1.7553(8) y
    C2' N3' . 1.3106(11) y
    N3' C3A' . 1.3831(12) y
    C3A' C4' . 1.4054(12) ?
    C3A' C7A' . 1.4067(13) y
    C4' C5' . 1.3869(14) ?
    C5' C6' . 1.4061(16) ?
    C6' C7' . 1.3891(14) ?
    C7' C7A' . 1.4021(12) ?
    C3 H3 . 0.9500 ?
    C6 H6 . 0.9500 ?
    C7 H7 . 0.9500 ?
    C8 H8 . 0.9500 ?
    C9 H9 . 0.9500 ?
    C11 H11A . 0.9900 ?
    C11 H11B . 0.9900 ?
    C12 H12A . 0.9800 ?
    C12 H12B . 0.9800 ?
    C12 H12C . 0.9800 ?
    C4' H4' . 0.9500 ?
    C5' H5' . 0.9500 ?
    C6' H6' . 0.9500 ?
    C7' H7' . 0.9500 ?
loop_
    _geom_angle_atom_site_label_1
    _geom_angle_atom_site_label_2
    _geom_angle_atom_site_label_3
    _geom_angle_site_symmetry_1
    _geom_angle_site_symmetry_3
    _geom_angle
    _geom_angle_publ_flag
    O1 C1 N9B . . 119.82(7) ?
    O1 C1 C2 . . 125.31(7) ?
    N9B C1 C2 . . 114.86(7) ?
    C3 C2 C1 . . 121.10(7) ?
    C3 C2 C2' . . 119.51(7) ?
    C1 C2 C2' . . 119.38(7) ?
    C2 C3 C4 . . 122.10(8) ?
    C4A C4 C3 . . 118.05(7) ?
    C4A C4 C10 . . 118.69(8) ?
    C3 C4 C10 . . 123.22(8) ?
    N9B C4A C4 . . 120.91(7) ?
    N9B C4A S5 . . 112.92(6) y
    C4 C4A S5 . . 126.17(6) y
    C4A S5 C5A . . 90.34(4) y
    C6 C5A C9A . . 121.48(9) ?
    C6 C5A S5 . . 125.86(7) y
    C9A C5A S5 . . 112.64(6) y
    C7 C6 C5A . . 118.40(9) ?
    C6 C7 C8 . . 120.13(9) ?
    C9 C8 C7 . . 122.03(10) ?
    C8 C9 C9A . . 117.63(9) ?
    C9 C9A C5A . . 120.32(8) ?
    C9 C9A N9B . . 128.75(8) ?
    C5A C9A N9B . . 110.92(7) y
    C4A N9B C9A . . 113.15(7) y
    C4A N9B C1 . . 122.97(7) ?
    C9A N9B C1 . . 123.88(7) ?
    O2 C10 O3 . . 124.64(9) ?
    O2 C10 C4 . . 123.14(9) ?
    O3 C10 C4 . . 112.22(8) ?
    C10 O3 C11 . . 117.00(8) ?
    O3 C11 C12 . . 109.74(9) ?
    C7A' S1' C2' . . 88.77(4) y
    N3' C2' C2 . . 121.37(7) ?
    N3' C2' S1' . . 115.89(6) y
    C2 C2' S1' . . 122.73(6) y
    C2' N3' C3A' . . 110.29(7) y
    N3' C3A' C4' . . 124.83(9) ?
    N3' C3A' C7A' . . 115.21(7) y
    C4' C3A' C7A' . . 119.96(8) ?
    C5' C4' C3A' . . 118.74(9) ?
    C4' C5' C6' . . 120.85(9) ?
    C7' C6' C5' . . 121.21(9) ?
    C6' C7' C7A' . . 117.94(9) ?
    C7' C7A' C3A' . . 121.30(8) ?
    C7' C7A' S1' . . 128.87(7) y
    C3A' C7A' S1' . . 109.83(6) y
    C2 C3 H3 . . 119.0 ?
    C4 C3 H3 . . 119.0 ?
    C7 C6 H6 . . 120.8 ?
    C5A C6 H6 . . 120.8 ?
    C6 C7 H7 . . 119.9 ?
    C8 C7 H7 . . 119.9 ?
    C9 C8 H8 . . 119.0 ?
    C7 C8 H8 . . 119.0 ?
    C8 C9 H9 . . 121.2 ?
    C9A C9 H9 . . 121.2 ?
    O3 C11 H11A . . 109.7 ?
    C12 C11 H11A . . 109.7 ?
    O3 C11 H11B . . 109.7 ?
    C12 C11 H11B . . 109.7 ?
    H11A C11 H11B . . 108.2 ?
    C11 C12 H12A . . 109.5 ?
    C11 C12 H12B . . 109.5 ?
    H12A C12 H12B . . 109.5 ?
    C11 C12 H12C . . 109.5 ?
    H12A C12 H12C . . 109.5 ?
    H12B C12 H12C . . 109.5 ?
    C5' C4' H4' . . 120.6 ?
    C3A' C4' H4' . . 120.6 ?
    C4' C5' H5' . . 119.6 ?
    C6' C5' H5' . . 119.6 ?
    C7' C6' H6' . . 119.4 ?
    C5' C6' H6' . . 119.4 ?
    C6' C7' H7' . . 121.0 ?
    C7A' C7' H7' . . 121.0 ?
loop_
    _geom_torsion_atom_site_label_1
    _geom_torsion_atom_site_label_2
    _geom_torsion_atom_site_label_3
    _geom_torsion_atom_site_label_4
    _geom_torsion_site_symmetry_1
    _geom_torsion_site_symmetry_2
    _geom_torsion_site_symmetry_3
    _geom_torsion_site_symmetry_4
    _geom_torsion
    _geom_torsion_publ_flag
    O1 C1 C2 C3 . . . . 179.64(9) ?
    N9B C1 C2 C3 . . . . 0.31(12) ?
    O1 C1 C2 C2' . . . . -1.53(13) ?
    N9B C1 C2 C2' . . . . 179.14(7) ?
    C1 C2 C3 C4 . . . . -0.66(13) ?
    C2' C2 C3 C4 . . . . -179.49(8) ?
    C2 C3 C4 C4A . . . . 0.03(13) ?
    C2 C3 C4 C10 . . . . 177.97(8) ?
    C3 C4 C4A N9B . . . . 0.94(12) ?
    C10 C4 C4A N9B . . . . -177.10(8) ?
    C3 C4 C4A S5 . . . . -179.45(7) ?
    C10 C4 C4A S5 . . . . 2.51(12) ?
    N9B C4A S5 C5A . . . . -0.03(7) ?
    C4 C4A S5 C5A . . . . -179.66(8) ?
    C4A S5 C5A C6 . . . . 179.73(9) ?
    C4A S5 C5A C9A . . . . 1.02(7) ?
    C9A C5A C6 C7 . . . . 1.11(14) ?
    S5 C5A C6 C7 . . . . -177.50(8) ?
    C5A C6 C7 C8 . . . . -0.21(16) ?
    C6 C7 C8 C9 . . . . -0.38(17) ?
    C7 C8 C9 C9A . . . . 0.09(16) ?
    C8 C9 C9A C5A . . . . 0.79(14) ?
    C8 C9 C9A N9B . . . . 179.69(9) ?
    C6 C5A C9A C9 . . . . -1.42(14) ?
    S5 C5A C9A C9 . . . . 177.36(7) ?
    C6 C5A C9A N9B . . . . 179.50(8) ?
    S5 C5A C9A N9B . . . . -1.72(9) ?
    C4 C4A N9B C9A . . . . 178.69(8) ?
    S5 C4A N9B C9A . . . . -0.96(9) ?
    C4 C4A N9B C1 . . . . -1.32(12) ?
    S5 C4A N9B C1 . . . . 179.02(6) ?
    C9 C9A N9B C4A . . . . -177.26(9) ?
    C5A C9A N9B C4A . . . . 1.71(10) ?
    C9 C9A N9B C1 . . . . 2.75(14) ?
    C5A C9A N9B C1 . . . . -178.28(7) ?
    O1 C1 N9B C4A . . . . -178.70(8) ?
    C2 C1 N9B C4A . . . . 0.66(11) ?
    O1 C1 N9B C9A . . . . 1.28(13) ?
    C2 C1 N9B C9A . . . . -179.35(7) ?
    C4A C4 C10 O2 . . . . -1.47(14) ?
    C3 C4 C10 O2 . . . . -179.40(9) ?
    C4A C4 C10 O3 . . . . 178.76(8) ?
    C3 C4 C10 O3 . . . . 0.83(13) ?
    O2 C10 O3 C11 . . . . 5.83(15) ?
    C4 C10 O3 C11 . . . . -174.39(8) ?
    C10 O3 C11 C12 . . . . 93.40(12) ?
    C3 C2 C2' N3' . . . . -3.68(13) ?
    C1 C2 C2' N3' . . . . 177.47(8) ?
    C3 C2 C2' S1' . . . . 175.35(6) ?
    C1 C2 C2' S1' . . . . -3.50(11) ?
    C7A' S1' C2' N3' . . . . 1.15(7) ?
    C7A' S1' C2' C2 . . . . -177.93(7) ?
    C2 C2' N3' C3A' . . . . 178.20(8) ?
    S1' C2' N3' C3A' . . . . -0.89(10) ?
    C2' N3' C3A' C4' . . . . 179.46(9) ?
    C2' N3' C3A' C7A' . . . . 0.04(11) ?
    N3' C3A' C4' C5' . . . . -179.96(9) ?
    C7A' C3A' C4' C5' . . . . -0.57(14) ?
    C3A' C4' C5' C6' . . . . 0.02(15) ?
    C4' C5' C6' C7' . . . . 0.33(15) ?
    C5' C6' C7' C7A' . . . . -0.10(14) ?
    C6' C7' C7A' C3A' . . . . -0.46(13) ?
    C6' C7' C7A' S1' . . . . 178.88(7) ?
    N3' C3A' C7A' C7' . . . . -179.75(8) ?
    C4' C3A' C7A' C7' . . . . 0.80(13) ?
    N3' C3A' C7A' S1' . . . . 0.80(10) ?
    C4' C3A' C7A' S1' . . . . -178.65(7) ?
    C2' S1' C7A' C7' . . . . 179.58(9) ?
    C2' S1' C7A' C3A' . . . . -1.02(7) ?
loop_
    _geom_hbond_atom_site_label_D
    _geom_hbond_atom_site_label_H
    _geom_hbond_atom_site_label_A
    _geom_hbond_site_symmetry_A
    _geom_hbond_distance_DH
    _geom_hbond_distance_HA
    _geom_hbond_distance_DA
    _geom_hbond_angle_DHA
    _geom_hbond_publ_flag
    C9 H9 O1 . 0.95 2.24 2.8116(11) 117.7 yes
    C7 H7 O1 2_655 0.95 2.42 3.3470(12) 164.3 yes
_shelx_space_group_comment
;
The symmetry employed for this shelxl refinement is uniquely defined
by the following loop, which should always be used as a source of
symmetry information in preference to the above space-group names.
They are only intended as comments.
;
_shelx_estimated_absorpt_T_min     0.947
_shelx_estimated_absorpt_T_max     0.987
_shelx_hkl_file
;
   0   0  -2 4287.29 170.209  11
   0   0   2 4350.00 170.200  11
   0   0  -2 4400.16 170.115  19
   0   0  -3 0.31938 0.54642  19
   0   0   3-0.37530 0.69716  11
   0   0  -3 1.07377 0.64618  11
   0   0  -3 0.49094 0.45696   9
   0   0  -3 0.22240 0.50151  10
   0   0   3-0.32065 0.47335  21
   0   0   3 0.52963 0.60278  23
   0   0  -4 103.104 4.29040  19
   0   0  -4 99.6657 4.46793  11
   0   0   4 102.113 4.50464  11
   0   0  -4 101.560 4.19151   9
   0   0  -4 98.5735 4.29647  10
   0   0   4 90.4657 4.24854  21
   0   0   4 100.293 4.36436  23
   0   0  -5-0.17493 0.69871  19
   0   0   5 0.52728 0.95449  11
   0   0  -5 1.05219 0.97830  11
   0   0   5 0.78841 0.66150   9
   0   0  -5 0.36900 0.64806  10
   0   0   5 0.30681 0.73077  10
   0   0  -5 0.84231 0.60940   9
   0   0  -5 0.05453 0.69695  21
   0   0   5 0.37269 0.64058  21
   0   0   5 0.51973 0.78841  23
   0   0   6 1067.02 41.6742  19
   0   0  -6 1070.79 41.6344  19
   0   0  -6 1065.47 41.5866  21
   0   0   6 1004.98 41.5491  21
   0   0   6 1074.52 41.7668  23
   0   0   6 1032.40 41.8616  11
   0   0  -6 1041.47 41.9572  11
   0   0  -6 1061.81 41.6552  10
   0   0   6 1051.85 41.5310   9
   0   0  -6 1041.21 41.4728   9
   0   0   6 1068.90 41.6531  10
   0   0   7 0.26998 0.79411  19
   0   0   7 0.62996 0.92645  23
   0   0  -7 0.30594 0.87258  21
   0   0   7 0.07397 0.74811  21
   0   0   7-0.76173 1.10760  15
   0   0  -7 0.27128 1.05945  11
   0   0   7 0.62276 0.75523   9
   0   0   7 0.17043 0.86663  10
   0   0  -7 0.67012 0.71191   9
   0   0  -7 0.68260 0.82015  10
   0   0   8 915.868 35.8792  19
   0   0   8 886.754 35.7062  21
   0   0  -8 900.986 35.7643  21
   0   0   8 907.690 35.9946  23
   0   0   8 887.345 36.1801  15
   0   0  -8 896.370 36.2453  11
   0   0   8 893.562 35.8139  10
   0   0  -8 901.210 35.8212  10
   0   0   8 894.529 35.6830   9
   0   0   9 1.16604 1.04032  19
   0   0  -9 1.08915 1.04849  21
   0   0   9 0.47444 0.82151  21
   0   0   9-0.27178 1.10107  23
   0   0   9 0.16513 1.22679  15
   0   0  -9-0.88738 1.32542  11
   0   0  -9 0.54192 0.96699  10
   0   0   9-0.54271 1.02002  10
   0   0   9 0.53038 0.87853   9
   0   0  10 314.725 13.0034  19
   0   0  10 299.036 13.1094  23
   0   0  10 321.692 12.8241  21
   0   0  10 300.458 13.3792  15
   0   0 -10 302.092 13.4472  11
   0   0  10 310.597 12.9080  10
   0   0 -10 298.903 12.8906  10
   0   0  10 299.066 12.7240   9
   0   0  11 1.48000 1.00448  21
   0   0  11 1.00686 1.37281  20
   0   0  11-1.29604 1.23693  19
   0   0  11 1.00124 1.26553  23
   0   0  11 0.20324 1.34158  15
   0   0 -11-0.44145 1.47625  11
   0   0 -11 0.13040 1.06583  10
   0   0  11-0.65380 1.16655  10
   0   0  11 0.21244 0.95107   9
   0   0 -12 188.162 8.69048   5
   0   0  12 189.310 8.54287  19
   0   0  12 198.316 9.08746  20
   0   0  12 192.907 8.27924  21
   0   0  12 170.574 8.59951  23
   0   0  12 197.465 9.09406  15
   0   0 -12 189.553 9.09496  11
   0   0  12 188.041 8.21356   9
   0   0 -12 178.149 8.37071  10
   0   0  12 184.815 8.41898  10
   0   0 -13-0.38320 1.42338   5
   0   0  13 0.31492 2.28975  24
   0   0  13 0.79026 1.36358  23
   0   0  13 1.93488 1.60707  20
   0   0  13-0.51453 1.32669  19
   0   0  13-0.25920 1.03603  21
   0   0  13-0.24197 1.61832  15
   0   0 -13 0.26583 1.54305  11
   0   0  13-0.12187 1.03017   9
   0   0 -13 0.30062 1.08688  10
   0   0  13 0.30250 1.25229  10
   0   0 -14 115.597 6.22857   5
   0   0  14 117.218 5.71299  21
   0   0  14 112.961 7.27581  24
   0   0  14 115.976 6.27542  23
   0   0  14 132.855 6.78800  20
   0   0  14 113.735 6.02003  19
   0   0 -14 126.160 6.89641   8
   0   0 -14 118.332 6.76429   7
   0   0  14 110.054 6.47555  15
   0   0 -14 119.610 6.69659  11
   0   0  14 114.509 5.61378   9
   0   0 -14 123.480 5.94056  10
   0   0  14 119.909 5.92999  10
   0   0 -15-0.22460 1.59672   5
   0   0  15 0.74373 2.58221  24
   0   0  15-0.22756 1.57059  23
   0   0  15 0.86361 1.18158  21
   0   0  15-2.27162 1.95983  20
   0   0  15 0.99133 1.47291  19
   0   0 -15 0.95207 1.96511   8
   0   0 -15 0.63199 2.04367   7
   0   0  15 0.83836 1.91698  15
   0   0 -15-0.31178 1.95961  11
   0   0  15-0.53535 1.27002   9
   0   0 -15 0.67202 1.31839  10
   0   0  15 0.34061 1.45705  10
   0   0 -16 3.85214 1.81590   5
   0   0  16 2.17608 1.72795  23
   0   0  16 4.81110 3.20982  24
   0   0  16 5.76355 1.39842  21
   0   0  16 3.05932 2.09307  20
   0   0  16 5.29241 1.68609  19
   0   0 -16 2.73409 2.20199   7
   0   0 -16 6.17550 2.43142   8
   0   0  16 1.79536 2.04753  15
   0   0 -16 5.05147 2.17000  11
   0   0  16 3.98996 1.35449   9
   0   0  16 4.85731 1.69416  10
   0   0 -16 7.90965 1.69320  10
   0   0 -17-0.76914 1.83312   5
   0   0  17 2.55530 1.82704  23
   0   0  17-0.86055 3.16267  24
   0   0  17 0.31866 1.33033  21
   0   0  17-1.30695 2.44005  20
   0   0 -17 2.95435 2.40490   8
   0   0 -17 0.73644 2.11889   7
   0   0  17 1.90601 2.23227  15
   0   0 -17-1.44261 2.33249  11
   0   0  17-0.75159 1.72452  10
   0   0  17-0.97946 1.28864   9
   0   0 -17-0.54839 1.46126  10
   0   0 -18 17.9057 2.59979   5
   0   0  18 13.8073 3.66494  24
   0   0  18 16.7037 3.03014  20
   0   0  18 13.8230 2.30315  19
   0   0 -18 20.5432 3.46316   7
   0   0 -18 13.0751 3.17096   8
   0   0  18 13.7408 2.82081  15
   0   0 -18 18.1037 3.16882  11
   0   0  18 16.2319 1.88419   9
   0   0 -18 16.3519 2.14359  10
   0   0 -19-0.57063 1.98126   5
   0   0  19-0.98058 3.58439  24
   0   0  19-2.58573 2.38906  20
   0   0  19 0.50216 1.95168  19
   0   0 -19-0.42347 2.73883   8
   0   0 -19 0.42271 2.67630   7
   0   0  19-0.35286 2.46499  15
   0   0 -19-1.23238 2.48524  11
   0   0  19-0.13849 1.29719   9
   0   0 -19-0.38520 1.58118  10
   0   0 -20 117.610 6.78329   5
   0   0  20 124.950 8.57436  24
   0   0  20 111.106 7.25160  20
   0   0  20 125.388 6.60426  19
   0   0 -20 123.529 7.85262   8
   0   0 -20 118.947 7.82674   7
   0   0  20 111.975 7.20281  15
   0   0 -20 112.742 7.57476  11
   0   0 -20 103.325 5.86180  10
   0   0  20 107.631 5.52376   9
   0   0 -21 1.24044 2.31589   5
   0   0  21 0.55027 3.82101  24
   0   0  21-1.92146 2.16416  19
   0   0  21-1.64589 2.75201  20
   0   0 -21 2.88219 2.78837   8
   0   0 -21 2.40033 2.92721   7
   0   0  21-2.32462 2.62469  15
   0   0 -21-0.92043 2.78417  11
   0   0 -21 0.59423 1.59060  10
   0   0 -22 210.322 10.6770   5
   0   0  22 238.510 12.9999  24
   0   0  22 199.629 10.3223  19
   0   0  22 229.287 11.6257  20
   0   0 -22 224.418 12.1097   8
   0   0 -22 215.744 12.0030   7
   0   0  22 217.304 11.2981  15
   0   0 -22 221.149 11.8846  11
   0   0 -22 183.165 9.58362  10
   0   0  23-4.82816 4.78048  24
   0   0  23 0.87268 2.32548  19
   0   0  23-1.35248 2.91575  20
   0   0 -23-0.53692 3.22239   8
   0   0 -23-2.14807 3.35041   7
   0   0  23 1.24579 2.62921  15
   0   0 -23-0.50965 2.93279  11
   0   0 -23-0.32843 2.43997   5
   0   0  24 16.3922 5.31768  24
   0   0  24 22.9819 4.00690  20
   0   0 -24 9.03919 3.59791   7
   0   0 -24 11.8584 3.96383   8
   0   0  24 15.8046 3.67155  15
   0   0 -24 13.3463 3.75215  11
   0   0 -24 16.0498 3.12322   5
   0   0  25 1.45770 3.05413  20
   0   0 -25-0.59545 3.82428   7
   0   0 -25 0.59518 3.76832   8
   0   0  25 0.87086 2.96857  15
   0   0 -25 0.55684 3.70011  11
   0   0  25 1.95594 4.68815  24
   0   0  26 26.5601 4.33565  20
   0   0 -26 20.5204 4.69542   8
   0   0 -26 18.0394 4.86165   7
   0   0  26 19.4207 3.94121  15
   0   0 -26 22.4942 4.56136  11
   0   0  26 22.1246 5.54406  24
   0   0  27 1.53793 3.51678  20
   0   0 -27-4.53506 5.03590   8
   0   0 -27-3.88559 4.52401   7
   0   0  27-1.77715 3.43694  15
   0   0 -27 1.19107 3.54535  11
   0   0  27 4.14166 5.12815  24
   0   0  28 21.8911 4.62035  20
   0   0 -28 9.42528 5.10450   8
   0   0 -28 14.1249 5.25223   7
   0   0 -28 26.2475 4.70752  11
   0   0  28 17.5500 6.18910  24
   0  -1  -2 2866.56 111.686   3
   0   1  -2 2779.95 111.679   3
   0  -1  -2 2839.89 111.650   5
   0  -1  -2 2926.23 111.686   2
   0   1  -2 2725.10 111.677   1
   0  -1  -2 2953.57 111.685   1
   0   1  -2 2772.31 111.682   2
   0   1   2 2934.72 111.818  21
   0   1   2 3070.01 111.842  24
   0  -1  -2 2948.35 111.718  20
   0  -1  -2 2813.18 111.704  19
   0   1   2 2845.93 111.794   7
   0  -1  -2 2807.94 111.803   8
   0   1   2 2794.77 111.790   8
   0  -1  -2 2950.69 111.690   6
   0  -1  -2 2814.83 111.800   7
   0   1   2 2825.45 111.684  16
   0  -1   2 2889.70 111.779  11
   0   1  -2 2852.51 111.791  11
   0  -1  -2 2865.09 111.841  10
   0   1  -2 2826.47 111.777   9
   0  -1   2 2791.78 111.778   9
   0   1   2 2851.24 111.825  10
   0   1  -3 310.583 12.2850   3
   0  -1  -3 307.406 12.3255   5
   0  -1  -3 309.584 12.2866   3
   0   1   3 312.008 12.5065  21
   0   1   3 325.753 12.6450  24
   0  -1  -3 317.768 12.4422  20
   0  -1  -3 323.758 12.4007  19
   0  -1  -3 316.400 12.2865   2
   0   1  -3 283.529 12.2695   2
   0   1  -3 289.133 12.2745   1
   0  -1  -3 314.485 12.2860   1
   0  -1  -3 293.278 12.5275   7
   0  -1  -3 318.388 12.2913   6
   0  -1  -3 302.333 12.5413   8
   0   1   3 316.347 12.5354   8
   0   1   3 305.004 12.5181   7
   0   1  -3 313.982 12.5214  11
   0  -1   3 314.050 12.5024  11
   0  -1  -3 304.814 12.5323  10
   0   1  -3 320.579 12.4623   9
   0   1  -4 1432.01 56.1676   3
   0  -1  -4 1495.35 56.1811   3
   0  -1   4 1408.04 56.1681   3
   0  -1  -4 1456.61 56.3251   5
   0   1   4 1423.48 56.1786   3
   0   1  -4 1338.89 56.1581   2
   0   1   4 1390.99 56.1813   1
   0   1  -4 1353.03 56.1603   1
   0   1   4 1407.64 56.1845   2
   0   1   4 1478.10 56.4812  21
   0   1  -4 1352.69 56.1775  21
   0  -1  -4 1560.09 56.4755  20
   0  -1  -4 1529.18 56.3758  19
   0  -1  -4 1441.96 56.6184   8
   0  -1   4 1440.06 56.1841   6
   0  -1  -4 1485.95 56.6363   7
   0  -1  -4 1519.80 56.1840   6
   0   1  -4 1490.39 56.5748  11
   0  -1   4 1462.56 56.5184  11
   0  -1  -4 1506.09 56.5611  10
   0   1  -4 1395.45 56.1908  10
   0  -1   4 1482.30 56.2198  10
   0   1  -4 1443.56 56.4021   9
   0  -1   5 586.404 23.6162   3
   0  -1  -5 608.687 23.8859   5
   0   1  -5 587.263 23.6130   3
   0   1   5 615.678 23.6299   3
   0  -1  -5 612.939 23.6277   3
   0   1   5 612.747 23.6412   2
   0   1  -5 545.616 23.5982   1
   0   1  -5 541.451 23.6003   2
   0   1   5 601.132 23.6341   1
   0   1   5 596.803 23.9521  23
   0   1  -5 586.143 23.7235  21
   0   1   5 599.494 24.0151  21
   0  -1  -5 647.875 23.9735  23
   0  -1   5 660.665 23.7371  21
   0  -1  -5 641.314 23.9232  19
   0  -1  -5 634.036 24.2614   8
   0  -1  -5 620.394 23.6278   6
   0  -1   5 587.317 23.6357   6
   0  -1  -5 633.487 24.2530   7
   0  -1  -5 635.275 23.9325  16
   0  -1   5 610.008 24.1264  11
   0   1  -5 619.029 24.1900  11
   0   1  -5 601.182 23.9378   9
   0  -1  -5 628.908 24.1260  10
   0   1  -5 566.269 23.7338  10
   0  -1   5 614.194 23.7821  10
   0   1   5 610.046 23.6781   9
   0  -1  -6 0.21688 0.72492   5
   0   1   6-0.04948 0.43110   2
   0   1   6 0.49052 0.41411   1
   0   1   6 0.95317 0.85874  21
   0   1   6-0.16414 0.84172  23
   0  -1  -6 0.07765 0.82879  23
   0   1  -6 0.24468 0.62878  21
   0  -1   6 1.26532 0.55133  21
   0   1   6 0.07884 0.75073  19
   0  -1   6 0.88764 0.76342  19
   0  -1  -6-0.07058 0.72793  19
   0  -1  -6 0.36027 1.06756   8
   0  -1  -6-0.11955 0.97305   7
   0  -1   6 0.37582 0.38701   6
   0   1   6 0.12473 0.98807  15
   0  -1   6 1.45277 1.00681  11
   0  -1  -6 2.17770 0.98469  11
   0   1  -6 0.46101 0.90882  11
   0   1  -6 0.20487 0.55915  10
   0   1   6 0.56505 0.97644  10
   0  -1   6-0.16506 0.78836   9
   0   1   6 0.72937 0.55957   9
   0  -1  -6 0.09862 0.90843  10
   0  -1   6 0.39381 0.63621  10
   0   1  -6 0.87995 0.83291   9
   0  -1  -7 535.627 21.9188   5
   0  -1   7 544.671 22.2179  23
   0   1  -7 536.677 21.7167  21
   0   1   7 540.673 22.0202  21
   0  -1  -7 571.173 22.0078  23
   0  -1   7 563.794 21.6931  21
   0   1   7 533.161 22.0054  23
   0  -1   7 580.130 22.0275  19
   0  -1  -7 546.166 21.8967  19
   0   1   7 559.607 21.9884  19
   0  -1  -7 472.092 22.2807   7
   0  -1  -7 503.226 22.3424   8
   0   1   7 553.001 22.4011  15
   0  -1   7 553.939 22.1256  15
   0   1  -7 570.052 22.3359  11
   0  -1  -7 523.634 22.3085  11
   0  -1   7 545.422 22.1935  11
   0   1   7 530.179 22.0750  10
   0  -1  -7 531.982 22.1056  10
   0  -1   7 547.238 21.9916   9
   0  -1   7 553.966 21.7961  10
   0   1  -7 547.184 21.7542  10
   0   1  -7 549.559 21.9052   9
   0   1   7 538.611 21.6436   9
   0  -1  -8 134.666 5.99736   5
   0  -1   8 136.055 6.25900  23
   0   1  -8 137.643 5.77529  21
   0   1   8 129.636 6.02643  21
   0   1   8 135.266 6.07406  23
   0  -1  -8 150.427 6.17604  23
   0  -1   8 138.377 5.70773  21
   0  -1   8 137.627 6.05119  19
   0  -1  -8 121.808 5.87757  19
   0   1   8 137.598 6.02842  19
   0  -1  -8 123.410 6.37674   8
   0  -1  -8 123.017 6.39149   7
   0   1   8 127.063 6.40115  15
   0  -1   8 145.365 6.26796  15
   0  -1  -8 128.747 6.40248  11
   0   1  -8 135.254 6.40108  11
   0  -1   8 131.284 6.27417  11
   0   1  -8 128.182 5.88496   9
   0   1   8 122.398 6.07867  10
   0  -1   8 131.842 5.81231  10
   0  -1  -8 126.774 6.12485  10
   0  -1   8 132.704 6.00258   9
   0   1  -8 134.275 5.77690  10
   0   1   8 130.615 5.64627   9
   0  -1  -9 234.279 10.4567   5
   0   1   9 246.778 10.5086  19
   0  -1  -9 247.274 10.4194  19
   0   1   9 248.311 10.8197  20
   0  -1   9 254.576 10.5709  19
   0   1   9 237.685 10.4822  21
   0   1   9 242.799 10.5775  23
   0   1  -9 252.957 10.2502  21
   0  -1   9 263.017 10.8499  23
   0  -1   9 254.416 10.1840  21
   0   1   9 230.572 10.9209  15
   0  -1   9 250.651 10.7425  15
   0   1  -9 260.035 11.0354  11
   0  -1   9 239.260 10.7477  11
   0  -1  -9 244.969 10.9770  11
   0   1   9 229.805 10.5610  10
   0   1  -9 244.868 10.3547   9
   0   1  -9 240.444 10.2313  10
   0   1   9 242.864 10.1250   9
   0  -1  -9 241.874 10.6279  10
   0  -1   9 251.702 10.3276  10
   0  -1   9 245.270 10.4851   9
   0  -1 -10 113.531 5.57910   5
   0  -1  10 126.367 5.28761  21
   0   1  10 119.851 5.94230  20
   0   1  10 114.803 5.58715  19
   0  -1  10 124.672 5.69022  19
   0  -1 -10 115.501 5.49274  19
   0   1  10 130.515 6.63737  24
   0   1  10 110.208 5.56122  21
   0  -1  10 122.505 5.90874  23
   0   1 -10 122.078 5.36747  21
   0   1  10 116.288 5.68088  23
   0   1  10 114.002 6.09512  15
   0  -1  10 104.860 5.77886  15
   0   1 -10 118.990 6.08252  11
   0  -1 -10 119.288 6.07849  11
   0   1 -10 118.280 5.42830   9
   0   1  10 117.987 5.20284   9
   0  -1  10 112.828 5.53301   9
   0   1  10 114.695 5.67781  10
   0   1 -10 119.657 5.35301  10
   0  -1  10 115.567 5.38575  10
   0  -1 -10 116.490 5.72218  10
   0  -1 -11 1140.37 45.6682   5
   0   1  11 1157.33 45.6175  21
   0   1  11 1244.41 46.7915  24
   0   1  11 1128.64 45.7385  23
   0  -1  11 1122.83 45.9167  23
   0   1 -11 1117.57 45.2928  21
   0   1  11 1116.66 45.6175  19
   0   1  11 1211.64 46.1228  20
   0  -1  11 1170.80 45.2395  21
   0  -1 -11 1140.15 45.4655  19
   0  -1  11 1122.19 45.6537  19
   0   1  11 1144.00 46.2815  15
   0  -1  11 1133.62 45.9378  15
   0   1 -11 1156.31 46.2391  11
   0  -1 -11 1125.56 46.2531  11
   0   1 -11 1105.32 45.3659   9
   0   1  11 1139.29 45.1619   9
   0   1 -11 1115.50 45.3189  10
   0  -1  11 1147.77 45.3912  10
   0   1  11 1141.69 45.6936  10
   0  -1 -11 1139.40 45.7480  10
   0  -1  11 1147.93 45.5422   9
   0  -1 -12 86.0346 4.57753   5
   0   1  12 83.9449 4.48454  21
   0   1  12 87.6683 5.64127  24
   0  -1  12 86.7558 4.81407  23
   0   1  12 81.3669 4.63227  23
   0  -1  12 85.4578 4.60233  19
   0   1  12 83.8512 4.54131  19
   0  -1  12 93.6758 4.17853  21
   0   1  12 92.4006 4.98062  20
   0   1 -12 81.1818 5.06505   8
   0   1 -12 81.3876 5.07509   7
   0   1  12 80.7118 5.00691  15
   0  -1  12 88.3814 4.89446  15
   0   1 -12 92.1855 5.20356  11
   0  -1 -12 86.8152 5.17896  11
   0   1 -12 83.6208 4.21157  10
   0  -1  12 83.1624 4.41297   9
   0   1  12 84.9149 4.60872  10
   0   1  12 84.4620 4.06046   9
   0  -1  12 82.7047 4.29134  10
   0  -1 -12 81.5924 4.57593  10
   0  -1 -13 1.41423 1.25758   5
   0  -1  13 2.14930 1.58044  23
   0   1  13 1.27452 2.50077  24
   0   1  13 0.47597 1.21614  21
   0   1  13 2.22137 1.36048  19
   0   1  13 1.63496 1.68946  20
   0  -1  13-0.25439 1.77762  20
   0  -1  13 0.17548 1.29063  19
   0   1 -13 2.89659 1.78448   8
   0   1 -13 1.31170 1.74374   7
   0   1  13 1.04755 1.74073  15
   0  -1  13 1.76207 1.47383  15
   0  -1 -13 2.38793 1.31265  16
   0   1 -13 0.26485 1.42815  11
   0  -1 -13 0.54270 1.57574  11
   0   1 -13 1.35446 1.02047  10
   0  -1  13 0.59437 1.16140   9
   0   1  13 1.02478 1.37843  10
   0   1  13 0.47459 0.91336   9
   0  -1  13 1.45968 1.14517  10
   0  -1 -13 1.80357 1.28299  10
   0  -1 -14 109.271 5.89264   5
   0  -1  14 108.050 6.04839  23
   0   1  14 110.118 5.64981  21
   0   1  14 129.326 7.32869  24
   0  -1  14 110.141 6.33673  20
   0   1  14 117.514 6.33879  20
   0   1  14 117.012 5.86386  19
   0  -1  14 111.040 5.83080  19
   0   1 -14 110.661 6.49716   8
   0   1 -14 108.192 6.48201   7
   0   1  14 102.157 6.31381  15
   0  -1  14 102.569 6.06971  15
   0   1 -14 117.033 6.47035  11
   0  -1 -14 100.307 6.37238  11
   0   1 -14 109.880 5.35670  10
   0   1  14 112.605 5.16157   9
   0   1  14 113.613 5.80174  10
   0  -1  14 114.652 5.60216   9
   0  -1  14 105.302 5.47085  10
   0  -1 -14 118.064 5.88216  10
   0  -1 -15 164.456 8.18501   5
   0   1 -15 189.084 8.61323   5
   0   1  15 178.193 7.99998  21
   0   1  15 186.885 9.69307  24
   0  -1  15 185.986 9.59404  24
   0  -1  15 166.037 8.46770  23
   0   1  15 166.128 8.66336  20
   0  -1  15 184.964 8.94305  20
   0   1  15 157.875 8.03155  19
   0  -1  15 167.721 8.14251  19
   0   1 -15 162.704 8.80864   7
   0   1 -15 174.342 8.96252   8
   0   1  15 161.486 8.82608  15
   0  -1  15 176.373 8.62220  15
   0   1 -15 163.277 8.86823  11
   0  -1 -15 170.371 8.93978  11
   0  -1 -15 168.340 8.14316  10
   0   1  15 174.088 7.44904   9
   0  -1  15 170.521 7.88842   9
   0   1 -15 158.587 7.63348  10
   0   1  15 161.071 8.08474  10
   0  -1  15 154.835 7.72459  10
   0   1 -16 5.16600 2.13216   5
   0  -1 -16 4.01170 1.65909   5
   0   1  16 2.02137 3.12901  24
   0  -1  16 1.56347 1.93872  23
   0  -1  16-1.99279 3.12938  24
   0   1  16 5.88744 2.05910  20
   0   1  16 3.22967 1.53267  21
   0  -1  16 3.19021 2.03714  20
   0   1  16 1.90608 1.56030  19
   0  -1  16 2.16311 1.83898  19
   0   1 -16 2.34532 2.19933   7
   0   1 -16 2.01890 2.16361   8
   0   1  16 1.92827 2.09556  15
   0  -1  16 1.92318 2.00041  15
   0   1 -16 4.02870 2.06575  11
   0  -1 -16 4.09300 2.16208  11
   0  -1  16 3.34568 1.46606  10
   0   1  16 3.05733 1.11846   9
   0  -1 -16 3.11700 1.54737  10
   0  -1  16 3.20487 1.60927   9
   0   1 -16 0.44023 1.23488  10
   0  -1 -17 534.197 22.5194   5
   0   1 -17 538.155 22.7970   5
   0   1  17 549.442 22.1592  21
   0  -1  17 523.745 22.7761  23
   0  -1  17 521.137 23.8912  24
   0   1  17 541.601 24.1640  24
   0  -1  17 540.557 22.4496  19
   0   1  17 547.435 23.1331  20
   0  -1  17 542.318 23.3455  20
   0   1  17 527.697 22.3827  19
   0  -1 -17 490.523 23.4130   7
   0  -1 -17 519.860 23.6109   8
   0   1 -17 543.707 23.4910   7
   0   1 -17 513.157 23.3668   8
   0  -1  17 534.957 22.9328  15
   0   1  17 529.121 23.3274  15
   0  -1 -17 523.689 23.4012  11
   0   1 -17 533.581 23.4322  11
   0  -1 -17 550.252 22.3501  10
   0   1 -17 508.883 21.8030  10
   0  -1  17 526.651 22.0253   9
   0   1  17 528.255 21.4848   9
   0  -1  17 506.498 21.9143  10
   0  -1 -18 3.52557 1.93185   5
   0   1 -18-0.29060 1.95901   5
   0   1  18 4.17202 3.42719  24
   0  -1  18 3.66282 3.47382  24
   0  -1  18 2.60065 2.00928  23
   0  -1  18 4.72574 2.43357  20
   0   1  18 2.37733 1.86853  19
   0   1  18 4.03496 1.63419  21
   0  -1  18 5.81060 1.97309  19
   0   1  18 7.38552 2.58633  20
   0  -1 -18 0.40661 2.46213   8
   0   1 -18 3.47287 2.44534   7
   0   1 -18 4.64833 2.86443   8
   0  -1 -18 5.28262 2.77223   7
   0  -1  18 1.23578 2.16074  15
   0   1  18 0.35899 2.30794  15
   0   1 -18 3.84698 2.55835  11
   0  -1 -18 5.08534 2.61841  11
   0  -1 -18 3.99309 1.76033  10
   0  -1  18 1.73229 1.56581  10
   0  -1  18 1.93563 1.61846   9
   0   1  18 1.63252 1.09937   9
   0   1 -18 1.26806 1.36022  10
   0   1 -19 42.4673 3.89137   5
   0  -1 -19 43.4249 3.64149   5
   0  -1  19 41.3043 3.73130  23
   0  -1  19 45.8541 5.48328  24
   0   1  19 44.4176 5.39928  24
   0  -1  19 52.7826 4.65103  20
   0   1  19 45.2828 3.30077  21
   0   1  19 45.5588 4.22457  20
   0   1  19 39.2357 3.55892  19
   0  -1  19 40.9694 3.57276  19
   0   1 -19 50.4553 4.61681   8
   0   1 -19 44.5362 4.59449   7
   0  -1 -19 43.6036 4.67238   8
   0  -1 -19 46.6264 4.66981   7
   0  -1  19 45.0571 4.13994  15
   0   1  19 46.6694 4.44156  15
   0   1 -19 37.7481 4.31039  11
   0  -1 -19 49.8858 4.65919  11
   0  -1 -19 45.8910 3.48257  10
   0  -1  19 40.5509 3.07878   9
   0   1 -19 39.3827 2.98766  10
   0   1  19 40.7783 2.56430   9
   0  -1 -20 0.83100 2.07937   5
   0   1 -20 3.19385 2.38515   5
   0  -1  20-0.31316 2.21352  23
   0   1  20-4.18877 4.10879  24
   0  -1  20 4.14342 3.92782  24
   0   1  20 0.37670 2.41930  20
   0  -1  20-2.39260 2.37167  19
   0   1  20 1.82696 2.02869  19
   0  -1  20-2.03930 2.74552  20
   0   1 -20 0.88025 2.90518   8
   0  -1 -20 0.92981 2.72179   8
   0   1 -20-0.87867 2.88056   7
   0  -1 -20 1.39456 2.90013   7
   0   1  20 0.79462 2.67450  15
   0  -1  20 1.37075 2.32154  15
   0  -1 -20 1.32110 2.74737  11
   0   1 -20-1.73931 3.03753  11
   0  -1 -20-0.46071 1.72922  10
   0  -1  20 1.56729 1.53074   9
   0  -1 -21 18.4088 2.94182   5
   0   1 -21 20.8864 3.13919   5
   0  -1  21 23.0204 4.71064  24
   0   1  21 23.7011 4.84679  24
   0  -1  21 18.8849 3.44288  20
   0  -1  21 25.5655 3.07757  19
   0   1  21 22.1990 3.59950  20
   0   1 -21 20.0667 3.67447   7
   0  -1 -21 21.2356 4.00319   8
   0  -1 -21 23.2151 4.14305   7
   0   1 -21 24.3106 4.02673   8
   0   1  21 20.2947 3.44748  15
   0  -1  21 21.4562 3.31296  15
   0  -1 -21 21.4077 3.74977  11
   0   1 -21 18.4054 3.50508  11
   0  -1  21 27.3478 2.42332   9
   0  -1 -21 18.8587 2.60796  10
   0  -1 -22 1.48376 2.18159   5
   0   1 -22-1.02794 2.45026   5
   0   1  22 2.31139 4.27031  24
   0  -1  22 6.34974 4.48705  24
   0  -1  22-1.15200 2.53184  19
   0  -1  22 0.45018 2.89148  20
   0   1  22 3.32842 2.74656  20
   0  -1 -22 2.10188 3.20432   7
   0  -1 -22 2.10152 3.17865   8
   0   1 -22 4.44806 3.12933   7
   0   1 -22 1.97812 2.82095   8
   0   1  22-1.29331 2.70987  15
   0  -1  22 2.22885 2.59529  15
   0   1 -22-3.39616 3.46916  11
   0  -1 -22 0.49067 2.99212  11
   0  -1 -22 2.33650 1.84258  10
   0   1  23 22.4412 5.51864  24
   0  -1  23 18.7158 5.05183  24
   0   1  23 18.2810 3.39840  20
   0  -1  23 15.3725 2.72596  19
   0  -1  23 18.7827 3.81330  20
   0   1 -23 10.4354 3.46793   8
   0   1 -23 19.8254 3.91727   7
   0  -1 -23 12.7664 3.91885   8
   0  -1 -23 19.9913 4.33300   7
   0  -1  23 14.1768 3.22286  15
   0   1  23 13.8139 3.37595  15
   0  -1 -23 9.77818 3.44424  11
   0   1 -23 20.8862 4.05636  11
   0  -1 -23 11.5622 2.74405   5
   0   1 -23 8.44013 2.83029   5
   0  -1  24 15.6937 5.15189  24
   0   1  24 21.3961 5.02896  24
   0  -1  24 14.4602 2.84409  19
   0  -1  24 16.5739 3.73797  20
   0   1  24 14.4973 3.51676  20
   0  -1 -24 21.6532 4.46569   7
   0   1 -24 22.4578 4.32961   7
   0  -1 -24 19.2995 4.44048   8
   0   1 -24 22.4536 4.42829   8
   0   1  24 12.8829 3.58682  15
   0  -1  24 15.3332 3.29556  15
   0  -1 -24 22.0397 4.27062  11
   0   1 -24 15.4704 4.14027  11
   0   1 -24 15.7781 3.24482   5
   0  -1  25 64.6868 7.41900  24
   0   1  25 61.7900 7.42154  24
   0  -1  25 51.0422 4.53649  19
   0   1  25 64.7537 5.82826  20
   0  -1  25 57.0284 5.97241  20
   0   1 -25 64.2345 6.45653   8
   0  -1 -25 55.5521 6.82484   7
   0  -1 -25 48.1283 6.57509   8
   0   1 -25 63.6910 6.33964   7
   0  -1  25 54.4007 5.19933  15
   0   1  25 57.8099 5.68037  15
   0   1 -25 66.1680 6.31301  11
   0  -1 -25 53.6966 5.94644  11
   0   1 -25 64.1038 5.24040   5
   0  -1  26 2.59627 3.62933  20
   0   1  26 4.35111 3.39944  20
   0   1 -26 5.41153 3.99713   7
   0  -1 -26-1.29165 4.32110   8
   0  -1 -26 2.58222 4.23440   7
   0   1 -26 5.40903 4.02147   8
   0   1  26 0.95485 3.25698  15
   0  -1  26 4.07996 3.24890  15
   0   1 -26 1.72848 3.59661  11
   0  -1 -26 4.06033 3.39806  11
   0   1  26 4.03867 5.10613  24
   0  -1  26 6.04782 5.07175  24
   0  -1  27 4.78585 3.48701  20
   0   1  27-0.98961 3.53830  20
   0  -1 -27 2.69941 4.60098   8
   0  -1 -27-4.71962 5.03542   7
   0   1 -27-1.25030 4.20856   7
   0   1 -27-6.87417 4.71559   8
   0   1  27-3.36738 3.49813  15
   0   1 -27-1.18932 3.62641  11
   0  -1 -27 2.39381 3.64952  11
   0  -1  27-3.43408 5.20891  24
   0   1  27-2.06535 5.08777  24
   0  -1  28-2.16180 3.73219  20
   0   1  28-3.02200 3.76336  20
   0  -1 -28-4.20700 5.39882   8
   0   1 -28-9.05411 5.93690   7
   0  -1 -28-9.80725 6.40833   7
   0   1 -28-3.88192 5.77323   8
   0   1  28 5.76844 3.72049  15
   0  -1 -28-2.45032 4.12543  11
   0   1 -28-4.26771 3.86196  11
   0   1  28-6.29750 5.36124  24
   0  -1  28 4.18923 5.32309  24
   0  -2   0 369.412 14.6641   3
   0   2   0 360.081 14.6361   3
   0  -2   0 363.436 14.6411   1
   0  -2   0 370.336 14.6500   2
   0   2   0 367.854 14.6658   1
   0   2   0 374.162 14.6728   2
   0  -2   0 370.791 14.4536  22
   0   2   0 351.179 14.3758  18
   0  -2   0 359.822 14.5098   7
   0  -2   0 351.828 14.6601   6
   0  -2   0 363.334 14.5031  14
   0  -2   0 364.393 14.4451  13
   0  -2   0 371.593 14.5107  12
   0  -2   0 365.153 14.6037   9
   0   2   0 367.969 14.5818   9
   0  -2   0 358.001 14.5058   8
   0  -2  -1 0.83573 0.68771   3
   0  -2   1 0.77010 0.72027   3
   0   2  -1 1.91492 0.83310   3
   0   2   1 1.29027 0.82096   3
   0   2   1 1.84779 0.82212   2
   0   2  -1 0.47723 0.83772   2
   0  -2   1 0.67106 0.73289   1
   0   2   1 1.60471 0.80332   1
   0  -2  -1 0.96330 0.73118   2
   0   2  -1 1.36777 0.85817   1
   0  -2  -1 2.09086 0.76762   1
   0  -2   1 1.12176 0.73007   2
   0  -2  -1 1.17471 0.66690  24
   0  -2  -1 1.38806 0.58856  22
   0   2   1 1.99133 0.47326  18
   0  -2   1 1.47235 0.82220   6
   0  -2  -1 1.47031 0.83682   6
   0  -2  -1 1.58746 0.77631   7
   0  -2  -1 1.31767 0.74446   8
   0  -2  -1 2.31592 0.66285  14
   0  -2  -1 1.36805 0.62877  13
   0  -2  -1 1.83066 0.64755  12
   0  -2   1 1.92205 0.74276  11
   0   2  -1 1.16647 0.65408  11
   0  -2  -1 1.39416 0.88106  10
   0   2  -1 0.68129 0.79510   9
   0   2   1 1.05526 0.87285  10
   0  -2   1 1.55343 0.67461   9
   0  -2  -1 1.23147 0.56361   9
   0   2  -2 38.2340 2.06981   3
   0  -2  -2 41.5647 2.05768   3
   0   2  -2 45.1084 2.13689   2
   0  -2  -2 39.3735 2.03969   1
   0   2  -2 39.6245 2.08805   1
   0  -2  -2 37.2486 2.01967   2
   0  -2  -2 37.7269 1.98922  22
   0  -2  -2 39.6456 1.91615  20
   0  -2  -2 40.0573 2.11110   7
   0  -2  -2 41.2452 2.12965   8
   0  -2  -2 40.2007 2.06829   6
   0  -2  -2 39.7991 1.98324  14
   0   2   2 36.4474 1.92408  16
   0  -2   2 38.4805 2.08242  11
   0   2  -2 39.7146 2.06352  11
   0  -2  -2 38.9025 1.99302  13
   0  -2  -2 39.6002 1.99281  12
   0   2  -2 40.0777 2.14274   9
   0  -2   2 42.3404 2.17785   9
   0  -2  -2 36.2527 2.20560  10
   0   2   2 40.9483 2.20625  10
   0  -2  -3 1830.57 69.9531   2
   0   2  -3 1756.97 69.9623   1
   0   2  -3 1754.46 69.9611   2
   0  -2  -3 1850.52 69.9553   1
   0   2  -3 1786.44 70.0670   9
   0   2   3 1770.17 70.1345  10
   0  -2  -3 1792.86 70.1974  10
   0  -2  -3 1850.67 69.9295  20
   0  -2  -3 1780.68 70.1173   8
   0  -2  -3 1818.07 70.1309   7
   0   2   3 1688.78 70.0172   8
   0  -2  -3 1810.23 69.9572   6
   0   2   3 1663.34 70.0091   7
   0   2   3 1735.02 69.8812  16
   0   2  -3 1755.01 70.0791  11
   0  -2   3 1812.56 70.0382  11
   0   2  -3 1785.88 69.9453   3
   0  -2  -3 1799.26 69.9638   3
   0   2   4 17.7868 1.16055   5
   0  -2   4 15.2126 1.20617   3
   0   2   4 15.7831 1.23635   3
   0  -2  -4 14.7699 1.18848   3
   0   2  -4 15.0327 1.25610   3
   0  -2  -4 16.8142 1.16087   5
   0  -2   4 15.9046 1.23397   1
   0  -2  -4 17.3794 1.21263   2
   0   2  -4 14.7686 1.25512   2
   0  -2   4 15.1262 1.21726   2
   0   2   4 15.0677 1.24921   1
   0   2   4 14.0316 1.23238   2
   0   2  -4 17.6405 1.29996   1
   0  -2  -4 18.4789 1.21949   1
   0   2   4 17.0153 1.50233  21
   0  -2  -4 16.3954 1.28711  20
   0  -2  -4 19.4335 1.33642  19
   0   2   4 17.8865 1.49777   8
   0  -2  -4 16.6790 1.51443   8
   0  -2  -4 19.2264 1.26775   6
   0   2   4 17.2274 1.50695   7
   0  -2  -4 18.0109 1.55890   7
   0  -2   4 13.5586 1.23337   6
   0   2   4 17.1454 1.20551  16
   0  -2  -4 15.3091 1.21016  16
   0   2  -4 17.3791 1.41897  11
   0  -2   4 16.5751 1.43876  11
   0   2  -4 18.2649 1.53846   9
   0  -2  -4 19.6706 1.59722  10
   0  -2   5 277.751 11.4648   3
   0   2  -5 271.172 11.4397   3
   0   2   5 282.913 11.4680   3
   0  -2  -5 279.919 11.5029   5
   0  -2  -5 279.086 11.4735   3
   0   2   5 281.042 11.4615   5
   0   2   5 270.194 11.4994   2
   0   2   5 282.618 11.5147   1
   0   2  -5 269.326 11.4730   2
   0   2  -5 268.716 11.4621   1
   0   2   5 288.420 11.8319  21
   0   2  -5 288.382 11.2774  21
   0  -2  -5 304.198 11.6359  19
   0  -2  -5 310.505 11.7030  20
   0  -2  -5 292.659 11.4921   6
   0   2   5 295.207 11.8505   8
   0  -2  -5 281.686 11.8757   8
   0   2   5 287.175 11.8208   7
   0  -2  -5 297.392 11.9239   7
   0  -2   5 270.372 11.4608   6
   0   2   5 276.210 11.5727  16
   0  -2   5 269.694 11.4460  15
   0   2   5 275.729 11.9630  15
   0  -2  -5 285.432 11.5463  16
   0  -2   5 293.215 11.7919  11
   0   2  -5 286.372 11.8337  11
   0  -2  -5 290.958 11.9141  10
   0  -2   5 279.144 11.2968  10
   0   2  -5 296.882 11.7500   9
   0  -2  -6 1135.02 43.5152   3
   0   2   6 1105.96 43.4965   3
   0  -2   6 1073.69 43.4861   3
   0   2  -6 1070.98 43.4742   3
   0  -2  -6 1090.49 43.6142   5
   0   2   6 1114.89 43.5262   1
   0   2   6 1121.92 43.5304   2
   0   2  -6 1050.47 43.4887   1
   0   2  -6 1031.48 43.4832   2
   0   2  -6 1132.69 43.3939  21
   0  -2  -6 1121.35 43.7035  23
   0   2   6 1126.68 43.9581  21
   0   2   6 1093.38 43.8444  20
   0  -2  -6 1202.50 43.8600  20
   0  -2  -6 1165.77 43.7307  19
   0  -2   6 1082.83 43.5025   6
   0  -2  -6 1111.65 44.0773   7
   0  -2  -6 1085.45 44.0568   8
   0  -2  -6 1119.65 43.5075   6
   0  -2   6 1065.80 43.6246  15
   0   2   6 1137.12 44.1985  15
   0  -2  -6 1107.76 43.6566  16
   0  -2   6 1136.01 43.9378  11
   0   2  -6 1109.57 44.0414  11
   0  -2  -6 1113.26 44.0583  10
   0   2  -6 1117.34 43.8363   9
   0  -2   6 1101.24 43.4182  10
   0  -2   6 1076.85 43.8820   9
   0   2   7 585.405 22.9281   3
   0  -2  -7 576.170 22.9290   3
   0  -2   7 551.549 22.9095   3
   0   2  -7 560.414 22.8977   3
   0  -2  -7 591.734 23.1745   5
   0   2  -7 521.951 22.8840   1
   0   2  -7 502.162 22.8748   2
   0   2   7 607.587 22.9744   2
   0   2   7 590.583 22.9619   1
   0   2   7 625.376 23.5480  21
   0  -2  -7 624.725 23.2940  23
   0   2  -7 518.441 22.8522  21
   0   2   7 610.448 23.3700  19
   0  -2  -7 629.479 23.4325  20
   0  -2  -7 645.162 23.2879  19
   0   2   7 628.637 23.5249  20
   0  -2  -7 621.180 23.7542   7
   0  -2   7 561.874 22.9293   6
   0  -2  -7 586.335 23.6969   8
   0  -2  -7 618.418 22.9468   6
   0   2   7 608.514 23.8290  15
   0  -2   7 540.216 23.1948  15
   0  -2  -7 606.341 23.2188  16
   0  -2   7 555.939 23.4354  11
   0   2  -7 557.375 23.5793  11
   0   2   7 598.827 22.8268   9
   0   2  -7 575.336 23.3283   9
   0  -2   7 567.318 22.9434  10
   0  -2   7 550.167 23.4297   9
   0  -2  -7 613.564 23.6499  10
   0   2   7 602.146 23.5550  10
   0  -2  -8 2357.70 93.2470   5
   0  -2  -8 2362.21 92.8941   3
   0   2   8 2355.48 92.9016   2
   0   2  -8 2204.70 92.8448   1
   0   2   8 2375.76 92.8985   1
   0   2  -8 2198.17 92.8467   2
   0  -2   8 2320.32 92.8689   3
   0   2   8 2495.93 93.5887  21
   0  -2  -8 2509.61 93.3433  23
   0   2  -8 2273.50 92.9340  21
   0   2   8 2525.31 93.6266  20
   0  -2  -8 2537.24 93.3209  19
   0   2   8 2528.05 93.4458  19
   0  -2  -8 2463.47 92.8807   6
   0  -2  -8 2488.49 93.8805   7
   0  -2   8 2337.31 92.8926   6
   0  -2  -8 2455.30 93.8678   8
   0  -2  -8 2478.97 93.3027  16
   0   2   8 2524.19 93.9850  15
   0  -2   8 2338.64 93.3598  15
   0  -2   8 2399.98 93.6026  11
   0   2  -8 2361.36 93.7929  11
   0   2  -8 2434.98 93.3873   9
   0   2   8 2482.77 93.6435  10
   0  -2   8 2371.65 93.4945   9
   0  -2  -8 2432.03 93.6967  10
   0  -2   8 2309.52 93.0249  10
   0   2   8 2356.46 92.8544   9
   0  -2  -9 0.85757 0.89623   5
   0   2  -9 0.76558 0.56571   2
   0   2  -9 0.23850 0.54144   1
   0   2   9 1.92140 0.63248   1
   0  -2  -9 1.88363 0.56905   3
   0  -2   9 1.19027 0.53660   3
   0   2   9 1.30791 0.61091   2
   0   2   9 1.85757 1.18398  21
   0  -2  -9 0.78744 1.04762  23
   0   2  -9-0.06546 0.73309  21
   0  -2   9 0.38803 0.99675  19
   0   2   9 3.51515 1.25006  20
   0  -2  -9 0.95540 0.97541  19
   0   2   9 1.64290 1.03848  19
   0  -2  -9 3.25418 1.36946   7
   0  -2   9 0.80241 0.57449   6
   0  -2  -9 0.38398 1.34992   8
   0  -2  -9 1.83378 0.54872   6
   0  -2  -9 2.11771 1.08077  16
   0   2   9 1.80444 1.41791  15
   0  -2   9 0.25524 1.09287  15
   0   2  -9 0.18180 1.25562  11
   0  -2  -9 0.96614 1.30155  11
   0  -2   9 1.38153 1.13017   9
   0   2   9 1.94126 0.61936   9
   0   2  -9 1.05728 1.13354   9
   0   2   9 4.01665 1.45723  10
   0  -2  -9 1.31152 1.11859  10
   0  -2   9 0.29849 0.74523  10
   0  -2  10 37.7984 1.97768   4
   0  -2  10 44.8839 2.07180   4
   0  -2 -10 38.6766 1.94186   4
   0  -2 -10 48.9685 2.01485   4
   0  -2 -10 46.3123 2.70854   5
   0   2 -10 43.8667 1.99931   1
   0   2  10 45.2316 2.06653   2
   0   2  10 42.3776 2.04908   1
   0  -2  10 44.5792 2.01181   3
   0   2 -10 43.3153 2.00242   2
   0  -2 -10 47.3408 2.03672   3
   0  -2  10 48.7759 3.22980  23
   0   2  10 46.4856 2.93673  21
   0   2 -10 42.3889 2.36751  21
   0  -2 -10 46.4130 2.77687  23
   0   2  10 45.7158 2.83310  19
   0  -2  10 46.1153 2.87033  19
   0   2  10 51.3074 3.12701  20
   0  -2 -10 47.8485 2.75216  19
   0  -2  10 47.2475 2.06629   6
   0  -2 -10 43.5105 1.99482   6
   0  -2 -10 46.2232 3.28472   7
   0  -2 -10 47.4278 3.25936   8
   0   2  10 48.7327 3.33927  15
   0  -2 -10 45.4215 2.68857  16
   0  -2  10 45.6577 2.88998  15
   0  -2 -10 47.4028 3.28910  11
   0   2 -10 42.5736 3.10623  11
   0  -2  10 40.1531 2.40421  10
   0   2 -10 42.1190 2.33432  10
   0   2 -10 48.0653 2.82124   9
   0  -2 -10 47.1776 3.08869  10
   0   2  10 48.0626 3.05913  10
   0  -2  10 47.1335 2.91337   9
   0   2  10 47.4812 2.23615   9
   0  -2 -11 1.34928 1.01813   5
   0   2  11-0.65255 1.28023  21
   0  -2  11 0.82390 1.36868  23
   0   2 -11 0.84216 0.89871  21
   0  -2 -11-0.62207 1.06450  19
   0   2  11 1.33186 1.39855  20
   0   2  11-0.15089 1.22255  19
   0  -2  11 0.15495 1.15720  19
   0  -2 -11-0.23610 1.38227   8
   0  -2 -11 1.88321 1.45767   7
   0   2  11 0.72117 1.41929  15
   0  -2 -11 1.13791 1.18423  16
   0  -2  11-0.32690 1.28270  15
   0  -2 -11 0.23661 1.54088  11
   0   2 -11 0.22436 1.35735  11
   0  -2  11-0.15809 1.20503   9
   0  -2  11 0.18920 0.90639  10
   0  -2 -11-0.37692 1.35515  10
   0   2 -11-0.26258 1.14540   9
   0   2 -11 0.08569 0.74758  10
   0   2  11-0.16996 1.30836  10
   0   2  11 0.73689 0.68157   9
   0  -2 -12 547.234 22.8268   5
   0  -2 -12 559.857 22.7235  19
   0   2  12 551.997 22.9397  19
   0   2  12 565.697 23.3313  20
   0  -2  12 564.741 23.0165  19
   0   2  12 557.547 23.0329  21
   0  -2  12 546.848 23.3914  23
   0   2 -12 551.110 22.4013  21
   0   2  12 603.600 24.1133  24
   0  -2 -12 571.154 22.7704  16
   0  -2  12 543.050 23.0696  15
   0   2  12 572.798 23.7391  15
   0  -2 -12 555.678 23.6685  11
   0   2 -12 546.698 23.5766  11
   0  -2  12 535.874 22.4549  10
   0  -2  12 567.812 23.0227   9
   0   2 -12 561.727 22.7656   9
   0  -2 -12 566.222 23.2420  10
   0   2  12 549.593 22.1749   9
   0   2 -12 539.750 22.3935  10
   0   2  12 553.265 23.0897  10
   0  -2 -13 124.274 6.08686   5
   0   2  13 143.999 7.54429  24
   0   2  13 134.512 6.28305  21
   0  -2  13 129.646 6.63976  23
   0   2  13 129.882 6.58732  20
   0   2  13 123.527 6.16467  19
   0  -2  13 117.923 6.16829  19
   0  -2 -13 120.383 5.91395  19
   0   2  13 119.831 6.84895  15
   0  -2 -13 129.134 6.02148  16
   0  -2  13 114.557 6.25968  15
   0  -2 -13 121.267 6.92838  11
   0   2 -13 123.540 6.72386  11
   0   2  13 127.014 5.37217   9
   0   2  13 124.268 6.32869  10
   0   2 -13 114.530 5.56189  10
   0  -2  13 121.001 6.14624   9
   0   2 -13 113.115 5.89504   9
   0  -2 -13 125.765 6.41650  10
   0  -2  13 113.579 5.66350  10
   0  -2 -14 374.586 16.0036   5
   0  -2  14 376.175 16.5684  23
   0   2  14 371.871 16.1061  21
   0   2  14 395.893 17.5490  24
   0  -2 -14 372.416 15.7894  19
   0   2  14 356.611 16.0217  19
   0   2  14 406.227 16.6231  20
   0  -2  14 343.012 16.0411  19
   0   2 -14 377.168 16.7915   7
   0   2 -14 386.367 16.8400   8
   0  -2  14 376.266 16.2933  15
   0   2  14 393.600 17.0332  15
   0  -2 -14 367.572 16.8610  11
   0   2 -14 357.469 16.7728  11
   0  -2  14 362.087 15.5588  10
   0   2  14 381.409 15.1711   9
   0  -2  14 367.973 16.0501   9
   0  -2 -14 384.936 16.3618  10
   0  -2 -15 90.4183 5.02292   5
   0   2  15 96.2875 5.12751  21
   0   2  15 86.5228 6.52139  24
   0  -2  15 91.7248 5.56312  23
   0   2  15 95.4622 5.58809  20
   0  -2  15 86.5458 5.06325  19
   0   2  15 94.8316 5.11024  19
   0  -2  15 93.0286 5.83722  20
   0   2 -15 82.5920 5.61131   7
   0   2 -15 94.8747 5.76834   8
   0  -2  15 93.7756 5.32595  15
   0   2  15 87.2561 5.82789  15
   0   2 -15 87.4846 5.76371  11
   0  -2 -15 91.2410 5.87014  11
   0   2  15 87.0777 4.12468   9
   0  -2  15 88.1033 4.57875  10
   0  -2 -15 85.5504 5.22024  10
   0  -2  15 87.7522 4.97975   9
   0  -2 -16 1.85529 1.64236   5
   0  -2  16 1.13914 1.93095  23
   0   2  16 2.45154 3.13080  24
   0  -2  16 5.54990 3.22707  24
   0   2  16 1.92690 1.57575  21
   0  -2  16 3.78320 1.80487  19
   0   2  16 3.72832 2.00504  20
   0   2  16-0.64233 1.65818  19
   0  -2  16 3.34931 2.46316  20
   0   2 -16 4.30969 2.20426   8
   0   2 -16 1.32051 2.15135   7
   0   2  16 1.71422 2.23410  15
   0  -2  16 2.74656 1.98851  15
   0   2 -16 2.03976 2.09060  11
   0  -2 -16 2.11232 2.08004  11
   0  -2  16 3.19212 1.66770   9
   0   2  16 1.66928 0.87800   9
   0  -2  16 2.62588 1.37175  10
   0  -2 -16 0.48365 1.75042  10
   0  -2 -17 12.3170 2.18652   5
   0  -2  17 12.5803 2.72484  23
   0  -2  17 15.3555 3.92408  24
   0   2  17 11.3867 3.60370  24
   0  -2  17 14.6387 2.45285  19
   0   2  17 14.4113 2.74745  20
   0   2  17 14.4539 2.22824  21
   0  -2  17 11.0870 2.72355  20
   0   2 -17 12.4080 2.92141   7
   0   2 -17 21.3648 3.18661   8
   0  -2  17 14.6337 2.44122  15
   0   2  17 18.4937 3.08665  15
   0   2 -17 11.3067 2.74749  11
   0  -2 -17 17.3038 3.14677  11
   0  -2  17 12.4443 1.82685  10
   0   2  17 12.0863 1.25922   9
   0  -2 -17 16.5216 2.43450  10
   0  -2  17 14.3574 2.15843   9
   0   2 -18 8.66900 2.44093   5
   0  -2 -18 10.2494 2.11041   5
   0   2  18 11.2279 3.77888  24
   0  -2  18 14.5935 3.93841  24
   0  -2  18 12.5468 2.68275  23
   0  -2  18 12.4160 2.38397  19
   0  -2  18 13.6942 3.05441  20
   0   2  18 8.37646 2.04331  21
   0   2  18 12.0717 2.61636  20
   0   2 -18 15.5355 2.90244   7
   0   2 -18 13.3187 3.05550   8
   0   2  18 11.9231 2.93064  15
   0  -2  18 8.48462 2.29743  15
   0  -2 -18 14.0047 2.85758  11
   0   2 -18 6.22805 2.61848  11
   0  -2  18 7.75823 1.93457   9
   0  -2 -18 10.0443 2.21502  10
   0  -2  18 9.39098 1.76347  10
   0  -2 -19 45.4288 3.72360   5
   0   2 -19 52.7026 4.32538   5
   0   2  19 54.6260 3.74511  21
   0  -2  19 50.9968 4.26320  23
   0  -2  19 43.2603 5.32726  24
   0   2  19 58.4662 5.86067  24
   0   2  19 38.1356 4.15024  20
   0  -2  19 51.6359 4.81228  20
   0  -2  19 51.8170 3.95589  19
   0   2 -19 47.3050 4.58946   7
   0   2 -19 40.1806 4.34764   8
   0   2  19 45.9790 4.64151  15
   0  -2  19 45.6829 4.01100  15
   0   2 -19 55.4379 4.82556  11
   0  -2 -19 38.2056 4.46543  11
   0  -2 -19 42.2653 3.71060  10
   0  -2  19 47.0503 3.53273   9
   0   2 -20 341.541 16.1359   5
   0  -2 -20 351.875 15.6205   5
   0  -2  20 330.307 16.1204  23
   0   2  20 385.564 18.0444  24
   0   2  20 338.376 15.3435  21
   0  -2  20 352.424 17.5178  24
   0  -2  20 346.884 16.7893  20
   0  -2  20 353.740 15.7082  19
   0   2  20 340.791 16.3658  20
   0  -2 -20 323.362 17.0330   7
   0   2 -20 364.715 17.0238   8
   0   2 -20 360.658 16.9427   7
   0  -2 -20 340.171 17.1700   8
   0   2  20 354.307 16.8087  15
   0  -2  20 356.615 16.0564  15
   0  -2 -20 344.704 16.9342  11
   0   2 -20 348.878 16.9156  11
   0  -2  20 343.043 15.2667   9
   0  -2 -20 350.977 15.6505  10
   0   2 -21 33.2054 3.98650   5
   0  -2 -21 33.9768 3.38072   5
   0  -2  21 31.8498 3.93635  23
   0  -2  21 31.6470 5.21780  24
   0   2  21 27.0814 5.02193  24
   0   2  21 39.7452 4.12614  20
   0  -2  21 43.7598 3.76187  19
   0   2  21 36.1412 3.32716  21
   0  -2  21 41.6123 4.61310  20
   0   2 -21 38.2633 4.58467   7
   0  -2 -21 48.6769 5.22417   7
   0  -2 -21 41.9966 5.11881   8
   0   2 -21 36.5467 4.46286   8
   0   2  21 33.0449 4.24121  15
   0  -2  21 35.9990 3.79705  15
   0  -2 -21 27.4714 4.27371  11
   0   2 -21 39.4417 4.58110  11
   0  -2  21 35.2671 3.15612   9
   0  -2 -21 34.0384 3.42415  10
   0  -2 -22 230.119 11.4611   5
   0   2 -22 241.177 12.1591   5
   0  -2  22 258.761 14.0139  24
   0  -2  22 217.507 11.9293  23
   0   2  22 252.317 14.0518  24
   0   2  22 245.251 12.5307  20
   0  -2  22 233.565 11.5644  19
   0  -2  22 251.814 12.9787  20
   0   2 -22 235.509 12.9785   7
   0  -2 -22 276.401 13.8692   8
   0  -2 -22 235.074 13.3391   7
   0   2 -22 239.310 12.9481   8
   0   2  22 249.203 12.8973  15
   0  -2  22 225.333 11.8280  15
   0   2 -22 242.769 13.0208  11
   0  -2 -22 247.822 13.1488  11
   0  -2 -22 237.934 11.4149  10
   0  -2  22 227.891 10.9174   9
   0   2 -23 11.2419 3.17487   5
   0  -2 -23 12.5873 2.69339   5
   0  -2  23 12.6670 4.26326  24
   0   2  23 10.9062 4.73171  24
   0   2  23 11.8337 3.43958  20
   0  -2  23 12.7390 3.59165  20
   0  -2  23 11.1138 2.75671  19
   0   2 -23 16.2451 3.79896   7
   0  -2 -23 8.07775 4.03250   8
   0  -2 -23 6.92623 4.19847   7
   0   2 -23 15.2389 3.87927   8
   0   2  23 16.1720 3.70761  15
   0  -2  23 15.7436 3.12048  15
   0  -2 -23 14.0968 3.82357  11
   0   2 -23 6.66400 3.34667  11
   0  -2 -23 8.09544 2.46761  10
   0   2  24 8.16599 4.89891  24
   0  -2  24 12.5556 4.65636  24
   0  -2  24 6.61447 3.53446  20
   0  -2  24 13.4977 2.88198  19
   0   2  24 8.35196 3.34079  20
   0  -2 -24 2.43590 4.01282   8
   0  -2 -24 14.6094 4.51606   7
   0   2 -24 14.9135 3.76411   7
   0   2 -24 10.1207 3.67581   8
   0   2  24 16.1318 3.96338  15
   0  -2  24 11.0919 2.95177  15
   0   2 -24 7.50716 3.49099  11
   0  -2 -24 10.9125 3.94365  11
   0   2 -24 8.41378 2.95670   5
   0  -2  25 15.5921 5.46315  24
   0   2  25 15.6642 5.37412  24
   0  -2  25 24.1627 4.34231  20
   0  -2  25 19.8435 3.16674  19
   0   2  25 19.5525 3.95941  20
   0  -2 -25 14.7674 4.88795   8
   0   2 -25 22.8319 4.53868   7
   0   2 -25 17.8165 4.33483   8
   0  -2 -25 15.4030 4.73674   7
   0   2  25 16.0081 3.81109  15
   0  -2  25 12.8426 3.15671  15
   0   2 -25 16.7598 4.09149  11
   0  -2 -25 15.3054 4.05914  11
   0   2 -25 10.4739 3.35597   5
   0  -2  26 1.61712 3.43777  20
   0   2  26-0.93565 3.18962  20
   0  -2 -26-4.04294 4.62249   8
   0   2 -26-0.57977 3.77589   7
   0  -2 -26-0.67366 4.07572   7
   0   2 -26-2.89749 4.04842   8
   0   2  26-2.53833 3.28362  15
   0   2 -26-1.73570 3.94453  11
   0  -2 -26 1.75920 3.65874  11
   0  -2  26-2.67179 4.98841  24
   0   2  26-1.34166 4.93104  24
   0   2  27 12.9121 3.91293  20
   0  -2  27 10.4584 3.99542  20
   0   2 -27 19.2493 4.75189   8
   0  -2 -27 16.2363 5.07678   8
   0   2 -27 10.2300 4.23898   7
   0  -2 -27 13.4021 5.12951   7
   0   2  27 17.3970 4.10809  15
   0   2 -27 14.9281 4.28005  11
   0  -2 -27 16.2605 4.36467  11
   0   2  27 6.85655 5.35738  24
   0  -2  27 16.4880 5.69012  24
   0   2  28 29.1092 4.61223  20
   0  -2  28 25.7203 4.97825  20
   0   2 -28 17.4553 5.27382   8
   0   2 -28 24.9452 5.88307   7
   0  -2 -28 28.5781 6.16285   8
   0  -2 -28 29.2879 6.45448   7
   0   2  28 30.7373 5.01086  15
   0   2 -28 31.2331 5.18480  11
   0  -2 -28 28.9992 5.30602  11
   0  -2  28 32.8206 6.62937  24
   0   3   0 0.66375 1.00793   3
   0  -3   0 0.63311 0.91203   3
   0   3   0 0.81294 1.04418   1
   0   3   0 0.90599 1.05864   2
   0  -3   0 1.41783 0.99913   2
   0  -3   0 0.24956 0.96373   1
   0  -3   0 0.48125 0.66646  22
   0   3   0 0.07096 0.50752  18
   0  -3   0 0.18128 0.70465   7
   0  -3   0 1.91538 1.15516   6
   0  -3   0-0.29471 0.76778  14
   0  -3   0-0.23517 0.79163  12
   0  -3   0 0.52195 0.67382  13
   0  -3   0-0.30229 0.72137   8
   0  -3   0 0.15690 0.83510   9
   0   3  -1 1230.40 47.8793   3
   0  -3  -1 1236.37 47.9249   3
   0  -3   1 1232.47 47.9308   3
   0   3   1 1238.27 47.8698   3
   0   3  -1 1249.01 47.9435   1
   0  -3  -1 1242.34 47.8883   2
   0   3  -1 1286.74 47.9641   2
   0   3   1 1263.56 47.9411   1
   0  -3   1 1204.99 47.8818   1
   0   3   1 1257.32 47.9382   2
   0  -3   1 1193.35 47.8794   2
   0  -3  -1 1264.53 47.8942   1
   0  -3  -1 936.943 47.4864  24
   0  -3  -1 1240.89 47.6240  22
   0   3   1 1219.21 47.5175  18
   0  -3  -1 1225.78 47.5233  18
   0  -3  -1 1157.76 47.8575   7
   0  -3   1 1244.15 47.6957   7
   0  -3  -1 1215.93 47.9170   6
   0  -3   1 1187.47 47.8887   6
   0  -3  -1 1251.21 47.6910  14
   0   3  -1 1180.59 47.4250  15
   0  -3   1 1218.65 47.7203  14
   0  -3   1 1223.82 47.7210  12
   0  -3  -1 1253.53 47.6906  12
   0  -3  -1 1229.78 47.6151  13
   0  -3  -1 1266.29 47.7880   9
   0  -3   1 1216.43 47.8272  11
   0  -3  -1 1168.95 47.8572   8
   0   3  -1 1220.38 47.8457   9
   0  -3   1 1239.72 47.9034   9
   0  -3  -1 1183.46 47.9494  10
   0  -3   1 1275.71 47.7061   8
   0   3  -2 46.0972 2.48104   3
   0  -3  -2 47.8867 2.43457   3
   0   3  -2 41.1596 2.45526   1
   0  -3  -2 37.9309 2.33462   2
   0   3  -2 43.4563 2.46696   2
   0  -3  -2 41.6141 2.37336   1
   0  -3  -2 43.6607 2.22382  22
   0  -3  -2 43.2525 2.05595  18
   0  -3  -2 35.8070 2.49824   7
   0  -3  -2 42.1729 2.44495   6
   0  -3  -2 34.9200 2.44794   8
   0  -3  -2 43.7149 2.24462  14
   0   3   2 43.5441 2.21993  16
   0  -3  -2 40.2235 2.19598  13
   0  -3   2 45.6463 2.40541  11
   0  -3  -2 41.9424 2.22432  12
   0   3   2 41.8603 2.47595  10
   0  -3   2 48.6610 2.52758   9
   0   3  -2 47.3903 2.47383   9
   0   3  -2 45.9436 2.42969  11
   0  -3  -2 38.4610 2.48683  10
   0   3  -3 94.9621 4.19886   3
   0  -3  -3 88.7816 4.17205   3
   0   3  -3 87.5770 4.20462   1
   0  -3  -3 88.2115 4.15088   2
   0  -3  -3 93.3103 4.18099   1
   0   3  -3 86.5886 4.19143   2
   0  -3  -3 91.9101 4.17514  24
   0  -3  -3 82.5747 4.04681  22
   0  -3  -3 86.8308 3.97398  20
   0  -3  -3 86.8165 3.95909  18
   0  -3  -3 86.3156 4.16870   6
   0  -3  -3 93.9539 4.34739   8
   0  -3  -3 96.6156 4.36696   7
   0   3   3 90.8654 4.02053  16
   0  -3  -3 82.2536 4.01719  14
   0  -3  -3 80.5330 3.97423  16
   0   3  -3 88.2424 4.19869  11
   0  -3  -3 87.6312 4.04195  12
   0  -3   3 87.1566 4.13111  11
   0  -3  -3 87.2197 4.06598  13
   0  -3  -3 86.6078 4.42235  10
   0   3  -3 89.0516 4.25996   9
   0  -3   3 87.1076 4.26688   9
   0   3   3 88.7733 3.89010   9
   0   3   3 89.8268 4.34302  10
   0   3  -4 82.9361 3.84986   3
   0  -3  -4 81.0581 3.86952   3
   0   3   4 79.7053 3.82014   3
   0   3   4 77.5275 3.61067   5
   0  -3   4 83.1894 3.89201   3
   0  -3  -4 87.3139 3.87581   1
   0  -3   4 75.3284 3.81046   2
   0   3  -4 74.8503 3.86937   2
   0   3  -4 78.8101 3.89600   1
   0  -3   4 73.1521 3.81419   1
   0  -3  -4 83.2958 3.84307   2
   0  -3  -4 73.8915 3.82995  22
   0  -3  -4 83.2901 3.75125  20
   0   3   4 75.4919 3.74680  20
   0  -3  -4 86.4965 4.10221   8
   0  -3  -4 86.6542 4.09868   7
   0  -3  -4 80.6150 3.87642   6
   0  -3   4 76.4591 3.85475   6
   0   3   4 83.7395 3.74279  16
   0  -3  -4 80.4194 3.72546  16
   0  -3  -4 82.1808 3.84955  14
   0  -3  -4 81.0692 3.86442  13
   0   3  -4 75.7888 3.98327  11
   0  -3  -4 73.7157 3.77544  12
   0  -3   4 80.0560 3.93921  11
   0   3  -4 87.2451 4.06622   9
   0   3   4 81.3739 3.54008   9
   0  -3  -4 80.8658 4.20763  10
   0   3   4 81.5592 4.08246  10
   0   3   5 120.414 5.31963   5
   0   3  -5 117.767 5.47570   3
   0  -3   5 119.097 5.51269   3
   0  -3  -5 126.252 5.55949   3
   0   3   5 127.487 5.52154   3
   0  -3   5 122.541 5.48887   2
   0   3   5 126.211 5.56782   1
   0   3  -5 117.499 5.51846   1
   0   3  -5 123.882 5.54449   2
   0   3   5 122.626 5.55001   2
   0  -3   5 120.428 5.48339   1
   0  -3  -5 125.214 5.65027  22
   0   3   5 126.677 5.87205  21
   0  -3  -5 123.497 5.52074  19
   0   3   5 133.973 5.57043  20
   0  -3  -5 122.949 5.51757  20
   0  -3  -5 129.461 5.91077   7
   0  -3   5 117.748 5.50075   6
   0  -3  -5 123.194 5.86252   8
   0  -3  -5 128.399 5.56204   6
   0  -3   5 112.797 5.10541  15
   0   3   5 138.060 5.99922  15
   0  -3  -5 126.789 5.45904  16
   0   3   5 141.417 5.52632  16
   0   3  -5 114.205 5.71264  11
   0  -3  -5 125.381 5.65659  13
   0  -3   5 118.722 5.64707  11
   0   3  -5 116.411 5.71177   9
   0  -3  -5 140.283 6.03412  10
   0   3  -6 109.074 5.09331   3
   0  -3  -6 120.231 5.18094   3
   0  -3   6 107.300 5.09844   3
   0  -3  -6 118.138 5.09735   5
   0   3   6 113.425 4.98646   5
   0   3   6 115.342 5.11435   3
   0   3  -6 100.503 5.08775   1
   0   3   6 115.690 5.18076   1
   0   3   6 117.231 5.19360   2
   0   3  -6 113.563 5.17160   2
   0   3   6 117.018 5.56419  21
   0  -3  -6 121.368 5.23646  19
   0  -3  -6 119.201 5.25455  20
   0   3   6 117.336 5.26841  20
   0  -3  -6 116.162 5.14155   6
   0  -3   6 108.569 5.11928   6
   0  -3  -6 109.590 5.56503   8
   0  -3  -6 109.939 5.60291   7
   0  -3  -6 118.854 5.14369  16
   0   3   6 117.798 5.15695  16
   0  -3   6 109.084 4.87411  15
   0   3   6 117.321 5.70629  15
   0  -3   6 102.963 5.34090  11
   0   3  -6 106.484 5.45213  11
   0   3  -6 108.787 5.38611   9
   0  -3  -6 119.586 5.68557  10
   0  -3   6 114.503 4.78517  10
   0  -3   7 67.8465 3.20102   3
   0  -3  -7 61.5618 3.19109   5
   0   3   7 63.0640 3.17196   3
   0  -3  -7 64.2831 3.18608   3
   0   3   7 65.6661 3.13627   5
   0   3  -7 66.8482 3.19398   3
   0   3   7 63.7791 3.23239   1
   0   3  -7 64.5645 3.23813   2
   0   3   7 66.3141 3.24073   2
   0   3  -7 60.1496 3.18779   1
   0   3   7 54.6915 3.56888  21
   0   3  -7 65.5231 2.86197  21
   0  -3  -7 62.4439 3.29390  23
   0   3   7 69.4334 3.49676  20
   0  -3  -7 67.5978 3.35362  19
   0  -3  -7 60.8011 3.35572  20
   0  -3   7 70.0578 3.24699   6
   0  -3  -7 63.7808 3.17341   6
   0   3   7 57.6054 3.58697   8
   0   3   7 60.6073 3.63820   7
   0  -3  -7 54.0489 3.66410   7
   0  -3  -7 61.5682 3.77092   8
   0   3   7 64.6532 3.82864  15
   0  -3  -7 58.4439 3.21058  16
   0  -3   7 61.4042 3.07224  15
   0  -3   7 58.7307 3.53001  11
   0   3  -7 65.6279 3.73663  11
   0  -3  -7 60.4347 3.69171  10
   0   3  -7 71.5637 3.65279   9
   0  -3   7 66.0922 2.90331  10
   0  -3   7 62.0797 3.63407   9
   0   3   7 58.6802 3.64777  10
   0   3  -8 559.892 23.1403   3
   0  -3   8 563.978 23.1816   3
   0  -3  -8 581.696 23.2064   3
   0  -3  -8 576.116 23.2993   5
   0   3   8 578.298 23.1777   3
   0   3  -8 542.800 23.1591   1
   0   3   8 583.770 23.2351   2
   0   3   8 585.563 23.2271   1
   0   3  -8 556.238 23.1792   2
   0   3   8 619.159 23.8823  21
   0   3  -8 574.441 22.9441  21
   0  -3  -8 589.883 23.3875  23
   0   3   8 606.685 23.6598  20
   0  -3  -8 604.660 23.4485  19
   0  -3  -8 617.309 23.5740  20
   0  -3  -8 604.411 23.2007   6
   0  -3  -8 574.067 24.0018   7
   0  -3  -8 569.273 23.9916   8
   0  -3   8 566.761 23.1827   6
   0   3   8 593.303 24.1332  15
   0  -3  -8 590.708 23.3612  16
   0  -3   8 550.812 23.2472  15
   0   3  -8 580.964 23.8920  11
   0   3  -8 573.906 23.5945   9
   0   3   8 597.196 23.8444  10
   0  -3   8 569.335 23.7344   9
   0  -3   8 568.303 22.9858  10
   0  -3  -8 578.991 23.9381  10
   0  -3  -9 422.150 17.5242   5
   0   3   9 404.066 17.2530   3
   0   3  -9 418.764 17.2848   1
   0   3  -9 403.711 17.2703   2
   0   3   9 440.959 17.3477   2
   0  -3  -9 424.996 17.3001   3
   0   3   9 434.700 17.3337   1
   0  -3   9 432.551 17.2994   3
   0  -3  -9 451.179 17.6614  23
   0   3   9 431.741 18.0378  21
   0   3  -9 419.650 17.1363  21
   0   3   9 478.013 18.0186  20
   0  -3  -9 428.440 17.6163  19
   0  -3  -9 406.731 18.2602   8
   0  -3   9 431.769 17.3098   6
   0  -3  -9 441.536 17.2963   6
   0  -3  -9 396.744 18.2188   7
   0   3   9 450.104 18.4656  15
   0  -3  -9 439.506 17.5984  16
   0  -3   9 400.870 17.4846  15
   0   3  -9 444.472 18.2134  11
   0  -3   9 431.096 17.9950   9
   0   3   9 426.432 17.0365   9
   0   3  -9 449.935 17.8686   9
   0  -3   9 424.688 17.2069  10
   0  -3  -9 432.889 18.2050  10
   0   3   9 440.478 18.0610  10
   0  -3 -10 19.0151 1.57443   5
   0  -3  10 13.7270 1.16123   3
   0   3 -10 11.2594 1.16244   1
   0  -3 -10 18.4506 1.28520   3
   0   3  10 16.6795 1.30708   2
   0   3  10 14.6120 1.25814   1
   0   3 -10 13.2922 1.19993   2
   0   3 -10 14.4429 1.17550  21
   0  -3 -10 16.9400 1.62969  23
   0   3  10 18.2677 1.88267  21
   0  -3 -10 14.4416 1.66992  19
   0   3  10 15.7425 1.87626  20
   0  -3 -10 15.5181 2.19480   8
   0  -3  10 13.8122 1.21495   6
   0  -3 -10 17.8808 1.25567   6
   0  -3 -10 16.2008 2.17379   7
   0   3  10 18.6013 2.19084  15
   0  -3 -10 15.0351 1.57015  16
   0  -3  10 9.20640 1.42161  15
   0   3 -10 14.2621 1.94625  11
   0   3 -10 13.1535 1.70532   9
   0  -3  10 15.0104 1.23481  10
   0   3  10 15.1318 1.02630   9
   0   3  10 18.8902 2.07983  10
   0  -3 -10 14.6146 1.95195  10
   0  -3  10 13.5435 1.77291   9
   0  -3 -11 160.514 7.35826   5
   0  -3 -11 165.398 6.84939   3
   0   3  11 158.652 6.85899   2
   0   3 -11 153.215 6.80373   1
   0   3 -11 147.601 6.80286   2
   0  -3  11 164.083 6.82981   3
   0   3  11 160.741 6.85785   1
   0   3 -11 156.374 6.87639  21
   0  -3 -11 177.034 7.46936  23
   0   3  11 165.426 7.80782  21
   0  -3  11 174.356 7.71617  19
   0  -3 -11 168.612 7.42612  19
   0   3  11 175.033 7.87397  20
   0  -3 -11 170.226 8.30608   7
   0  -3 -11 152.470 8.14715   8
   0  -3 -11 161.784 6.80055   6
   0  -3  11 172.259 6.88213   6
   0  -3  11 165.248 7.46886  15
   0  -3 -11 165.936 7.36478  16
   0   3  11 175.107 8.35131  15
   0   3 -11 166.366 8.12396  11
   0  -3 -11 158.872 8.15742  11
   0  -3  11 157.855 6.96159  10
   0  -3 -11 157.327 7.93649  10
   0   3  11 166.168 7.86141  10
   0   3 -11 162.561 7.54650   9
   0   3  11 159.305 6.69498   9
   0  -3  11 174.417 7.86131   9
   0  -3  12 66.6106 3.14164   4
   0  -3 -12 58.4068 3.04986   4
   0  -3  12 71.9029 3.25562   4
   0  -3 -12 68.4401 3.87267   5
   0  -3 -12 72.3771 3.16349   4
   0  -3 -12 73.0811 3.18918   3
   0   3  12 67.9564 3.22730   2
   0  -3  12 72.8572 3.17555   3
   0   3 -12 69.9226 3.15432   1
   0   3  12 67.9511 3.21926   1
   0   3 -12 75.2091 3.18648   2
   0  -3 -12 73.5483 3.95627  23
   0   3 -12 75.1522 3.45427  21
   0   3  12 72.1404 4.29790  21
   0  -3  12 75.6134 4.69482  23
   0  -3  12 78.6004 4.22310  19
   0   3  12 78.7332 4.42766  20
   0  -3 -12 74.5123 3.94406  19
   0  -3 -12 71.1357 4.73013   8
   0  -3 -12 72.7688 4.78005   7
   0  -3  12 72.8189 3.22776   6
   0  -3 -12 70.8458 3.12890   6
   0   3  12 69.1497 4.75714  15
   0  -3  12 81.1187 4.11005  15
   0  -3 -12 69.3807 3.86849  16
   0  -3 -12 72.1197 4.68850  11
   0   3 -12 73.7582 4.59041  11
   0   3 -12 68.1725 3.99205   9
   0  -3  12 68.5202 4.22540   9
   0  -3 -12 72.7060 4.48299  10
   0  -3  12 76.0766 3.53566  10
   0   3  12 66.8110 3.13812   9
   0   3  12 64.7645 4.28474  10
   0  -3 -13 0.15477 1.24289   5
   0  -3  13 0.23184 0.56364   4
   0  -3  13 0.10865 0.54252   6
   0  -3  13 0.66968 0.53128   4
   0   3  13 0.65043 0.58416   1
   0   3  13 0.96267 0.60310   2
   0   3  13 1.46757 1.50758  21
   0   3 -13 0.25554 0.94989  21
   0  -3  13 0.52760 1.79845  23
   0   3  13 1.81329 1.62987  20
   0  -3 -13-0.29778 1.42654  19
   0  -3  13 0.38731 1.36092  19
   0  -3 -13-1.78724 2.03073   8
   0  -3 -13-0.89352 1.78754   7
   0  -3  13-0.35005 1.34737  15
   0   3  13-0.90134 1.91598  15
   0  -3 -13-0.59261 1.39683  16
   0  -3 -13-0.59121 1.70111  11
   0   3 -13-0.55703 1.91059  11
   0   3 -13 2.14640 1.47304   9
   0  -3 -13 0.48572 1.60313  10
   0  -3  13 0.87192 0.96853  10
   0  -3  13-0.41103 1.46949   9
   0   3  13 0.63347 0.65179   9
   0  -3 -14 70.1999 3.94132   5
   0  -3  14 75.1541 4.72227  23
   0   3  14 68.2794 4.24805  21
   0   3  14 74.9094 4.54449  20
   0  -3  14 70.8353 4.20003  19
   0  -3 -14 70.7544 3.94627  19
   0  -3 -14 76.9457 4.97201   7
   0  -3 -14 71.1347 4.90480   8
   0   3 -14 70.8577 3.97775  17
   0   3  14 67.0414 4.87039  15
   0  -3  14 68.2392 4.05663  15
   0   3 -14 68.7310 4.76648  11
   0  -3 -14 67.0335 4.76086  11
   0  -3  14 70.1567 3.48384  10
   0  -3 -14 63.6323 4.40870  10
   0   3 -14 66.2280 3.97575   9
   0   3  14 53.1383 2.91455   9
   0  -3  14 72.8901 4.28872   9
   0  -3 -15 42.1529 2.96152   5
   0   3  15 42.0855 3.26082  21
   0  -3  15 43.9601 3.69218  23
   0   3  15 42.8433 3.49868  20
   0  -3  15 38.2063 3.08805  19
   0   3 -15 43.2376 3.77915   8
   0   3 -15 44.3088 3.76131   7
   0   3  15 43.5998 3.92701  15
   0  -3  15 33.7098 2.97381  15
   0   3 -15 42.2465 3.68741  11
   0  -3 -15 34.6279 3.65202  11
   0  -3  15 38.1849 2.43251  10
   0  -3  15 42.9337 3.23764   9
   0  -3 -15 38.5123 3.37438  10
   0   3  15 29.9812 1.72580   9
   0  -3 -16 16.6188 2.18306   5
   0   3  16 15.2631 2.42697  21
   0  -3  16 12.1516 2.63582  23
   0  -3  16 16.2952 2.32613  19
   0  -3  16 14.4860 2.83196  20
   0   3  16 16.4442 2.59029  20
   0   3 -16 17.9623 2.87656   7
   0   3 -16 22.2902 3.06499   8
   0  -3  16 15.8882 2.30058  15
   0   3  16 18.5408 3.25838  15
   0   3 -16 14.9816 2.90595  11
   0  -3 -16 17.2155 2.97037  11
   0  -3  16 18.9159 2.48101   9
   0  -3 -16 13.2396 2.44423  10
   0  -3  16 16.6683 1.77320  10
   0  -3 -17 987.808 41.0885   5
   0  -3  17 1016.16 42.0782  23
   0   3  17 1059.36 41.5260  21
   0  -3  17 1060.66 42.9698  24
   0  -3  17 1018.16 41.4271  19
   0  -3  17 1007.58 42.4183  20
   0   3  17 1043.47 41.9619  20
   0   3 -17 1084.57 42.4343   7
   0   3 -17 1023.68 42.2944   8
   0   3  17 1047.07 42.5940  15
   0  -3  17 986.406 41.3124  15
   0   3 -17 991.194 42.3492  11
   0  -3 -17 1044.05 42.6059  11
   0  -3 -17 1055.63 41.8002  10
   0  -3  17 1024.22 41.3776   9
   0  -3  17 931.844 40.4015  10
   0  -3 -18 0.21688 1.73386   5
   0  -3  18-0.45516 3.32762  24
   0  -3  18 1.02785 2.26166  23
   0  -3  18 2.78563 2.44551  20
   0  -3  18-0.25742 1.88206  19
   0   3  18 1.03433 1.88027  21
   0   3  18 3.54488 2.48081  20
   0   3 -18-0.75125 2.32604   8
   0   3 -18 2.99188 2.54967   7
   0  -3  18 0.25463 1.96024  15
   0   3  18 1.62652 2.62995  15
   0  -3 -18 0.41414 2.40407  11
   0   3 -18-2.38248 2.79041  11
   0  -3 -18 1.46442 2.07033  10
   0  -3  18-0.48547 1.83170   9
   0  -3  18 1.10253 1.32069  10
   0   3 -19-0.69142 2.37153   5
   0  -3 -19-0.45389 1.83065   5
   0  -3  19 0.35626 2.44392  23
   0  -3  19 2.42368 3.74965  24
   0  -3  19-1.87943 2.18501  19
   0  -3  19-0.42082 2.70271  20
   0   3  19 1.57001 1.95417  21
   0   3  19-0.68306 2.31373  20
   0   3 -19 0.39936 2.47293   8
   0   3 -19-0.79535 2.46248   7
   0  -3  19 0.26973 1.89546  15
   0   3  19 0.42594 2.65737  15
   0  -3 -19-0.87712 2.93322  11
   0   3 -19-1.26531 2.80253  11
   0  -3 -19-1.19960 2.09502  10
   0  -3  19-0.73942 1.98817   9
   0  -3 -20 14.4439 2.39183   5
   0   3 -20 18.3869 3.24841   5
   0  -3  20 29.8920 3.65052  23
   0  -3  20 14.9211 4.30152  24
   0  -3  20 14.8318 2.77446  19
   0   3  20 20.5927 2.78791  21
   0  -3  20 17.3264 3.71618  20
   0   3  20 16.5653 3.10245  20
   0   3 -20 23.7139 3.65003   8
   0   3 -20 22.3584 3.59382   7
   0   3  20 15.6063 3.61927  15
   0  -3  20 18.1362 2.73990  15
   0   3 -20 21.4328 3.67175  11
   0  -3 -20 19.4307 3.81571  11
   0  -3 -20 17.0189 2.80360  10
   0  -3  20 16.9058 2.51522   9
   0   3 -21 16.4700 3.17427   5
   0  -3 -21 15.9352 2.52196   5
   0  -3  21 15.9585 3.19416  23
   0  -3  21 15.2190 4.58093  24
   0  -3  21 15.6294 2.61961  19
   0  -3  21 14.0109 3.45261  20
   0   3  21 17.4311 3.22488  20
   0   3  21 15.5686 2.67300  21
   0   3 -21 15.5982 3.47036   7
   0   3 -21 22.3808 3.64825   8
   0   3  21 16.2732 3.58088  15
   0  -3  21 15.3680 2.86423  15
   0   3 -21 18.8586 3.66495  11
   0  -3 -21 16.5432 3.66817  11
   0  -3 -21 14.1393 2.87983  10
   0  -3  21 14.3811 2.48509   9
   0   3 -22 35.1945 4.14831   5
   0  -3 -22 33.8785 3.33136   5
   0  -3  22 35.0341 4.15115  23
   0  -3  22 37.2159 5.88817  24
   0   3  22 37.5109 3.55776  21
   0  -3  22 41.7548 3.85148  19
   0   3  22 30.2191 4.00742  20
   0  -3  22 39.5901 4.69450  20
   0   3 -22 40.5538 4.66997   8
   0   3 -22 28.2122 4.16267   7
   0   3  22 40.2764 4.86472  15
   0  -3  22 38.5691 3.77054  15
   0  -3 -22 32.1566 4.80669  11
   0   3 -22 26.7606 4.52351  11
   0  -3  22 35.7137 3.45343   9
   0  -3 -22 35.2621 3.70114  10
   0   3 -23 9.53229 3.18672   5
   0  -3  23 9.49615 2.99803  23
   0  -3  23 14.4062 4.96549  24
   0   3  23 11.9710 2.67490  21
   0   3  23 8.67541 3.06375  20
   0  -3  23 9.46975 2.72585  19
   0  -3  23 7.12673 3.51566  20
   0  -3 -23 7.23359 4.83594   8
   0  -3 -23 3.61529 4.61062   7
   0   3 -23 9.89449 3.47989   7
   0   3 -23 12.8857 3.56693   8
   0   3  23 15.0525 3.76912  15
   0  -3  23 12.9298 2.88312  15
   0   3 -23 7.26958 3.35965  11
   0  -3 -23 12.2662 3.70337  11
   0  -3 -23 13.2344 2.73589  10
   0  -3  24 1.59845 2.69881  23
   0  -3  24 3.74330 4.83091  24
   0   3  24 8.15136 3.40522  20
   0  -3  24 8.40762 2.75607  19
   0  -3  24 5.80454 3.53600  20
   0   3 -24 0.51879 3.33896   8
   0  -3 -24 1.27381 4.03830   7
   0   3 -24 11.4066 3.75538   7
   0  -3 -24 3.18747 4.04201   8
   0  -3  24 6.13522 2.56700  15
   0   3  24 6.71856 3.46342  15
   0  -3 -24 3.88644 3.59736  11
   0   3 -24 8.68181 3.54031  11
   0   3 -24 9.73978 3.38127   5
   0  -3  25 8.38744 4.89384  24
   0   3  25 2.21444 3.07684  20
   0  -3  25 2.51552 2.51542  19
   0  -3  25 2.17932 3.54930  20
   0  -3 -25-0.67116 4.57648   7
   0  -3 -25-2.01536 4.91213   8
   0   3 -25 2.16539 3.52663   7
   0   3 -25 2.16460 3.57328   8
   0   3  25 7.39093 3.77585  15
   0  -3 -25 4.60463 3.74948  11
   0   3 -25 2.82100 3.65015  11
   0   3 -25 0.82368 2.99594   5
   0  -3  26 64.6733 7.90732  24
   0  -3  26 63.7873 6.52272  20
   0   3  26 68.9395 6.13308  20
   0  -3 -26 92.5094 8.07479   7
   0  -3 -26 72.0725 7.76784   8
   0   3 -26 64.6622 6.75630   7
   0   3 -26 88.2597 7.30361   8
   0   3  26 65.4256 6.41691  15
   0   3 -26 64.3288 6.58945  11
   0  -3 -26 67.0043 6.54231  11
   0   3 -26 62.7615 5.77535   5
   0   3  27 2.31254 3.41906  20
   0  -3  27 2.28003 3.86264  20
   0   3 -27 8.72421 4.08809   7
   0  -3 -27 1.48185 4.69190   7
   0  -3 -27 0.74116 4.89311   8
   0   3 -27 2.90666 4.06202   8
   0   3  27 1.63643 3.45478  15
   0  -3 -27 4.26273 3.71432  11
   0   3 -27-2.40432 3.77904  11
   0  -3  27 3.40237 5.08257  24
   0   3  28 53.9649 6.08609  15
   0   3 -28 57.5527 6.58759   8
   0   3 -28 45.5797 6.12990   7
   0   3  28 47.4280 5.47599  20
   0  -3  28 48.0690 6.07045  20
   0  -3  28 44.1516 7.31380  24
   0   4   0 926.437 36.9805   3
   0  -4   0 904.903 37.0564   3
   0   4   0 919.506 37.0607   2
   0   4   0 950.691 37.0889   1
   0  -4   0 930.065 36.9951   2
   0  -4   0 927.377 36.9915   1
   0   4   0 954.848 36.6732  22
   0  -4   0 960.906 36.6326  22
   0  -4   0 905.762 36.4776  24
   0   4   0 920.463 36.4876  18
   0   4   0 905.507 36.8443   8
   0  -4   0 937.179 37.0218   6
   0   4   0 892.827 36.8393   7
   0  -4   0 882.390 36.7355   7
   0  -4   0 943.913 36.6241  13
   0   4   0 966.006 36.6130  15
   0  -4   0 912.191 36.7155  14
   0  -4   0 912.752 36.7145  12
   0   4   0 935.765 36.6549  13
   0  -4   0 884.731 36.7348   8
   0  -4   0 959.580 36.9635   9
   0   4   1 443.289 18.2295   3
   0  -4   1 443.394 18.3258   3
   0   4  -1 426.331 18.2274   3
   0  -4  -1 451.636 18.3483   3
   0  -4  -1 448.650 18.2574   2
   0   4  -1 450.887 18.3554   1
   0  -4  -1 435.746 18.2314   1
   0  -4   1 425.406 18.2233   1
   0   4   1 460.936 18.3479   2
   0   4   1 441.212 18.3093   1
   0   4  -1 444.000 18.3419   2
   0  -4   1 432.687 18.2394   2
   0   4  -1 434.298 17.9395  22
   0   4   1 454.243 17.9587  22
   0  -4  -1 449.773 17.9028  22
   0  -4  -1 481.574 17.8392  24
   0   4   1 437.889 17.7550  18
   0  -4  -1 461.196 17.7670  18
   0   4   1 415.565 18.1780   7
   0  -4   1 445.464 17.9935   7
   0   4   1 421.879 18.1842   8
   0  -4   1 431.586 18.2813   6
   0  -4  -1 428.410 18.2748   6
   0  -4  -1 453.923 18.1684   7
   0   4  -1 444.498 17.9701   7
   0   4  -1 438.812 17.7036  15
   0   4   1 464.365 18.0295  15
   0  -4  -1 442.891 17.9826  14
   0  -4   1 438.587 18.0098  14
   0  -4   1 442.896 18.0127  12
   0   4   1 449.884 17.9493  13
   0  -4  -1 435.822 17.8827  13
   0  -4  -1 450.456 17.9921  12
   0   4  -1 463.431 17.9504  13
   0  -4  -1 452.534 18.1583   8
   0  -4   1 451.616 18.2662   9
   0  -4   1 436.223 17.9853   8
   0   4  -1 453.453 17.9808   8
   0  -4   1 444.460 18.1603  11
   0  -4  -1 440.607 18.1304   9
   0  -4  -2 0.98259 1.18470   3
   0   4  -2 0.87834 1.09807   3
   0   4  -2 0.12274 1.04654   1
   0  -4  -2 1.10082 1.20478   1
   0  -4  -2 0.11034 1.17790   2
   0   4  -2 3.20119 1.08690   2
   0   4  -2 1.44036 0.83925  22
   0   4   2 1.79737 0.93266  22
   0  -4  -2 1.04567 0.95707  24
   0   4   2 0.76774 0.92516  24
   0  -4  -2 0.28990 0.82014  22
   0   4   2 0.45795 0.62573  18
   0  -4  -2 0.66228 0.68442  18
   0  -4  -2 1.71985 1.09907   6
   0   4  -2 1.86036 0.83049   7
   0  -4  -2 1.78763 1.19249   7
   0  -4  -2 1.26190 1.12634   8
   0   4   2 0.86969 0.94513  14
   0  -4  -2 0.23928 0.89003  14
   0  -4  -2 0.42919 0.81859  13
   0   4   2 0.43434 0.89883  12
   0   4   2 0.16404 0.86697  13
   0  -4  -2-0.55823 0.92451  12
   0   4  -2 1.11486 0.83520  13
   0   4  -2 2.87895 1.20596   9
   0  -4  -2 0.13683 1.13342  10
   0  -4   2 1.61301 1.00544  11
   0  -4  -2 0.98379 0.85488   9
   0   4  -2 1.04073 0.84687   8
   0  -4   2 1.10293 1.06558   9
   0   4   2 1.31980 0.97466   9
   0  -4  -3 1188.98 45.1897   3
   0   4  -3 1166.45 45.0950   3
   0  -4  -3 1186.84 45.1065   2
   0  -4  -3 1198.38 45.1141   1
   0   4  -3 1188.13 45.2039   2
   0   4  -3 1175.26 45.1896   1
   0  -4  -3 1180.47 44.8973  22
   0   4   3 1195.16 44.9597  22
   0   4   3 1133.02 44.8900  24
   0  -4  -3 1185.65 44.7526  18
   0  -4  -3 1196.91 44.8394  20
   0  -4  -3 1199.15 45.1431   6
   0   4  -3 1189.94 44.8650   7
   0  -4  -3 1083.45 45.2684   7
   0  -4  -3 1079.84 45.2553   8
   0  -4  -3 1161.39 44.8834  14
   0   4   3 1118.64 44.8988  16
   0   4   3 1160.44 44.9768  14
   0  -4   3 1194.49 45.0686  11
   0  -4  -3 1175.30 44.8953  13
   0   4   3 1130.23 44.9596  12
   0   4   3 1138.07 44.9348  13
   0  -4  -3 1130.32 44.8656  12
   0   4   3 1196.49 44.8257   9
   0   4  -3 1186.62 45.1809  11
   0   4   3 1176.75 45.2436  10
   0   4  -3 1184.92 44.8680   8
   0  -4  -3 1199.91 45.4078  10
   0  -4   3 1155.35 45.2282   9
   0   4  -3 1173.10 45.1721   9
   0  -4  -4 177.681 7.81976   3
   0   4  -4 169.006 7.73300   3
   0   4   4 179.231 7.50191   5
   0   4   4 169.789 7.72661   3
   0   4  -4 162.333 7.80637   1
   0  -4  -4 178.515 7.76988   1
   0  -4  -4 185.176 7.79020   2
   0  -4   4 170.705 7.72643   2
   0   4  -4 166.505 7.81297   2
   0  -4   4 165.262 7.69152   1
   0  -4  -4 174.928 7.67915  22
   0  -4  -4 190.197 7.80733  24
   0   4   4 187.168 7.83558  24
   0  -4  -4 179.432 7.51026  18
   0  -4  -4 188.530 7.59836  20
   0  -4  -4 188.205 8.13821   8
   0  -4   4 159.267 7.72950   6
   0  -4  -4 186.695 8.13227   7
   0  -4  -4 178.543 7.79808   6
   0  -4  -4 178.563 7.63702  14
   0   4   4 185.275 7.62835  16
   0  -4  -4 174.015 7.61632  12
   0  -4   4 172.692 7.74297  11
   0  -4  -4 173.861 7.67926  13
   0   4  -4 171.426 7.86838  11
   0  -4   4 163.576 7.89028   9
   0   4  -4 162.060 7.83294   9
   0   4   4 182.931 8.01112  10
   0  -4  -4 182.024 8.15361  10
   0   4   4 175.156 7.42055   9
   0   4   5 3.15258 1.19763   3
   0  -4   5 5.27944 1.21119   3
   0  -4  -5 4.26982 1.25551   3
   0   4  -5 4.27960 1.15246   3
   0   4   5 4.18946 0.92519   5
   0   4   5 4.41044 1.24336   2
   0   4   5 4.51680 1.23899   1
   0  -4   5 3.22778 1.14216   1
   0  -4   5 3.23610 1.17995   2
   0   4  -5 2.94252 1.22662   2
   0   4  -5 5.12810 1.26343   1
   0   4   5 3.13715 1.56269  24
   0   4   5 2.67581 1.29985  21
   0  -4  -5 3.60367 1.24599  22
   0  -4  -5 2.77839 1.05181  20
   0  -4  -5 2.89024 1.04674  18
   0  -4  -5 2.11832 1.18672   7
   0  -4  -5 3.75902 1.24811   6
   0  -4   5 5.95173 1.32772   6
   0  -4  -5 3.58589 1.35123   8
   0  -4  -5 4.12802 1.24481  14
   0  -4  -5 3.21791 1.04431  16
   0   4   5 1.83961 0.87840  16
   0  -4  -5 4.40221 1.23095  13
   0  -4   5 4.57514 1.22563  11
   0  -4  -5 3.69358 1.15193  12
   0   4  -5 5.08420 1.50197   9
   0   4  -5 4.16544 1.27048  11
   0  -4  -5 1.92450 1.21580  10
   0   4   5 3.61089 0.82575   9
   0  -4   6 383.821 15.8302   3
   0   4   6 388.184 15.7726   3
   0   4  -6 386.380 15.7731   3
   0  -4  -6 393.941 15.8637   3
   0   4   6 383.204 15.5228   5
   0   4  -6 383.440 15.8617   1
   0   4   6 403.603 15.8816   2
   0   4  -6 387.460 15.8788   2
   0   4   6 404.962 15.8798   1
   0  -4  -6 392.639 15.9366  22
   0   4   6 373.247 16.1925  21
   0   4   6 378.403 16.0952  24
   0  -4  -6 374.525 15.7545  19
   0   4  -6 371.613 15.1437  17
   0   4   6 380.537 15.7841  20
   0  -4  -6 382.682 15.7526  18
   0  -4  -6 395.534 15.7460  20
   0  -4  -6 377.726 16.2861   7
   0  -4  -6 400.193 15.8212   6
   0  -4  -6 397.566 16.3341   8
   0  -4   6 395.742 15.8187   6
   0   4   6 390.827 15.7162  16
   0  -4  -6 389.913 15.6694  16
   0  -4  -6 386.019 15.8299  14
   0  -4   6 347.659 15.1310  15
   0  -4   6 379.620 15.9312  11
   0  -4  -6 382.683 15.8137  12
   0  -4  -6 378.929 15.8958  13
   0   4  -6 379.302 16.1399  11
   0  -4  -6 396.154 16.3683  10
   0   4   6 375.208 15.3592   9
   0   4  -6 406.834 16.0728   9
   0   4   7 1026.09 40.2779   3
   0  -4  -7 1032.24 40.3737   3
   0  -4   7 997.206 40.3291   3
   0   4   7 1017.18 40.0650   5
   0   4  -7 1020.93 40.2828   3
   0   4  -7 1018.87 40.3638   1
   0   4  -7 972.731 40.3283   2
   0   4   7 1049.58 40.3999   1
   0   4   7 1058.62 40.4098   2
   0   4   7 964.935 40.7383  24
   0   4   7 1088.09 40.9193  21
   0  -4  -7 972.316 40.4927  22
   0  -4  -7 1058.57 40.3619  20
   0   4   7 1036.67 40.4325  20
   0  -4  -7 1043.03 40.3728  19
   0  -4   7 1005.96 40.2972   6
   0  -4  -7 1027.23 40.3102   6
   0  -4  -7 1031.84 40.9651   7
   0  -4  -7 1043.16 40.9967   8
   0   4   7 1028.27 40.2943  16
   0   4   7 1004.25 40.9112  15
   0   4  -7 984.128 39.7953  17
   0  -4   7 929.483 39.7922  15
   0  -4  -7 1000.71 40.2336  16
   0  -4  -7 1010.87 40.4439  14
   0   4  -7 1018.49 40.7925  11
   0  -4  -7 1022.84 40.4478  12
   0  -4  -7 990.974 40.5153  13
   0   4  -7 1041.51 40.6229   9
   0  -4  -7 1029.09 40.9859  10
   0   4   7 998.934 39.8570   9
   0  -4   7 1015.94 39.8377  10
   0  -4  -8 465.318 19.7193   3
   0   4  -8 469.885 19.6538   3
   0   4   8 486.126 19.6793   3
   0   4   8 482.584 19.5203   5
   0  -4   8 478.151 19.7252   3
   0   4  -8 476.664 19.7374   1
   0   4   8 507.217 19.7964   1
   0   4  -8 493.911 19.7726   2
   0   4   8 495.157 19.7907   2
   0   4   8 487.196 20.2989  21
   0   4   8 515.266 20.5497  24
   0  -4  -8 453.908 19.9982  22
   0   4   8 485.306 19.9351  20
   0  -4  -8 487.362 19.8159  19
   0   4  -8 505.489 19.2406  21
   0  -4  -8 517.209 19.9087  20
   0  -4  -8 483.852 19.6972   6
   0  -4  -8 475.917 20.4846   7
   0  -4  -8 451.451 20.4156   8
   0  -4   8 490.074 19.7117   6
   0   4   8 510.642 19.8237  16
   0  -4  -8 481.871 19.7031  16
   0   4  -8 472.861 19.3313  17
   0   4   8 464.075 20.4792  15
   0  -4   8 439.342 19.3255  15
   0  -4  -8 451.828 19.9935  13
   0   4  -8 484.645 20.3108  11
   0  -4   8 511.555 19.2902  10
   0  -4  -8 472.872 20.4311  10
   0   4   8 471.879 19.2376   9
   0  -4   8 480.977 20.2443   9
   0   4  -8 474.646 20.0424   9
   0   4   8 485.352 20.2655  10
   0  -4  -9 87.1860 4.41099   5
   0   4   9 87.9519 4.28314   5
   0  -4  -9 91.7253 4.43023   3
   0   4   9 95.9809 4.40404   3
   0   4  -9 87.3938 4.34369   3
   0  -4   9 92.6647 4.40494   3
   0   4  -9 85.0405 4.38115   2
   0   4   9 89.7156 4.44191   1
   0   4   9 87.0338 4.41664   2
   0   4  -9 84.4096 4.38336   1
   0  -4  -9 86.4751 4.47484  23
   0   4  -9 94.3325 3.97812  21
   0   4   9 88.8726 4.98571  21
   0  -4  -9 88.5791 4.60829  20
   0  -4  -9 94.3363 4.59422  19
   0   4   9 89.6047 4.72110  20
   0  -4  -9 81.2574 5.10365   7
   0  -4   9 97.5113 4.44273   6
   0  -4  -9 87.1047 4.34793   6
   0  -4  -9 82.8243 5.07591   8
   0  -4  -9 90.2451 4.47710  16
   0  -4   9 91.8531 4.21586  15
   0   4  -9 90.4009 4.18592  17
   0   4   9 84.7030 5.17877  15
   0   4  -9 101.019 5.18439  11
   0  -4  -9 87.9519 5.15860  10
   0  -4   9 102.080 4.05577  10
   0   4  -9 96.0858 4.91155   9
   0   4   9 86.3164 3.91113   9
   0   4   9 89.0780 4.98447  10
   0  -4   9 86.9514 4.97695   9
   0  -4 -10 3.68612 1.12801   5
   0   4  10 3.72351 1.01930   3
   0  -4 -10 4.78638 1.10794   3
   0   4 -10 2.73238 1.08013   1
   0   4  10 7.05056 1.29152   2
   0   4 -10 4.14519 1.13351   2
   0  -4  10 4.46323 1.04330   3
   0   4  10 4.57966 1.12317   1
   0   4 -10 3.14275 0.74576  21
   0   4  10 3.73780 1.54044  21
   0  -4 -10 2.86083 1.22137  23
   0  -4 -10 3.90402 1.44489  20
   0   4  10 3.96520 1.35322  20
   0  -4 -10 4.21922 1.28187  19
   0  -4 -10 4.48739 1.72594   7
   0  -4  10 2.86637 1.00224   6
   0  -4 -10 4.15474 1.05612   6
   0  -4 -10 5.23285 1.77664   8
   0  -4 -10 2.50972 1.21732  16
   0   4  10 2.55557 1.69227  15
   0  -4  10 2.73841 0.97184  15
   0   4 -10 1.10383 0.95286  17
   0   4 -10 3.65296 1.50302  11
   0   4  10 2.81621 0.62324   9
   0   4  10 2.20814 1.54357  10
   0  -4  10 2.98192 0.76138  10
   0  -4 -10 5.94215 1.64604  10
   0   4 -10 1.51107 1.45971   9
   0  -4  10 7.17057 1.74408   9
   0  -4 -11 5.56859 1.31473   5
   0   4 -11 5.84953 1.11852   1
   0  -4 -11 5.83680 1.11393   3
   0   4 -11 5.91919 1.17769   2
   0   4  11 7.22023 1.19059   2
   0   4  11 6.53908 1.22525   1
   0  -4  11 8.20274 1.12471   3
   0   4 -11 5.74669 0.90827  21
   0   4  11 6.76399 1.64895  21
   0  -4 -11 7.03565 1.43703  23
   0  -4 -11 9.33279 1.61706  19
   0   4  11 8.38031 1.77220  20
   0  -4 -11 7.97198 1.17720   6
   0  -4 -11 3.51992 1.86309   7
   0  -4 -11 8.11909 1.99463   8
   0  -4  11 5.87323 1.17388   6
   0   4 -11 6.09252 1.19016  17
   0  -4  11 6.32277 1.19409  15
   0   4  11 8.03271 1.92842  15
   0  -4 -11 5.08696 1.42897  16
   0   4 -11 8.20625 1.95857  11
   0  -4 -11 6.77265 1.86100  10
   0   4 -11 5.06355 1.62780   9
   0  -4  11 5.44120 0.97848  10
   0   4  11 5.65648 0.70888   9
   0   4  11 7.42645 0.75428   9
   0  -4  11 7.95747 1.78351   9
   0  -4 -12 678.586 27.4361   5
   0   4 -12 654.889 26.9831   2
   0  -4  12 692.194 27.0192   3
   0   4  12 681.009 27.0527   2
   0   4  12 690.109 27.0569   1
   0  -4 -12 718.337 27.0603   3
   0   4 -12 661.676 26.9785   1
   0   4  12 701.751 28.1567  21
   0   4 -12 656.801 26.8074  21
   0  -4 -12 750.451 27.5728  23
   0   4  12 728.408 28.0661  20
   0  -4 -12 707.341 27.5552  19
   0  -4  12 704.628 27.9105  19
   0  -4  12 686.346 27.0247   6
   0  -4 -12 696.874 28.6419   7
   0  -4 -12 718.531 26.9933   6
   0  -4 -12 719.141 28.7139   8
   0  -4 -12 721.727 27.5145  16
   0   4  12 696.965 28.6743  15
   0  -4  12 663.590 27.3528  15
   0   4 -12 718.235 27.2876  17
   0   4 -12 702.821 28.4765  11
   0  -4 -12 709.077 28.4358  10
   0   4 -12 702.284 27.8061   9
   0   4  12 623.880 26.5283   9
   0  -4  12 671.334 26.8961  10
   0  -4  12 675.041 28.0913   9
   0   4  12 622.336 26.5389   9
   0  -4  13 188.651 9.31526   4
   0  -4 -13 240.363 10.0823   5
   0  -4 -13 215.570 9.29590   4
   0  -4 -13 237.552 9.47865   4
   0   4 -13 223.312 9.42296   2
   0   4  13 226.941 9.50655   2
   0   4  13 224.515 9.48579   1
   0  -4  13 225.462 9.45074   3
   0   4 -13 211.751 9.38494   1
   0  -4 -13 245.403 9.50286   3
   0  -4  13 226.131 11.0861  23
   0   4 -13 219.742 9.37681  21
   0  -4 -13 245.810 10.1722  23
   0   4  13 248.387 10.8179  21
   0  -4 -13 238.601 10.1902  19
   0  -4  13 233.315 10.4922  19
   0   4  13 242.257 10.7052  20
   0  -4 -13 239.547 11.3468   7
   0  -4 -13 225.463 11.2149   8
   0  -4 -13 246.230 9.44162   6
   0  -4  13 221.117 9.45520   6
   0  -4 -13 226.182 10.0782  16
   0   4  13 256.625 11.4943  15
   0  -4  13 215.441 9.95503  15
   0   4 -13 226.454 9.87705  17
   0  -4 -13 241.806 11.3173  11
   0   4 -13 223.352 11.0387  11
   0  -4 -13 242.065 11.0292  10
   0  -4  13 220.651 9.47327  10
   0  -4  13 232.472 10.6783   9
   0  -4  14 374.054 15.6732   4
   0  -4 -14 408.071 15.6000   4
   0  -4 -14 396.465 16.4448   5
   0  -4 -14 361.299 15.4856   4
   0  -4  14 357.107 15.5573   4
   0   4  14 395.648 15.6742   1
   0   4 -14 367.013 15.5488   1
   0   4 -14 380.644 15.5680   2
   0   4  14 397.042 15.6790   2
   0  -4  14 403.917 17.5699  23
   0   4  14 407.181 17.1445  21
   0  -4 -14 432.186 16.5729  23
   0   4  14 386.349 17.0403  20
   0  -4  14 399.060 16.8791  19
   0  -4 -14 410.960 15.5657   6
   0  -4 -14 405.623 17.8730   7
   0  -4  14 378.955 15.6309   6
   0  -4 -14 402.348 17.9088   8
   0  -4  14 393.766 16.4436  15
   0   4  14 403.736 17.8721  15
   0   4 -14 400.268 16.3023  17
   0  -4 -14 388.144 17.7396  11
   0   4 -14 397.112 17.5906  11
   0  -4  14 396.472 17.0539   9
   0  -4  14 392.727 15.8418  10
   0  -4 -14 429.038 17.5601  10
   0  -4  15 339.537 14.6303   4
   0  -4  15 347.430 14.6837   4
   0  -4 -15 421.348 15.8921   5
   0   4  15 365.093 14.7067   2
   0   4  15 361.367 14.7027   1
   0  -4  15 390.409 16.9684  23
   0   4  15 396.280 16.4767  21
   0   4  15 424.186 16.6701  20
   0  -4  15 377.426 16.1910  19
   0  -4 -15 444.659 17.6928   7
   0  -4  15 356.380 14.6620   6
   0  -4 -15 411.545 17.4549   8
   0   4  15 395.386 17.2568  15
   0  -4  15 372.222 15.7966  15
   0   4 -15 383.231 15.6223  17
   0  -4 -15 409.872 17.4150  11
   0   4 -15 390.972 17.1173  11
   0  -4 -15 417.879 16.9196  10
   0  -4  15 411.267 16.5367   9
   0  -4  15 383.212 15.1074  10
   0  -4 -16 61.5663 4.01618   5
   0  -4  16 73.0281 5.10076  23
   0   4  16 60.6092 4.41773  21
   0   4  16 68.2134 4.72192  20
   0  -4  16 69.2673 4.47273  19
   0  -4 -16 76.1840 5.51678   8
   0  -4 -16 75.8150 5.51007   7
   0   4  16 68.3058 5.35792  15
   0  -4  16 68.4868 4.17505  15
   0   4 -16 71.5321 5.15987  11
   0  -4 -16 61.4398 5.23132  11
   0  -4  16 57.2478 3.27743  10
   0  -4 -16 60.3100 4.63622  10
   0  -4  16 65.2956 4.46906   9
   0  -4 -17 111.552 5.86580   5
   0   4  17 111.292 6.47474  21
   0  -4  17 114.074 7.56029  24
   0  -4  17 107.604 6.83607  23
   0   4  17 118.041 6.71469  20
   0  -4  17 110.695 6.26511  19
   0   4 -17 129.763 7.16280   8
   0   4 -17 112.997 6.90245   7
   0  -4 -17 132.579 7.75260   8
   0  -4 -17 118.981 7.54743   7
   0   4  17 110.852 7.23363  15
   0  -4  17 100.234 5.82740  15
   0  -4 -17 134.652 7.61201  11
   0   4 -17 114.070 7.05454  11
   0  -4 -17 130.466 6.92695  10
   0  -4  17 88.3040 4.94409  10
   0  -4  17 112.863 6.41707   9
   0  -4 -18 170.088 8.39419   5
   0  -4  18 171.109 10.2817  24
   0  -4  18 178.663 9.65000  23
   0   4  18 180.986 9.08913  21
   0  -4  18 169.313 8.85047  19
   0  -4  18 174.487 9.89438  20
   0   4  18 181.011 9.34765  20
   0   4 -18 182.956 9.73684   7
   0   4 -18 180.003 9.71223   8
   0   4  18 175.530 9.99964  15
   0  -4  18 173.349 8.60772  15
   0   4 -18 176.057 9.86459  11
   0  -4 -18 158.546 9.86525  11
   0  -4 -18 176.272 9.27434  10
   0  -4  18 174.703 8.95208   9
   0  -4 -19 278.731 13.0529   5
   0   4  19 303.622 13.7922  21
   0  -4  19 283.674 14.2884  23
   0  -4  19 298.112 15.2740  24
   0  -4  19 320.597 15.0053  20
   0  -4  19 282.959 13.5734  19
   0   4  19 290.767 14.0230  20
   0   4 -19 300.203 14.4526   7
   0   4 -19 309.790 14.6037   8
   0   4  19 289.077 14.8195  15
   0  -4  19 284.248 13.2632  15
   0   4 -19 288.092 14.6654  11
   0  -4 -19 275.187 14.5686  11
   0  -4 -19 302.821 14.0349  10
   0  -4  19 294.309 13.6172   9
   0  -4 -20 4.85816 1.86472   5
   0  -4  20 6.14641 3.77139  24
   0  -4  20 1.60302 2.72400  23
   0   4  20 6.42057 2.71421  20
   0   4  20 7.68883 2.44817  21
   0  -4  20 12.9571 3.42683  20
   0  -4  20 6.39208 2.41585  19
   0   4 -20 6.66433 2.77654   8
   0   4 -20 6.63630 2.99067   7
   0  -4  20 7.00411 2.31445  15
   0   4  20 6.55228 3.27695  15
   0  -4 -20 3.82034 2.94289  11
   0   4 -20 3.20952 3.01444  11
   0  -4 -20 3.40992 2.60850  10
   0  -4  20 5.39185 2.35013   9
   0   4 -21 9.11407 2.88440   5
   0  -4 -21 9.32633 2.19778   5
   0  -4  21 13.5244 4.38663  24
   0  -4  21 8.66356 3.17623  23
   0   4  21 7.48354 2.83007  20
   0   4  21 18.7212 2.85527  21
   0  -4  21 14.5708 3.57895  20
   0  -4  21 9.89434 2.54323  19
   0   4 -21 10.9373 3.19503   7
   0   4 -21 12.2962 3.31004   8
   0   4  21 10.7362 3.39791  15
   0  -4  21 10.6957 2.45208  15
   0   4 -21 8.69463 3.17740  11
   0  -4 -21 18.5250 3.78508  11
   0  -4  21 12.5279 2.66910   9
   0  -4 -21 14.8297 3.04183  10
   0   4 -22 10.6374 3.22861   5
   0  -4  22 10.1209 3.08408  23
   0  -4  22 10.2417 4.40420  24
   0  -4  22 8.91159 2.63840  19
   0  -4  22 8.12211 3.42645  20
   0   4  22 15.3081 2.89302  21
   0   4  22 13.2519 3.13577  20
   0   4 -22 13.8427 3.59908   8
   0   4 -22 10.1225 3.28489   7
   0  -4  22 11.6276 2.59909  15
   0   4  22 13.2227 3.62425  15
   0   4 -22 9.13410 3.40334  11
   0  -4 -22 15.7191 3.89946  11
   0  -4  22 12.1802 2.68429   9
   0  -4 -22 15.6092 2.99179  10
   0   4 -23 4.20120 3.13743   5
   0  -4  23-1.19189 4.49660  24
   0  -4  23-1.28750 3.35186  23
   0   4  23 1.47736 2.31866  21
   0   4  23-0.81181 2.90224  20
   0  -4  23-0.94183 2.33228  19
   0  -4  23 3.69748 3.60096  20
   0   4 -23-1.44702 3.30872   7
   0   4 -23 2.41591 3.31451   8
   0  -4  23 0.56011 2.32853  15
   0   4  23-4.73633 3.49680  15
   0  -4 -23-1.09501 3.09482  11
   0   4 -23 0.52992 3.12859  11
   0  -4  23 1.66159 2.23382   9
   0  -4 -23 0.34553 2.49845  10
   0   4 -24 118.785 8.02940   5
   0  -4  24 133.382 8.31292  23
   0  -4  24 131.097 9.74073  24
   0  -4  24 124.729 8.93338  20
   0   4  24 123.311 7.20382  21
   0   4  24 119.194 7.97814  20
   0  -4  24 118.647 7.25502  19
   0   4 -24 139.549 8.83044   7
   0   4 -24 129.041 8.76681   8
   0   4  24 134.813 9.10499  15
   0  -4 -24 125.652 8.89332  11
   0   4 -24 114.815 8.59827  11
   0  -4 -24 108.748 7.30389  10
   0  -4  25 94.8902 7.07245  23
   0  -4  25 102.663 9.05167  24
   0  -4  25 86.2181 7.66195  20
   0   4  25 97.8676 7.10034  20
   0  -4  25 94.3996 6.31037  19
   0  -4 -25 103.793 8.91128   8
   0   4 -25 102.013 7.77878   8
   0  -4 -25 112.883 9.28703   7
   0   4 -25 93.0634 7.64270   7
   0   4  25 96.8290 7.89094  15
   0  -4 -25 103.323 7.99371  11
   0   4 -25 88.1950 7.59529  11
   0   4 -25 94.9391 7.05157   5
   0  -4  26-0.65885 4.94593  24
   0  -4  26-4.63449 4.11866  20
   0   4  26 0.44249 2.94042  20
   0   4 -26 1.63563 3.59903   7
   0  -4 -26 1.48672 4.87410   7
   0   4 -26 2.18099 3.71730   8
   0  -4 -26-5.94463 5.31315   8
   0   4  26-1.12458 3.61145  15
   0  -4 -26 1.81172 3.73964  11
   0   4 -26-4.13479 3.95082  11
   0   4 -26-1.75535 3.34502   5
   0   4  27 2.25030 3.40142  20
   0  -4  27 7.66832 4.24594  20
   0   4 -27 6.19102 4.25111   8
   0  -4 -27 8.59745 5.09355   7
   0   4 -27 5.62939 4.35891   7
   0  -4 -27 7.02965 5.02009   8
   0   4  27 4.57167 3.99673  15
   0  -4 -27 7.41146 4.39515  11
   0   4 -27 7.27898 3.87305  11
   0  -4  27-5.37112 5.46723  24
   0   4  28-2.28450 4.19831  15
   0   4 -28 0.57770 3.76246   8
   0   4 -28-1.73393 4.06186   7
   0   4  28-1.81657 3.54735  20
   0   5   0 0.80649 1.25080   3
   0  -5   0 0.31017 1.16443   3
   0  -5   0 0.81126 1.21525   2
   0   5   0 0.92943 1.22723   1
   0  -5   0 0.13488 1.24245   1
   0   5   0 0.93224 1.29749   2
   0  -5   0 0.54528 0.88496  22
   0   5   0 0.59629 0.84439  22
   0  -5   0 1.75057 0.86438  24
   0   5   0-0.05749 0.61710  18
   0   5   0 0.47293 1.19576   7
   0  -5   0 0.20417 0.92750   7
   0   5   0 2.57919 1.29512   8
   0  -5   0 0.14139 1.36333   6
   0   5   0-0.10820 0.98651  14
   0  -5   0 1.05180 1.00222  14
   0   5   0 0.97089 0.79526  15
   0   5   0 0.54033 1.00570  12
   0  -5   0 0.46327 0.82844  13
   0  -5   0-0.47681 0.95078  12
   0   5   0 1.25910 0.87756  13
   0  -5   0 0.40178 1.09966   9
   0  -5   0 1.22320 0.93585   8
   0  -5   1 15.1605 1.69699   3
   0   5   1 12.1972 1.78167   3
   0   5  -1 11.1884 1.70948   3
   0  -5  -1 10.2240 1.64061   3
   0   5   1 17.0008 1.84826   1
   0   5  -1 19.4640 1.97477   2
   0  -5   1 13.0131 1.63316   1
   0  -5  -1 12.0406 1.74881   2
   0   5  -1 12.2637 1.77080   1
   0   5   1 18.1365 1.89426   2
   0  -5   1 13.2123 1.66591   2
   0  -5  -1 13.6315 1.69583   1
   0   5  -1 16.4794 1.37675  22
   0  -5  -1 13.8464 1.29664  24
   0   5   1 13.3354 1.36285  22
   0  -5  -1 11.5758 1.21599  22
   0   5   1 12.0213 1.08848  18
   0   5   1 13.4187 1.67582   7
   0   5  -1 16.0265 1.48362   7
   0   5  -1 15.6259 1.45656   8
   0  -5  -1 10.7503 1.70902   6
   0  -5  -1 15.3282 1.49952   7
   0  -5   1 12.4199 1.33388   7
   0   5   1 11.1304 1.61970   8
   0  -5   1 13.8508 1.76458   6
   0   5   1 14.9310 1.41994  15
   0   5   1 13.9846 1.45363  14
   0  -5  -1 11.8962 1.37600  14
   0   5  -1 15.9427 1.09926  15
   0  -5   1 13.6305 1.41280  14
   0   5  -1 14.6569 1.54230  14
   0   5  -1 17.4553 1.54631  12
   0   5   1 15.5879 1.47484  12
   0   5   1 13.1850 1.33126  13
   0  -5  -1 14.3246 1.30006  13
   0   5  -1 11.1280 1.26060  13
   0  -5  -1 16.0367 1.43958  12
   0  -5   1 12.4036 1.39738  12
   0  -5   1 14.1840 1.58547  11
   0  -5  -1 15.4560 1.56801   9
   0  -5   1 13.2365 1.63792   9
   0  -5  -1 15.6733 1.49989   8
   0  -5   1 12.6157 1.33148   8
   0   5   1 14.9276 1.63022   9
   0  -5   1 15.8913 1.67638  10
   0   5  -2 555.229 20.9888   3
   0  -5  -2 539.435 21.1159   3
   0  -5  -2 546.443 20.9856   1
   0   5  -2 557.628 21.1358   2
   0  -5  -2 552.200 20.9975   2
   0   5  -2 555.900 21.1337   1
   0  -5  -2 535.413 20.5353  22
   0  -5  -2 599.420 20.5765  24
   0   5   2 555.306 20.6865  22
   0   5  -2 552.596 20.6596  22
   0  -5  -2 558.472 20.4007  18
   0   5   2 531.545 20.3815  18
   0  -5  -2 535.836 20.9943   6
   0  -5  -2 539.649 20.9984   7
   0   5   2 591.951 20.9667   8
   0   5   2 571.657 20.9464   7
   0   5  -2 567.757 20.6276   7
   0   5  -2 546.676 20.6438  13
   0  -5   2 539.387 20.0599  17
   0   5  -2 564.489 20.1224  15
   0   5  -2 540.399 20.8609  14
   0   5   2 527.657 20.7156  14
   0   5   2 569.060 20.8135  15
   0  -5  -2 544.143 20.6605  14
   0   5  -2 551.495 20.8790  12
   0  -5  -2 528.873 20.6370  12
   0   5   2 548.272 20.6757  13
   0  -5  -2 536.747 20.5395  13
   0  -5   2 558.849 20.8840  11
   0   5   2 567.084 20.7752  12
   0  -5  -2 534.506 20.7940   9
   0  -5   2 555.166 21.0814   9
   0  -5  -2 549.915 21.0079   8
   0   5   2 538.950 20.7337   9
   0   5  -2 554.096 20.6145   8
   0  -5  -3 1149.99 43.8627   3
   0   5  -3 1180.25 43.7530   3
   0  -5  -3 1125.47 43.7080   2
   0   5  -3 1176.86 43.9045   1
   0   5  -3 1194.25 43.9246   2
   0  -5  -3 1168.37 43.7484   1
   0   5  -3 1161.50 43.4850  22
   0  -5  -3 1015.55 43.3155  24
   0  -5  -3 1115.31 43.3687  22
   0   5   3 1105.01 43.4713  22
   0  -5  -3 1129.81 43.1995  18
   0  -5  -3 1047.90 43.8847   8
   0   5   3 1147.03 43.6250   8
   0  -5  -3 994.011 43.8358   7
   0   5   3 1163.43 43.6441   7
   0  -5  -3 1135.20 43.7507   6
   0   5  -3 1130.11 43.3775   7
   0   5   3 1114.72 43.5210  16
   0   5  -3 1144.84 43.4748  13
   0   5  -3 1135.67 43.7024  14
   0  -5  -3 1132.91 43.4234  14
   0   5   3 1190.51 43.7220  15
   0   5   3 1135.91 43.5268  14
   0  -5  -3 1124.21 43.3646  13
   0  -5  -3 1144.53 43.4299  12
   0   5   3 1144.33 43.5192  12
   0  -5   3 1177.76 43.6637  11
   0   5  -3 1116.75 43.6854  12
   0   5   3 1126.75 43.4929  13
   0  -5   3 1137.22 43.8844   9
   0   5  -3 1187.72 43.7951   9
   0  -5  -3 1119.54 44.0476  10
   0   5  -3 1110.92 43.3609   8
   0   5   3 1137.92 43.4066   9
   0   5   4 21.4973 1.99451   3
   0  -5  -4 20.8245 1.99030   3
   0   5  -4 21.3305 2.04486   3
   0  -5  -4 17.9423 1.91559   1
   0   5  -4 18.9330 2.05079   2
   0  -5  -4 27.6700 2.10756   2
   0   5  -4 20.1036 2.12507   1
   0  -5   4 19.7483 2.02043   2
   0  -5   4 21.0399 1.98499   1
   0  -5  -4 24.3090 2.00523  24
   0  -5  -4 20.0967 1.79092  22
   0   5   4 25.4172 1.96920  24
   0  -5  -4 20.8865 1.60727  18
   0  -5  -4 20.0854 1.66677  20
   0   5   4 19.1580 1.87518   8
   0  -5  -4 24.1712 2.61993   7
   0  -5   4 21.2685 2.00694   6
   0  -5  -4 26.9601 2.67504   8
   0  -5  -4 23.0084 2.07334   6
   0   5   4 19.5486 1.88572   7
   0   5  -4 19.8304 1.68762   7
   0   5   4 19.8258 1.82483  14
   0  -5  -4 22.0837 1.83887  14
   0   5   4 17.6472 1.69826  16
   0  -5  -4 19.8583 1.79290  12
   0   5   4 18.1781 1.75273  12
   0  -5  -4 23.6598 1.81605  13
   0  -5   4 20.1542 1.91524  11
   0   5  -4 19.2431 1.66943   8
   0   5  -4 21.0669 2.09710   9
   0  -5   4 21.5547 2.16342   9
   0   5   4 21.4819 1.65532   9
   0  -5  -4 21.5025 2.13180  10
   0   5  -4 20.1089 1.94448  11
   0   5   5 383.832 16.0600   3
   0  -5   5 380.720 16.1719   3
   0   5  -5 377.139 16.0631   3
   0  -5  -5 392.725 16.2205   3
   0   5   5 385.718 15.7530   5
   0   5  -5 368.219 16.2149   2
   0   5   5 401.439 16.2522   1
   0   5  -5 362.304 16.1772   1
   0   5   5 385.198 16.2050   2
   0   5   5 406.487 16.1697  24
   0  -5  -5 404.426 16.0087  22
   0   5   5 386.905 16.4812  21
   0  -5  -5 386.742 15.7789  18
   0  -5  -5 387.358 15.8246  20
   0  -5  -5 382.774 16.1244   6
   0   5   5 387.884 16.1024   7
   0  -5   5 378.847 16.0893   6
   0  -5  -5 395.999 16.7294   8
   0  -5  -5 405.414 16.7580   7
   0   5   5 374.153 16.0750   8
   0  -5  -5 386.529 15.9217  14
   0   5   5 394.518 15.9275  16
   0   5  -5 374.868 16.2952  11
   0  -5  -5 398.243 16.0148  13
   0  -5   5 355.766 16.0269  11
   0  -5  -5 374.013 15.8953  12
   0   5   5 377.566 15.6704   9
   0   5  -5 369.514 16.1762   9
   0  -5  -5 407.479 16.6491  10
   0   5   5 370.802 16.2847  10
   0   5  -6 53.9286 3.19328   3
   0  -5  -6 52.3857 3.20518   3
   0  -5   6 48.8795 3.13509   3
   0   5   6 51.3200 2.77198   5
   0   5   6 53.7715 3.11123   3
   0   5  -6 53.3662 3.25883   2
   0   5   6 55.9007 3.29534   1
   0   5   6 49.9513 3.19935   2
   0   5  -6 46.4141 3.14096   1
   0   5   6 51.3447 3.57393  21
   0   5   6 43.7023 3.19329  24
   0  -5  -6 48.9235 3.12075  22
   0  -5  -6 53.4527 2.98087  20
   0  -5  -6 52.5136 2.95459  18
   0   5   6 55.1741 3.33242   8
   0  -5  -6 58.2400 3.80596   7
   0   5   6 55.8556 3.31222   7
   0  -5  -6 56.7834 3.22516   6
   0  -5  -6 54.1497 3.74111   8
   0  -5   6 49.4099 3.14614   6
   0  -5  -6 54.3147 2.99902  16
   0  -5  -6 52.2600 3.05085  14
   0   5   6 50.7518 2.94602  16
   0   5  -6 51.5609 3.34472  11
   0  -5  -6 51.0318 3.08620  12
   0  -5  -6 55.4822 3.23667  13
   0   5  -6 46.4947 3.27768   9
   0  -5  -6 51.2791 3.63176  10
   0   5   6 50.5917 2.68461   9
   0  -5  -7 280.633 12.1949   3
   0  -5   7 275.369 12.1707   3
   0   5  -7 271.231 12.0518   3
   0   5   7 288.622 11.7673   5
   0   5   7 278.509 12.0739   3
   0   5  -7 287.179 12.2466   2
   0   5   7 305.652 12.3151   2
   0   5  -7 274.261 12.1917   1
   0   5   7 296.317 12.2695   1
   0   5   7 288.419 12.6472  21
   0   5   7 300.972 12.5522  24
   0  -5  -7 265.638 12.1700  22
   0  -5  -7 285.463 12.1060  19
   0  -5  -7 313.760 12.0692  20
   0  -5  -7 300.147 12.0818  18
   0   5  -7 254.894 11.1947  17
   0  -5   7 273.730 12.0931   6
   0  -5  -7 281.999 12.1242   6
   0  -5  -7 338.200 13.0689   7
   0  -5  -7 309.086 12.9014   8
   0  -5  -7 292.893 11.9848  16
   0  -5  -7 279.901 12.1146  14
   0   5   7 289.085 12.0306  16
   0  -5  -7 291.515 12.1533  12
   0  -5  -7 284.205 12.2202  13
   0   5  -7 288.147 12.5059  11
   0   5  -7 300.537 12.4634   9
   0  -5  -7 300.041 12.8486  10
   0   5   7 289.029 11.6240   9
   0  -5  -8 218.411 9.78092   3
   0   5  -8 221.298 9.67020   3
   0   5   8 230.092 9.39989   5
   0   5   8 221.413 9.68535   3
   0  -5   8 223.461 9.77404   3
   0   5   8 226.911 9.84880   1
   0   5  -8 217.624 9.80308   1
   0   5  -8 220.436 9.81550   2
   0   5   8 229.774 9.87346   2
   0  -5  -8 227.753 9.94890  22
   0   5   8 254.329 10.5395  24
   0   5   8 215.154 10.2409  21
   0  -5  -8 240.041 9.76087  20
   0  -5  -8 227.472 9.79186  18
   0   5   8 222.978 9.78409  20
   0   5  -8 205.574 8.91865  17
   0  -5  -8 242.323 9.82883  19
   0  -5  -8 226.746 9.73806   6
   0  -5   8 219.176 9.68498   6
   0  -5  -8 249.783 10.6366   8
   0  -5  -8 252.975 10.6689   7
   0   5   8 234.661 9.72509  16
   0  -5  -8 222.974 9.82289  14
   0  -5   8 190.790 8.90336  15
   0  -5  -8 216.327 9.56371  16
   0  -5  -8 221.854 9.92022  13
   0   5  -8 227.936 10.2433  11
   0  -5  -8 226.483 9.84293  12
   0   5   8 218.073 9.15876   9
   0  -5   8 229.765 9.11876  10
   0   5  -8 230.755 10.0801   9
   0  -5  -8 220.051 10.4608  10
   0  -5   9 542.036 22.2780   3
   0   5   9 544.465 21.9238   5
   0   5   9 535.925 22.1644   3
   0   5  -9 546.078 22.1862   3
   0  -5  -9 561.922 22.3296   3
   0   5   9 561.196 22.3492   1
   0   5   9 573.488 22.3898   2
   0   5  -9 534.820 22.3104   2
   0   5  -9 534.870 22.2965   1
   0   5   9 580.882 23.0921  24
   0   5   9 547.317 22.9510  21
   0  -5  -9 536.844 22.5348  22
   0  -5  -9 571.317 22.3470  20
   0  -5  -9 570.132 22.4704  18
   0   5   9 541.380 22.4148  20
   0   5  -9 525.135 21.5716  17
   0  -5  -9 574.610 22.3355  19
   0  -5  -9 561.182 23.1764   7
   0  -5  -9 559.027 22.2301   6
   0  -5  -9 551.856 23.1589   8
   0  -5   9 532.005 22.1863   6
   0  -5   9 495.333 21.5675  15
   0   5   9 542.018 22.2559  16
   0  -5  -9 544.072 22.1793  16
   0  -5  -9 516.440 22.3794  14
   0   5   9 547.575 23.0923  15
   0   5  -9 534.141 22.8993  11
   0  -5  -9 530.379 22.4010  12
   0  -5  -9 529.976 22.5409  13
   0   5   9 536.012 21.6307   9
   0  -5  -9 544.032 23.1100  10
   0  -5   9 522.216 22.8352   9
   0  -5   9 557.083 21.6426  10
   0   5  -9 566.471 22.6831   9
   0   5 -10 910.729 36.4677   3
   0   5  10 915.290 36.4711   3
   0  -5  10 874.947 36.5280   3
   0   5  10 923.817 36.2886   5
   0   5 -10 839.917 36.5067   1
   0   5  10 938.452 36.6608   2
   0   5 -10 819.665 36.4900   2
   0  -5 -10 930.565 36.6076   3
   0   5  10 915.245 36.6115   1
   0  -5 -10 971.101 36.6218  23
   0   5 -10 872.689 35.8742  21
   0   5  10 1000.16 37.6693  24
   0   5  10 937.153 37.3915  21
   0  -5 -10 986.979 36.7847  20
   0  -5 -10 951.812 36.6964  19
   0   5 -10 889.999 36.0069  17
   0   5  10 934.423 36.9107  20
   0  -5 -10 961.565 37.7283   7
   0  -5  10 899.139 36.4977   6
   0  -5 -10 968.534 37.7394   8
   0  -5 -10 945.196 36.5141   6
   0  -5 -10 901.792 36.8440  14
   0  -5  10 857.551 36.0191  15
   0   5  10 908.550 37.6314  15
   0  -5 -10 918.651 36.5445  16
   0  -5 -10 926.609 36.8790  12
   0   5 -10 885.520 37.3591  11
   0  -5 -10 970.084 37.7047  10
   0  -5  10 887.871 37.2564   9
   0  -5  10 933.469 35.9809  10
   0   5  10 892.033 35.8888   9
   0   5  11 594.007 23.6315   3
   0   5 -11 544.302 23.6891   2
   0   5 -11 537.250 23.6593   1
   0  -5  11 585.342 23.7027   3
   0   5  11 615.732 23.8090   1
   0  -5 -11 591.104 23.7481   3
   0   5  11 579.424 23.7604   2
   0   5  11 632.852 25.0707  24
   0   5  11 587.311 24.6355  21
   0   5 -11 547.048 23.0789  21
   0  -5 -11 640.324 23.9170  23
   0   5 -11 572.086 23.3149  17
   0   5  11 600.395 24.2402  20
   0  -5 -11 645.340 24.1280  20
   0  -5 -11 614.094 23.9682  19
   0  -5  11 582.001 23.6662   6
   0  -5 -11 591.396 25.0430   7
   0  -5 -11 652.222 25.2240   8
   0  -5 -11 606.077 23.6703   6
   0  -5 -11 584.130 23.8036  16
   0   5  11 602.132 25.0229  15
   0  -5  11 550.889 23.3438  15
   0   5 -11 588.681 24.7827  11
   0   5  11 560.005 23.0037   9
   0  -5  11 573.989 23.1778  10
   0  -5  11 568.339 24.5427   9
   0  -5 -11 603.338 24.9363  10
   0   5 -12 1090.86 46.9136   2
   0   5 -12 1103.16 46.9153   1
   0  -5 -12 1253.99 47.0375   3
   0   5  12 1265.58 47.0965   2
   0  -5  12 1257.57 47.0156   3
   0   5  12 1240.04 47.0592   1
   0   5 -12 1128.45 46.4155  21
   0  -5 -12 1337.72 47.3365  23
   0   5  12 1357.33 48.8040  24
   0   5  12 1260.80 48.1634  21
   0   5 -12 1217.35 46.7703  17
   0   5  12 1239.90 47.7328  20
   0  -5 -12 1238.06 46.9329   6
   0  -5  12 1222.69 46.9666   6
   0  -5 -12 1260.27 48.6718   7
   0  -5 -12 1230.62 48.6186   8
   0  -5  12 1143.07 46.7936  15
   0   5  12 1244.92 48.5766  15
   0  -5 -12 1243.12 47.2197  16
   0   5 -12 1246.82 48.3348  11
   0  -5  12 1202.84 46.5280  10
   0   5  12 1083.38 46.2061   9
   0  -5 -12 1290.08 48.5061  10
   0   5  12 1124.19 46.2282   9
   0  -5  12 1224.26 48.0471   9
   0  -5  13 393.840 16.1952   3
   0   5 -13 377.436 16.1632   2
   0  -5 -13 404.931 16.2316   3
   0   5  13 399.750 16.2702   2
   0   5  13 398.080 16.2628   1
   0   5 -13 372.504 16.1463   1
   0   5  13 422.746 17.5165  21
   0   5  13 460.608 18.3769  24
   0  -5 -13 446.934 16.6972  23
   0   5 -13 359.661 15.7080  21
   0   5 -13 400.190 16.1752  17
   0   5  13 436.294 17.2693  20
   0  -5 -13 398.761 18.0621   8
   0  -5 -13 411.660 16.1669   6
   0  -5  13 381.798 16.1674   6
   0  -5 -13 401.703 18.0601   7
   0   5  13 412.217 17.9442  15
   0  -5 -13 410.459 16.6083  16
   0  -5  13 381.130 16.2327  15
   0   5 -13 384.802 17.6338  11
   0  -5 -13 340.689 17.4023  10
   0  -5  13 379.236 15.8177  10
   0  -5  13 385.108 17.2939   9
   0  -5 -14 162.388 7.15118   4
   0  -5 -14 161.772 6.97227   4
   0  -5  14 149.864 6.95992   4
   0   5 -14 147.864 7.02889   1
   0   5  14 160.152 7.17889   2
   0  -5 -14 172.261 7.16416   3
   0   5  14 164.812 7.18598   1
   0   5 -14 152.298 7.05932   2
   0  -5  14 165.675 7.11726   3
   0  -5 -14 175.397 7.69714  23
   0  -5  14 164.271 8.87818  23
   0   5  14 180.357 9.33478  24
   0   5  14 176.645 8.58004  21
   0   5 -14 158.875 7.25751  17
   0   5  14 178.255 8.33277  20
   0  -5  14 165.871 8.19619  19
   0  -5  14 150.576 7.07334   6
   0  -5 -14 173.251 9.25086   7
   0  -5 -14 154.842 9.01834   8
   0  -5 -14 164.314 7.05224   6
   0   5  14 186.456 9.26069  15
   0  -5  14 159.692 7.35729  15
   0   5 -14 165.717 8.76345  11
   0  -5  14 149.867 6.81846  10
   0  -5 -14 175.455 8.87210  10
   0  -5  14 161.949 8.39748   9
   0  -5 -15 140.131 5.91731   4
   0  -5 -15 124.397 5.74432   4
   0  -5  15 131.450 6.00819   4
   0  -5  15 120.088 5.81941   4
   0  -5 -15 135.866 6.62281   5
   0   5 -15 128.407 5.86146   2
   0   5  15 131.842 5.95909   1
   0   5  15 134.235 5.98007   2
   0  -5 -15 139.974 5.95118   3
   0   5 -15 124.469 5.83882   1
   0  -5  15 133.609 5.90305   3
   0   5  15 142.213 7.48198  21
   0  -5 -15 149.855 6.74509  23
   0  -5  15 151.515 8.16968  23
   0   5  15 159.851 8.78024  24
   0  -5  15 141.190 7.19156  19
   0   5  15 141.486 7.35281  20
   0   5 -15 147.356 6.40034  17
   0  -5 -15 123.637 8.28091   7
   0  -5  15 128.898 5.90241   6
   0  -5 -15 140.487 5.86251   6
   0  -5 -15 137.958 8.40870   8
   0   5  15 142.595 8.18324  15
   0  -5  15 133.092 6.43355  15
   0   5 -15 151.486 8.04306  11
   0  -5 -15 127.623 7.90686  11
   0  -5  15 142.643 7.44288   9
   0  -5  15 122.189 5.75862  10
   0  -5 -15 154.891 7.93933  10
   0  -5  16-0.14266 0.91785   4
   0  -5 -16-0.81704 0.72701   4
   0  -5 -16-1.08320 1.62229   5
   0  -5 -16 0.64992 0.78093   4
   0  -5 -16 0.41194 0.73923   6
   0  -5  16 0.12985 0.88663   6
   0  -5  16 0.71610 0.84237   4
   0   5 -16 1.00218 0.77749   2
   0   5  16 0.06950 0.87037   1
   0   5 -16-0.31088 0.79867   1
   0   5  16 0.21011 0.90591   2
   0   5  16 2.50649 3.36967  24
   0  -5  16-1.48139 2.64798  23
   0   5  16 1.18614 2.02155  21
   0   5  16 1.70041 2.04921  20
   0  -5  16-1.32778 1.97279  19
   0  -5 -16-0.42484 2.74758   8
   0  -5 -16-0.42467 2.54863   7
   0  -5  16 1.32618 1.40699  15
   0   5  16-0.80256 2.54060  15
   0   5 -16-0.75462 2.38883  11
   0  -5 -16-2.01692 2.74996  11
   0  -5  16-1.75610 2.06877   9
   0  -5  16-0.13027 0.87130  10
   0  -5 -16 2.06665 2.13280  10
   0  -5 -17 68.9717 3.90773   5
   0  -5  17 52.4943 2.37764   6
   0   5  17 75.4962 4.84222  21
   0   5  17 75.0026 6.19794  24
   0  -5  17 63.6964 5.01224  23
   0  -5  17 67.8768 4.41193  19
   0   5  17 81.4135 4.91402  20
   0  -5 -17 88.2388 5.95747   7
   0  -5 -17 82.3590 5.89870   8
   0  -5  17 67.5334 3.76893  15
   0   5  17 78.1670 5.70023  15
   0  -5 -17 90.0934 6.02266  11
   0   5 -17 68.1805 5.27053  11
   0  -5 -17 67.7193 4.91689  10
   0  -5  17 72.8917 4.82854   9
   0  -5 -18 133.315 6.89151   5
   0   5  18 159.748 9.45795  24
   0  -5  18 138.152 8.82537  24
   0  -5  18 149.344 8.48111  23
   0   5  18 146.610 7.82323  21
   0  -5  18 118.243 7.31013  19
   0   5  18 141.954 7.87408  20
   0   5 -18 140.001 8.11451   8
   0  -5 -18 131.803 8.86273   8
   0   5 -18 139.943 8.14355   7
   0  -5 -18 135.085 8.86534   7
   0   5  18 134.167 8.63479  15
   0  -5  18 127.466 6.81950  15
   0   5 -18 129.232 8.26345  11
   0  -5 -18 139.807 8.62973  11
   0  -5  18 139.885 7.73837   9
   0  -5 -18 144.631 8.16756  10
   0  -5 -19 150.162 7.76512   5
   0   5  19 159.046 8.63475  21
   0  -5  19 160.328 9.37359  23
   0   5  19 187.665 10.6950  24
   0  -5  19 168.113 10.0948  24
   0   5  19 165.892 8.88215  20
   0  -5  19 142.939 8.34025  19
   0  -5 -19 173.863 10.2115   7
   0  -5 -19 167.788 10.1404   8
   0   5 -19 153.128 9.11972   8
   0   5 -19 164.498 9.24187   7
   0   5  19 169.552 9.89633  15
   0  -5  19 146.803 7.73120  15
   0   5 -19 154.002 9.48704  11
   0  -5 -19 166.793 9.77926  11
   0  -5 -19 174.714 9.13091  10
   0  -5  19 146.098 8.52488   9
   0  -5  20 50.1191 5.15838  23
   0   5  20 57.7620 4.65535  21
   0  -5  20 67.6766 6.51783  24
   0   5  20 55.0707 6.34136  24
   0  -5  20 53.4833 4.52685  19
   0   5  20 63.6590 5.08026  20
   0  -5  20 58.3411 5.63636  20
   0  -5 -20 59.2108 6.30217   7
   0  -5 -20 56.4955 6.22185   8
   0   5 -20 59.6247 5.17020   7
   0   5 -20 75.0594 5.62236   8
   0  -5  20 54.4750 3.98791  15
   0   5  20 51.3658 5.65676  15
   0  -5 -20 57.1149 5.52579  11
   0   5 -20 54.8719 5.24559  11
   0  -5 -20 54.9916 4.96418  10
   0  -5  20 57.5448 4.63351   9
   0   5  21 68.6144 6.71695  24
   0   5  21 68.5989 4.98076  21
   0  -5  21 66.5487 6.49290  24
   0  -5  21 55.1823 5.27073  23
   0  -5  21 53.5461 4.55883  19
   0  -5  21 55.9607 5.70215  20
   0   5  21 57.3252 4.91714  20
   0   5 -21 59.8999 5.37256   8
   0   5 -21 63.5114 5.56970   7
   0  -5  21 48.5439 4.02367  15
   0   5  21 56.5084 5.91660  15
   0   5 -21 61.0507 5.71681  11
   0  -5 -21 66.4412 5.97593  11
   0  -5 -21 64.4917 5.21271  10
   0  -5  21 62.7439 4.81107   9
   0   5 -22-1.29614 2.92715   5
   0  -5  22-0.91045 3.18026  23
   0  -5  22-1.12752 4.23214  24
   0   5  22 1.74445 4.34265  24
   0  -5  22 1.91620 2.45872  19
   0  -5  22 1.05041 3.22760  20
   0   5  22-2.70180 3.01474  20
   0   5  22-0.32923 2.42025  21
   0   5 -22 1.35057 3.01122   7
   0   5 -22-4.51887 3.21281   8
   0   5  22-1.05761 3.34821  15
   0  -5 -22-1.62284 3.52294  11
   0   5 -22-4.15352 3.31108  11
   0  -5 -22-0.38254 2.73546  10
   0  -5  22-0.63967 2.48633   9
   0   5 -23-4.42902 3.54054   5
   0  -5  23 3.53852 4.42712  24
   0  -5  23-0.46235 3.07219  23
   0   5  23 0.60720 4.69695  24
   0  -5  23 3.27512 3.45595  20
   0   5  23-0.32819 2.63544  21
   0   5  23-4.79958 3.06372  20
   0  -5  23 2.60094 2.40255  19
   0   5 -23-0.94121 3.10639   7
   0   5 -23 0.94436 3.11676   8
   0   5  23-0.54809 3.61784  15
   0   5 -23-1.08383 3.14566  11
   0  -5 -23-0.56130 3.52792  11
   0  -5 -23 1.14770 2.76629  10
   0  -5  23 0.31511 2.46105   9
   0   5 -24 23.5214 4.34530   5
   0  -5  24 26.1290 4.24080  23
   0  -5  24 38.6185 6.19673  24
   0   5  24 27.5962 5.92542  24
   0  -5  24 27.7146 4.74092  20
   0  -5  24 32.1449 3.61980  19
   0   5  24 23.9210 3.90168  20
   0   5  24 30.0188 3.59320  21
   0   5 -24 37.8375 4.94326   8
   0   5 -24 28.9421 4.52122   7
   0   5  24 31.5597 4.93493  15
   0   5 -24 27.0003 4.88868  11
   0  -5 -24 35.9995 5.19105  11
   0  -5 -24 25.4569 3.84610  10
   0   5  25 20.1589 5.72574  24
   0  -5  25 22.4314 4.29826  23
   0  -5  25 39.8242 6.45891  24
   0  -5  25 25.6530 4.89900  20
   0  -5  25 29.6423 3.74334  19
   0   5  25 27.9545 4.14046  20
   0   5 -25 32.5871 4.78879   7
   0   5 -25 28.0199 4.86932   8
   0   5  25 28.7780 5.05316  15
   0   5 -25 25.6014 4.53482  11
   0  -5 -25 24.5349 4.74562  11
   0   5 -25 21.1048 4.23901   5
   0   5  26 0.66581 4.92037  24
   0  -5  26-3.88780 5.29641  24
   0  -5  26 1.19163 3.79976  20
   0   5  26-0.86355 3.24152  20
   0   5 -26-0.52643 3.67769   7
   0   5 -26-1.57935 3.82800   8
   0   5  26-2.33765 3.83204  15
   0  -5 -26 0.61336 3.74025  11
   0   5 -26-1.79724 3.90158  11
   0   5 -26-2.77575 3.19334   5
   0  -5  27 5.26887 5.14383  24
   0   5  27 0.68218 5.06787  24
   0  -5  27 3.02962 4.13074  20
   0   5  27-0.43692 3.39611  20
   0   5 -27-1.62436 3.73708   7
   0  -5 -27-0.82439 6.12431   7
   0  -5 -27 0.82292 6.08116   8
   0   5 -27 4.33061 3.82625   8
   0   5  27 3.56100 4.09631  15
   0   5 -27-0.61347 3.96757  11
   0  -5 -27-0.62497 3.86986  11
   0   5 -27-4.16891 3.76962   5
   0   5 -28-1.66261 3.75447   7
   0   5 -28-0.55392 3.84639   8
   0   5  28 0.87976 3.21584  20
   0  -6   0 4086.68 160.398   3
   0   6   0 4105.56 160.190   3
   0  -6   0 4093.65 160.206   1
   0   6   0 4082.89 160.400   2
   0  -6   0 4071.34 160.199   2
   0   6   0 4148.09 160.418   1
   0   6   0 4054.78 159.748  22
   0  -6   0 4111.29 159.449  24
   0  -6   0 4109.08 159.669  22
   0   6   0 3906.98 159.451  18
   0   6   0 4038.45 160.142   8
   0   6   0 3970.05 160.132   7
   0  -6   0 4010.27 160.223   6
   0  -6   0 4001.43 159.889   7
   0  -6   0 3981.98 159.800  14
   0  -6   0 4088.31 159.658  13
   0   6   0 4344.96 159.661  15
   0   6   0 4060.41 159.962  14
   0  -6   0 4028.63 159.810  12
   0   6   0 4186.77 159.991  12
   0   6   0 4101.71 159.739  13
   0  -6   0 4118.43 160.214   9
   0   6   0 4101.86 160.065   9
   0  -6   0 4062.56 160.312  10
   0  -6   0 3978.20 159.882   8
   0   6  -1 1303.82 52.9356   3
   0  -6   1 1297.75 53.1366   3
   0  -6  -1 1333.93 53.2013   3
   0   6  -1 1325.88 53.1785   2
   0  -6  -1 1352.54 53.0069   1
   0   6   1 1374.12 53.2086   2
   0  -6  -1 1371.48 53.0256   2
   0   6  -1 1301.30 53.1493   1
   0   6   1 1366.02 53.1958   1
   0   6  -1 1288.80 52.5306  22
   0  -6  -1 1320.90 52.4491  22
   0   6   1 1296.21 52.5530  22
   0  -6  -1 1409.56 52.3386  24
   0   6   1 1284.78 52.2414  18
   0   6  -1 1264.31 52.2717  18
   0   6   1 1344.08 53.0394   8
   0   6  -1 1421.12 52.8326   7
   0  -6   1 1262.60 52.6279   7
   0   6   1 1366.27 53.0550   7
   0  -6  -1 1366.92 53.0745   6
   0  -6   1 1274.31 52.9832   6
   0  -6  -1 1301.71 52.7402   7
   0   6  -1 1282.15 52.7610  14
   0  -6   1 1306.53 52.6158  14
   0   6   1 1391.33 52.5972  15
   0  -6  -1 1317.32 52.5936  14
   0   6  -1 1376.32 52.2511  15
   0   6   1 1387.35 52.7665  14
   0  -6  -1 1343.63 52.4554  13
   0   6  -1 1290.54 52.7596  12
   0   6   1 1305.10 52.7077  12
   0   6  -1 1281.98 52.5075  13
   0  -6  -1 1309.52 52.5871  12
   0  -6   1 1299.56 52.6139  12
   0   6   1 1322.72 52.5623  13
   0  -6   1 1279.45 52.6371   8
   0  -6   1 1307.35 52.9652  10
   0  -6   1 1257.88 52.9855   9
   0   6   1 1360.14 52.8090   9
   0  -6  -1 1343.14 52.9305   9
   0   6  -1 1426.87 52.8282   8
   0  -6   1 1309.05 52.8355  11
   0  -6  -1 1315.13 52.7471   8
   0  -6  -2 1600.29 64.8312   3
   0   6  -2 1568.99 64.6156   3
   0  -6  -2 1644.81 64.6875   2
   0  -6  -2 1638.36 64.6844   1
   0   6  -2 1610.44 64.8544   1
   0   6  -2 1643.13 64.8871   2
   0  -6  -2 1851.25 64.2089  24
   0  -6  -2 1626.49 64.1769  22
   0   6   2 1620.84 64.3204  22
   0   6  -2 1599.95 64.2756  22
   0   6   2 1598.01 63.9861  18
   0  -6  -2 1628.08 63.9806  18
   0   6  -2 1627.41 64.2837   7
   0   6   2 1744.87 64.6515   7
   0   6   2 1761.80 64.6633   8
   0  -6  -2 1609.27 64.7047   6
   0  -6  -2 1671.16 64.6455   7
   0  -6   2 1549.04 63.6845  17
   0   6   2 1658.60 64.4294  15
   0  -6  -2 1585.20 64.2740  14
   0   6   2 1641.32 64.4298  14
   0   6  -2 1626.44 63.7525  15
   0   6  -2 1575.57 64.5316  14
   0  -6  -2 1582.54 64.1489  13
   0   6  -2 1572.85 64.2504  13
   0  -6  -2 1584.60 64.2734  12
   0   6  -2 1614.03 64.5462  12
   0   6   2 1624.67 64.4109  12
   0   6   2 1638.84 64.3284  13
   0  -6   2 1568.08 64.7450   9
   0  -6   2 1575.66 64.5495  10
   0   6   2 1610.88 64.3951   9
   0  -6  -2 1664.91 64.5640   9
   0  -6   2 1606.34 64.5147  11
   0  -6  -2 1732.21 64.6845   8
   0   6  -2 1665.51 64.2991   8
   0   6  -3 750.876 31.2644   3
   0  -6  -3 788.542 31.4770   3
   0  -6  -3 791.528 31.2926   2
   0   6  -3 769.733 31.4904   2
   0   6  -3 775.229 31.4902   1
   0  -6  -3 761.100 31.2534   1
   0  -6  -3 757.794 30.8136  22
   0  -6  -3 681.394 30.7487  24
   0   6  -3 750.283 30.9246  22
   0   6   3 837.407 30.9103  24
   0   6   3 736.800 30.9377  22
   0  -6  -3 777.687 30.6498  18
   0  -6  -3 773.272 31.3227   6
   0   6   3 819.339 31.1968   8
   0   6  -3 756.609 30.8485   7
   0   6   3 792.527 31.1613   7
   0  -6  -3 799.694 31.4890   7
   0   6  -3 770.171 31.2308  14
   0  -6  -3 789.747 30.9478  14
   0   6  -3 760.065 30.9183  13
   0   6   3 809.170 31.1969  15
   0   6   3 757.328 31.0300  14
   0   6   3 751.719 31.0840  16
   0  -6  -3 771.999 30.9259  12
   0  -6   3 783.027 31.1737  11
   0  -6  -3 753.573 30.8010  13
   0   6  -3 774.463 31.2294  12
   0   6   3 791.189 31.0629  12
   0   6   3 752.677 30.9676  13
   0  -6   3 755.656 31.4333   9
   0   6   3 771.986 30.9522   9
   0  -6  -3 775.185 31.4338   8
   0   6  -3 749.075 30.8460   8
   0   6  -3 761.139 31.2546   9
   0   6  -4 91.7592 4.86356   3
   0  -6  -4 87.6942 4.93722   3
   0   6   4 95.3550 4.91138   3
   0   6  -4 89.5465 4.99930   2
   0   6  -4 85.9632 4.95809   1
   0   6  -4 95.1689 4.68790  22
   0   6   4 95.1294 4.66729  24
   0  -6  -4 92.7747 4.54456  22
   0  -6  -4 97.8475 4.52797  20
   0  -6  -4 92.4171 4.34585  18
   0   6  -4 92.0184 4.52384   7
   0  -6  -4 93.8691 4.91812   6
   0   6   4 96.1435 4.79324   8
   0  -6   4 91.7057 4.94014   6
   0   6   4 102.459 4.84659   7
   0  -6  -4 90.0620 5.30356   8
   0  -6  -4 91.5648 5.25819   7
   0   6   4 93.6787 4.70251  14
   0  -6  -4 97.1188 4.65193  14
   0   6  -4 89.0681 4.61698  13
   0   6   4 93.8830 4.69584  16
   0   6   4 101.471 4.98238  15
   0   6  -4 94.9325 4.92917  14
   0   6  -4 94.6766 4.91085  12
   0  -6   4 97.9521 4.81748  11
   0  -6  -4 95.9671 4.56640  13
   0  -6  -4 91.8082 4.60166  12
   0   6   4 99.5453 4.75496  12
   0  -6   4 96.8883 5.10918   9
   0  -6  -4 84.3564 5.12403  10
   0   6   4 90.9782 4.52321   9
   0   6  -4 84.4631 4.45268   8
   0   6  -4 99.3610 5.04848   9
   0  -6  -5 346.903 14.6047   3
   0  -6   5 348.840 14.5985   3
   0   6   5 331.355 14.3674   3
   0   6  -5 335.234 14.3923   3
   0   6   5 333.903 14.5694   2
   0   6  -5 356.236 14.6815   1
   0   6   5 364.653 14.6746   1
   0   6  -5 344.003 14.6517   2
   0  -6  -5 336.550 14.1776  22
   0   6   5 333.988 14.2498  24
   0  -6  -5 373.594 14.3432  24
   0  -6  -5 335.447 14.0252  20
   0  -6  -5 345.702 13.9449  18
   0  -6   5 315.452 14.3439   6
   0   6  -5 330.664 14.0540   7
   0  -6  -5 332.570 14.4323   6
   0  -6  -5 346.149 15.1861   7
   0   6   5 328.290 14.3202   8
   0  -6  -5 342.995 15.1448   8
   0   6   5 336.706 14.3505   7
   0   6   5 344.553 14.5935  15
   0  -6  -5 326.085 14.1210  14
   0   6   5 345.952 14.2308  16
   0   6  -5 326.668 14.5340  14
   0  -6  -5 327.154 14.1405  12
   0   6  -5 322.466 14.5200  12
   0  -6  -5 319.365 14.1242  13
   0   6  -5 339.011 14.5410   9
   0   6  -5 335.947 14.5857  11
   0   6  -5 322.158 14.0351   8
   0  -6  -5 341.082 14.9863  10
   0   6   5 332.873 13.9647   9
   0  -6   5 316.789 14.6268   9
   0  -6   6 115.593 5.78652   3
   0   6   6 114.328 5.65206   3
   0   6  -6 104.163 5.56490   3
   0   6   6 114.651 5.24704   5
   0  -6  -6 118.526 5.84469   3
   0   6   6 115.172 5.81252   2
   0   6  -6 120.964 5.89798   1
   0   6   6 111.308 5.80166   1
   0   6  -6 112.137 5.82720   2
   0  -6  -6 113.085 5.54010  22
   0   6   6 106.829 5.99993  21
   0   6   6 121.875 5.76944  24
   0  -6  -6 113.558 5.29324  18
   0  -6  -6 112.477 5.34413  20
   0  -6   6 107.368 5.62542   6
   0  -6  -6 93.2071 6.07705   8
   0  -6  -6 107.868 6.22567   7
   0   6   6 114.748 5.69682   7
   0   6   6 118.724 5.73026   8
   0  -6  -6 105.149 5.59845   6
   0   6   6 108.390 5.42292  16
   0  -6  -6 104.050 5.40954  14
   0  -6  -6 115.102 5.54516  13
   0  -6  -6 104.664 5.39958  12
   0   6   6 110.224 5.16813   9
   0   6  -6 111.099 5.81131   9
   0  -6  -6 127.774 6.36568  10
   0   6  -6 106.721 5.77510  11
   0  -6  -7 528.577 21.9342   3
   0   6   7 533.118 21.7679   3
   0  -6   7 532.152 21.9423   3
   0   6  -7 512.527 21.7300   3
   0   6   7 535.553 21.3584   5
   0   6   7 541.959 21.9959   2
   0   6   7 562.539 22.0351   1
   0   6  -7 528.104 21.9550   1
   0   6  -7 518.529 21.9475   2
   0  -6  -7 524.479 21.7705  22
   0   6   7 439.414 21.7268  24
   0   6   7 508.645 22.2811  21
   0  -6  -7 538.217 21.5357  18
   0  -6  -7 540.209 21.5721  20
   0   6   7 538.934 21.9231   8
   0  -6   7 525.205 21.7955   6
   0  -6  -7 528.609 21.8065   6
   0  -6  -7 541.161 22.6853   8
   0  -6  -7 486.423 22.4974   7
   0   6   7 540.942 21.9244   7
   0  -6  -7 502.561 21.6385  14
   0   6   7 532.802 21.6456  16
   0   6  -7 535.412 22.2008  11
   0  -6  -7 517.612 21.6677  12
   0  -6  -7 538.238 21.7953  13
   0   6  -7 533.406 22.0347   9
   0  -6  -7 551.865 22.6085  10
   0   6   7 510.441 21.2325   9
   0   6   8 153.534 7.16776   3
   0  -6   8 146.733 7.26220   3
   0   6  -8 169.125 7.30312   3
   0  -6  -8 145.932 7.27143   3
   0   6   8 149.228 6.74928   5
   0   6   8 153.845 7.36859   2
   0   6   8 150.336 7.32434   1
   0   6  -8 156.398 7.41920   2
   0   6  -8 153.414 7.39953   1
   0  -6  -8 153.392 7.29224  22
   0   6   8 149.943 7.61596  24
   0   6   8 164.997 7.85168  21
   0  -6  -8 145.288 7.15729  19
   0  -6  -8 148.265 6.98762  20
   0  -6  -8 159.003 7.09305  18
   0  -6   8 144.671 7.14931   6
   0  -6  -8 137.300 7.84142   8
   0  -6  -8 144.487 7.14207   6
   0  -6  -8 150.964 8.01937   7
   0   6   8 158.115 7.11904  16
   0  -6  -8 149.945 7.15728  14
   0  -6  -8 150.778 7.27853  13
   0  -6  -8 146.104 7.14615  12
   0   6  -8 150.168 7.62905  11
   0   6   8 148.301 6.60226   9
   0  -6  -8 156.522 7.95857  10
   0  -6   9 632.803 24.4785   3
   0   6   9 597.604 24.2295   3
   0   6   9 606.503 23.8532   5
   0  -6  -9 601.979 24.4088   3
   0   6  -9 623.452 24.2912   3
   0   6   9 617.085 24.4857   1
   0   6   9 624.824 24.5090   2
   0   6  -9 609.659 24.4576   1
   0   6  -9 582.518 24.4035   2
   0   6   9 641.093 25.0186  24
   0  -6  -9 580.409 24.4441  22
   0   6   9 580.655 24.9931  21
   0  -6  -9 623.635 24.3128  18
   0  -6  -9 634.999 24.2613  20
   0   6  -9 514.177 23.1659  17
   0  -6  -9 609.383 24.2979  19
   0  -6  -9 639.322 25.5055   7
   0  -6  -9 591.780 24.2602   6
   0  -6  -9 619.631 25.4340   8
   0  -6   9 601.066 24.3004   6
   0   6   9 596.981 24.2258  16
   0  -6  -9 611.259 24.3922  14
   0  -6  -9 608.703 24.1484  16
   0  -6  -9 584.467 24.4679  13
   0   6  -9 610.775 24.9709  11
   0  -6  -9 630.114 24.4277  12
   0  -6   9 607.722 23.5543  10
   0  -6  -9 603.597 25.2508  10
   0  -6   9 611.699 25.0058   9
   0   6   9 590.772 23.6139   9
   0  -6  10 20.7328 2.24676   3
   0   6 -10 22.2948 2.33712   2
   0  -6 -10 22.4378 2.23836   3
   0   6  10 23.2712 2.28013   1
   0   6  10 21.8533 2.25188   2
   0   6 -10 19.2241 2.23502   1
   0   6  10 25.7558 3.09453  24
   0   6  10 25.1342 2.77739  21
   0   6 -10 19.4574 1.26768  17
   0  -6 -10 23.0392 2.25460  20
   0  -6 -10 23.3219 2.43896  18
   0  -6  10 19.5206 2.22619   6
   0  -6 -10 27.0978 2.35161   6
   0  -6 -10 27.5517 3.24945   7
   0  -6 -10 29.1434 3.17775   8
   0  -6 -10 21.6985 2.13459  16
   0   6  10 25.1567 2.13304  16
   0  -6  10 16.3484 1.22177  15
   0   6 -10 26.0139 2.71989  11
   0  -6  10 25.4150 2.77773   9
   0   6  10 22.9294 1.54390   9
   0  -6  10 22.4971 1.48314  10
   0  -6 -10 29.2656 3.17908  10
   0   6 -10 24.2783 2.21924   3
   0   6  10 21.8967 2.22952   3
   0   6  10 23.1966 1.87770   5
   0   6  11 991.829 37.2324   5
   0   6 -11 957.775 37.5091   3
   0   6  11 973.813 37.5304   3
   0   6 -11 886.186 37.5945   1
   0   6  11 966.845 37.7495   2
   0  -6  11 929.207 37.6125   3
   0  -6 -11 942.865 37.6618   3
   0   6 -11 904.980 37.6299   2
   0   6  11 959.240 37.7208   1
   0   6 -11 898.624 36.7310  21
   0   6  11 1016.35 38.7624  24
   0  -6 -11 973.398 37.5781  23
   0   6  11 959.344 38.5726  21
   0   6  11 942.261 37.9038  20
   0  -6 -11 1015.55 37.7610  20
   0   6 -11 880.515 36.7241  17
   0  -6 -11 1032.08 39.2865   7
   0  -6 -11 987.527 37.5717   6
   0  -6 -11 997.649 39.1979   8
   0  -6  11 955.234 37.5582   6
   0   6  11 940.804 38.7383  15
   0  -6  11 805.397 36.6986  15
   0  -6 -11 920.444 37.5009  16
   0   6 -11 955.408 38.6340  11
   0  -6 -11 976.122 38.8879  10
   0   6  11 938.111 36.7804   9
   0  -6  11 947.344 38.5155   9
   0  -6  11 961.242 36.8403  10
   0   6  12 23.3498 2.80494  21
   0   6  12 33.1830 3.71258  24
   0   6 -12 21.5398 1.51660  21
   0  -6 -12 30.6096 2.42846  23
   0   6 -12 24.0095 1.67078  17
   0   6  12 31.5605 2.81024  20
   0  -6  12 26.0574 2.34724   6
   0  -6 -12 29.2496 3.75124   7
   0  -6 -12 25.3449 3.56159   8
   0  -6 -12 25.8089 2.25450   6
   0  -6  12 19.8154 1.59981  15
   0  -6 -12 29.1707 2.45323  16
   0   6  12 28.9943 3.44863  15
   0   6  12 26.2426 1.48361   9
   0  -6  12 25.1756 1.61466  10
   0  -6  12 25.8133 3.01082   9
   0   6 -12 22.4592 2.94737  11
   0  -6 -12 36.1492 3.47944  10
   0   6 -12 20.5536 2.24750   1
   0   6  12 34.3538 2.56491   1
   0   6  12 31.1596 2.52216   2
   0  -6 -12 30.0084 2.37711   3
   0  -6  12 27.0657 2.33146   3
   0   6 -12 24.7092 2.33186   2
   0   6 -13 61.3106 3.71069   1
   0   6  13 64.4866 3.78463   2
   0  -6 -13 63.8934 3.66558   3
   0   6  13 67.0194 3.79042   1
   0  -6  13 63.8164 3.66601   3
   0   6 -13 60.5358 3.68495   2
   0   6  13 75.7401 5.48527  24
   0  -6 -13 67.1753 3.90986  23
   0   6 -13 62.3138 2.91158  21
   0   6  13 65.0496 4.72666  21
   0   6 -13 61.7822 3.17008  17
   0   6  13 64.5947 4.26386  20
   0  -6 -13 70.3314 5.24929   8
   0  -6 -13 69.1389 5.30975   7
   0  -6  13 58.3219 3.61668   6
   0  -6 -13 66.5788 3.65755   6
   0   6  13 66.7978 5.07922  15
   0  -6  13 54.9794 3.15821  15
   0   6 -13 64.9554 4.87383  11
   0  -6  13 66.7039 3.04506  10
   0  -6 -13 60.7860 4.72217  10
   0  -6  13 55.8032 4.52708   9
   0   6  14 1.74886 1.37536   1
   0   6  14 1.17879 1.41748   2
   0   6 -14 1.10517 1.29533   1
   0  -6 -14 1.27016 1.23738   3
   0  -6  14 2.20379 1.35399   3
   0   6 -14 2.09854 1.33326   2
   0   6  14 1.55602 2.17481  21
   0   6  14-0.36369 2.77269  24
   0  -6 -14 0.33702 1.71467  23
   0   6 -14 1.73109 0.64264  21
   0   6  14-0.24816 1.72425  20
   0  -6 -14-1.62143 2.99611   8
   0  -6 -14 1.24402 1.31527   6
   0  -6  14 1.85384 1.33655   6
   0  -6 -14-1.62021 2.91318   7
   0  -6  14 1.84654 1.03322  15
   0   6 -14 1.90475 1.02583  17
   0   6  14 1.12909 2.50154  15
   0   6 -14 5.25621 2.21940  11
   0  -6  14 2.22403 0.76057  10
   0  -6  14 2.76304 1.95871   9
   0  -6 -14 0.35607 2.15499  10
   0  -6  15 82.3059 4.40386   4
   0  -6 -15 75.8152 4.53126   4
   0   6 -15 99.4355 4.63788   1
   0   6  15 87.7807 4.63859   2
   0  -6 -15 93.5795 4.61368   3
   0  -6  15 95.0194 4.63221   3
   0   6 -15 89.2552 4.57060   2
   0   6  15 91.7045 4.64197   1
   0  -6 -15 101.903 5.07723  23
   0   6  15 94.6681 6.62695  24
   0   6  15 101.187 6.14257  21
   0  -6  15 105.329 6.64921  23
   0   6  15 111.127 5.84045  20
   0  -6  15 107.580 5.91282  19
   0  -6 -15 110.501 6.97755   7
   0  -6 -15 91.1135 4.48718   6
   0  -6 -15 111.017 6.97370   8
   0  -6  15 92.2317 4.59654   6
   0  -6  15 86.3534 4.47722  15
   0   6  15 94.9452 6.47089  15
   0   6 -15 90.8809 6.26184  11
   0  -6  15 80.0174 3.90967  10
   0  -6 -15 108.258 6.54680  10
   0  -6  15 104.025 6.05285   9
   0  -6  16 14.3515 1.61007   4
   0  -6 -16 16.1173 1.67216   4
   0  -6  16 15.1204 1.76906   4
   0  -6  16 17.7494 1.69332   3
   0  -6 -16 15.9910 1.67614   3
   0   6  16 21.8541 1.84676   1
   0   6 -16 18.4292 1.71906   1
   0   6  16 18.0437 1.81088   2
   0   6 -16 15.7177 1.65433   2
   0   6  16 18.4451 3.66419  24
   0  -6  16 17.2392 3.37426  23
   0   6  16 19.7222 2.96798  21
   0  -6 -16 19.6618 2.35867  23
   0  -6  16 15.8735 2.73446  19
   0   6  16 26.2977 2.93083  20
   0  -6 -16 23.4648 3.55464   7
   0  -6  16 17.5029 1.75964   6
   0  -6 -16 27.6266 3.87222   8
   0  -6  16 12.5123 1.74406  15
   0   6  16 17.6830 3.29569  15
   0  -6 -16 16.9625 3.54672  11
   0   6 -16 18.5933 3.29018  11
   0  -6 -16 21.9922 3.19893  10
   0  -6  16 19.5205 2.97044   9
   0  -6  17 0.57841 1.07274   6
   0  -6  17-0.09317 1.14743   4
   0  -6  17 0.68776 1.01745   4
   0  -6 -17 0.86432 0.95901   4
   0   6  17 0.63278 1.08527   2
   0   6 -17 0.42955 0.95790   1
   0   6  17 1.52383 1.14752   1
   0   6 -17 0.07273 0.95563   2
   0   6  17 1.34943 2.27103  21
   0  -6  17-0.41679 2.63888  23
   0   6  17 0.89466 3.44352  24
   0  -6  17 1.78494 2.12717  19
   0   6  17 1.20228 2.26801  20
   0  -6 -17 1.96342 3.24009   8
   0  -6 -17-0.49048 3.25914   7
   0   6  17-2.20811 2.95374  15
   0  -6  17 0.14150 1.42281  15
   0  -6 -17-0.44736 2.61919  11
   0   6 -17-0.41878 2.92549  11
   0  -6  17 1.66677 2.37000   9
   0  -6 -17 4.28560 2.63944  10
   0  -6  18 38.0539 2.19151   4
   0   6  18 38.8497 2.18798   1
   0   6  18 40.0504 2.19657   2
   0   6  18 47.8674 4.22604  21
   0   6  18 62.8565 5.88995  24
   0  -6  18 52.3262 4.80496  23
   0  -6  18 55.5214 5.42613  24
   0   6  18 48.0083 4.19864  20
   0  -6  18 49.6763 4.05990  19
   0  -6 -18 59.5691 5.85980   8
   0   6 -18 40.9963 4.27715   8
   0  -6 -18 42.8152 5.18124   7
   0   6 -18 56.0528 4.55821   7
   0   6  18 51.5993 5.14763  15
   0  -6  18 42.0089 3.00739  15
   0  -6 -18 54.6221 5.19499  11
   0   6 -18 44.6770 4.82002  11
   0  -6  18 44.9672 4.22767   9
   0  -6 -18 50.4689 4.58568  10
   0  -6  19 86.6371 7.23972  24
   0   6  19 102.936 6.51177  21
   0  -6  19 94.3980 6.94473  23
   0   6  19 101.613 7.83083  24
   0   6  19 103.457 6.39772  20
   0  -6  19 83.4886 5.91370  19
   0   6 -19 93.8391 6.51839   7
   0   6 -19 93.7961 6.50835   8
   0  -6 -19 104.039 8.20850   7
   0  -6 -19 101.832 8.05393   8
   0   6  19 98.2449 7.35647  15
   0  -6  19 83.3399 4.95569  15
   0  -6 -19 104.302 7.31219  11
   0   6 -19 110.307 7.26064  11
   0  -6 -19 87.9033 6.50908  10
   0  -6  19 98.1289 6.35065   9
   0  -6  20 91.8328 7.02312  23
   0   6  20 104.629 8.00902  24
   0   6  20 107.087 6.60687  21
   0  -6  20 95.1815 7.59923  24
   0  -6  20 83.3691 5.95070  19
   0   6  20 97.5278 6.35323  20
   0  -6 -20 99.2254 8.00915   8
   0   6 -20 85.9646 6.61003   7
   0   6 -20 102.854 6.83917   8
   0  -6 -20 114.639 8.40681   7
   0   6  20 100.497 7.47652  15
   0  -6 -20 85.5764 7.10208  11
   0   6 -20 92.9180 7.13653  11
   0  -6 -20 95.7765 6.70878  10
   0  -6  20 86.0765 6.21106   9
   0  -6  21-2.38053 3.22542  23
   0   6  21-0.55161 4.66282  24
   0   6  21 2.54884 2.74744  21
   0  -6  21 2.64898 3.97706  24
   0   6  21-1.09816 2.67615  20
   0  -6  21 3.14016 3.33748  20
   0  -6  21-2.31046 2.30576  19
   0   6 -21 0.42129 2.74355   7
   0  -6 -21-0.62967 4.01540   7
   0  -6 -21-1.88959 4.15761   8
   0   6 -21 1.69243 2.77420   8
   0   6  21 1.05854 3.39920  15
   0  -6 -21 2.14648 3.22056  11
   0   6 -21 0.51185 3.12108  11
   0  -6 -21-0.41580 2.81690  10
   0  -6  21 3.54183 2.75306   9
   0   6  22 65.0689 5.32180  21
   0   6  22 64.2116 6.92670  24
   0  -6  22 59.9557 5.78629  23
   0  -6  22 56.1181 6.63165  24
   0  -6  22 52.2183 5.95871  20
   0  -6  22 57.6847 4.92814  19
   0   6  22 55.5215 5.17397  20
   0  -6 -22 73.2680 7.35205   7
   0  -6 -22 61.9640 7.03141   8
   0   6 -22 66.2407 5.80473   8
   0   6 -22 65.5251 5.89044   7
   0   6  22 74.5911 6.54378  15
   0  -6 -22 56.3011 6.03881  11
   0   6 -22 58.7454 5.90978  11
   0  -6 -22 58.0248 5.35538  10
   0  -6  22 57.0002 5.08348   9
   0   6 -23 23.3634 4.38937   5
   0  -6  23 40.0141 6.08338  24
   0   6  23 31.9935 5.68977  24
   0  -6  23 26.7137 4.61530  23
   0  -6  23 27.0620 4.89569  20
   0  -6  23 21.9609 3.38634  19
   0   6  23 29.5500 3.93874  21
   0   6  23 33.8481 4.16694  20
   0  -6 -23 28.3733 6.05171   8
   0   6 -23 31.7420 4.41026   8
   0  -6 -23 19.1646 5.65571   7
   0   6 -23 27.0403 4.32488   7
   0   6  23 30.1057 5.13543  15
   0   6 -23 19.9924 4.57855  11
   0  -6 -23 36.3199 5.18986  11
   0  -6 -23 31.6855 4.16057  10
   0  -6  23 35.8210 4.01968   9
   0   6 -24 23.3108 4.16601   5
   0  -6  24 24.9642 4.48945  23
   0  -6  24 36.7145 5.88601  24
   0   6  24 23.7090 5.67149  24
   0  -6  24 26.5555 3.72064  19
   0   6  24 28.8775 3.81425  21
   0  -6  24 27.3403 4.95751  20
   0   6  24 36.0112 4.40964  20
   0   6 -24 25.7560 4.22327   8
   0   6 -24 25.2361 4.24769   7
   0   6  24 30.8907 4.86637  15
   0  -6 -24 40.3884 5.39032  11
   0  -6 -24 26.4901 4.06337  10
   0   6 -24 22.4390 4.43238  11
   0   6 -25 16.4047 4.33655   5
   0  -6  25 11.1367 5.10243  24
   0   6  25 19.9633 5.65710  24
   0  -6  25 16.4885 3.93404  23
   0   6  25 21.5310 4.05215  20
   0  -6  25 19.7089 3.39860  19
   0  -6  25 18.5470 4.54381  20
   0   6 -25 28.0633 4.59369   7
   0   6 -25 26.1190 4.42597   8
   0   6  25 24.4017 4.85025  15
   0  -6 -25 27.4331 5.26032  11
   0  -6 -25 20.8142 3.70761  10
   0   6 -25 29.0224 5.03419  11
   0   6 -26 3.40224 3.70458   5
   0  -6  26 0.63239 4.84410  24
   0   6  26-0.65853 4.84045  24
   0  -6  26-1.22128 3.89409  20
   0   6  26-3.36370 3.31507  20
   0   6 -26 2.02816 3.60475   7
   0   6 -26-1.01410 3.72703   8
   0   6  26-0.60333 3.98249  15
   0  -6 -26-1.24506 3.64468  11
   0   6 -26-2.43203 3.79331  11
   0  -6  27 21.0240 4.93056  20
   0   6  27 22.8418 4.13157  20
   0   6 -27 22.8617 4.64311   7
   0   6 -27 19.7391 4.60805   8
   0   6  27 13.4672 4.43841  15
   0  -6  27 9.62067 5.74836  24
   0   6 -27 18.9623 4.39974   5
   0   7   0 0.54907 1.49598   3
   0  -7   0 0.89027 1.45932   3
   0   7   0 2.67749 1.52112   1
   0   7   0 1.11992 1.38695   2
   0  -7   0-0.55056 1.57014   1
   0  -7   0 0.18393 1.47705   2
   0   7   0 0.72519 1.06244  22
   0  -7   0-0.59645 1.02605  24
   0  -7   0-0.20991 1.02758  22
   0   7   0-0.15451 0.73786  18
   0   7   0 5.77769 2.75084   8
   0   7   0 3.00724 2.72815   7
   0  -7   0-0.14504 1.08321   7
   0  -7   0 0.19229 1.62550   6
   0  -7   0-0.52105 1.11008  14
   0   7   0-0.15382 1.28430  14
   0   7   0 0.60413 0.90157  15
   0   7   0 0.15380 1.17224  12
   0   7   0-0.59499 1.04210  13
   0  -7   0 1.29894 1.15035  12
   0  -7   0 0.10434 0.98374  13
   0  -7   0 0.19213 1.33416   9
   0   7   0-0.65247 1.43384   9
   0  -7   0 0.82227 1.41015  10
   0  -7   0 0.86947 1.09343   8
   0   7  -1 32.6742 2.81005   3
   0  -7   1 35.9863 2.90041   3
   0  -7  -1 31.8832 2.77672   3
   0   7  -1 40.7025 3.18710   1
   0   7  -1 31.6558 2.95943   2
   0   7   1 34.6313 2.97755   2
   0   7   1 34.4994 2.98309   1
   0   7  -1 37.5466 2.40509  22
   0  -7  -1 35.8319 2.31473  22
   0   7   1 34.4729 2.38356  22
   0  -7  -1 37.8231 2.23160  24
   0  -7   1 37.4192 2.10982  24
   0   7   1 33.3742 1.99605  18
   0   7  -1 31.1426 2.01787  18
   0  -7  -1 34.6483 2.93004   6
   0  -7   1 33.8341 2.93071   6
   0  -7   1 30.7538 2.39704   7
   0  -7  -1 31.0250 2.45226   7
   0   7  -1 43.5680 3.03091   7
   0   7   1 34.8834 3.09680   8
   0   7  -1 42.6870 2.98475   8
   0   7   1 39.5560 3.24622   7
   0   7   1 33.0302 2.51022  14
   0   7   1 36.8856 2.35606  15
   0   7  -1 37.2599 2.03421  15
   0  -7  -1 34.8336 2.27369  13
   0  -7  -1 32.3491 2.42779  14
   0   7  -1 32.4840 2.55865  14
   0  -7   1 40.1764 2.59305  14
   0  -7  -1 33.3039 2.45157  12
   0   7  -1 32.5306 2.30688  13
   0  -7   1 32.9909 2.46079  12
   0   7  -1 31.9696 2.51306  12
   0   7   1 36.6103 2.40144  13
   0   7   1 34.4339 2.51524  12
   0  -7  -1 40.4401 2.95970  10
   0  -7  -1 32.5816 2.63947   9
   0  -7   1 35.4694 2.50129   8
   0   7  -1 36.6189 2.74047   9
   0  -7   1 30.3588 2.72701   9
   0   7   1 38.1789 2.70581   9
   0  -7   1 30.5993 2.54414  11
   0  -7   1 36.4818 2.76561  10
   0  -7  -1 33.7959 2.54566   8
   0   7  -2 363.974 14.6951   3
   0  -7  -2 334.745 14.7778   3
   0   7  -2 347.327 14.9325   2
   0   7  -2 343.283 14.9025   1
   0   7  -2 333.752 14.1382  22
   0   7   2 342.429 14.1933  22
   0  -7  -2 326.769 13.9852  22
   0  -7   2 328.054 13.4717  17
   0   7   2 329.523 13.7586  18
   0   7   2 387.043 14.5701   7
   0  -7  -2 333.628 14.4134   7
   0  -7  -2 339.457 14.6589   6
   0   7   2 365.716 14.5157   8
   0   7  -2 383.764 14.3044   7
   0   7   2 338.640 14.2369  15
   0   7  -2 353.832 13.5815  15
   0   7   2 332.168 14.2959  14
   0  -7  -2 343.364 14.1579  14
   0   7  -2 342.769 14.4564  14
   0  -7  -2 326.350 14.1119  12
   0  -7  -2 323.106 13.9637  13
   0   7   2 344.003 14.3249  12
   0   7  -2 359.374 14.1715  13
   0   7   2 318.427 14.1236  13
   0   7  -2 337.270 14.4374  12
   0  -7   2 361.595 14.8355   9
   0  -7   2 351.619 14.4673  11
   0  -7  -2 329.706 14.4303   9
   0   7   2 331.506 14.3048   9
   0   7  -2 372.197 14.2656   8
   0  -7   2 339.346 14.5344  10
   0  -7  -2 330.322 14.4035   8
   0  -7  -3 56.6225 3.88823   3
   0   7   3 54.7700 3.69780   3
   0   7  -3 66.4084 3.89546   3
   0   7  -3 57.2190 3.93826   1
   0   7  -3 65.1044 4.12373   2
   0   7  -3 63.7113 3.43843  22
   0   7   3 59.0479 3.45151  22
   0  -7  -3 58.0430 3.25907  22
   0  -7  -3 55.4549 3.28378  24
   0  -7  -3 58.0061 3.03832  18
   0  -7  -3 59.3686 3.80834   6
   0   7   3 60.5042 3.61723   8
   0  -7  -3 63.5876 3.79262   7
   0   7   3 63.8050 3.64246   7
   0   7  -3 60.7345 3.37998   7
   0   7   3 57.0912 3.52673  15
   0   7   3 62.7455 3.56161  14
   0   7  -3 61.3614 3.70541  14
   0  -7  -3 63.7162 3.45204  14
   0   7   3 60.0599 3.57497  16
   0   7   3 57.5146 3.37484  13
   0  -7  -3 56.8254 3.37496  12
   0  -7  -3 54.9763 3.21412  13
   0   7  -3 56.4769 3.35525  13
   0   7  -3 59.0721 3.69015  12
   0   7   3 58.1733 3.49361  12
   0  -7   3 57.3657 3.88346   9
   0   7   3 61.3360 3.48908   9
   0  -7   3 65.7199 3.69668  10
   0   7  -3 53.9533 3.28795   8
   0  -7  -3 68.6835 3.88975   8
   0   7  -4 194.157 9.06396   3
   0   7   4 186.097 8.98353   3
   0  -7  -4 201.314 9.32900   3
   0   7  -4 198.785 9.38999   1
   0   7  -4 213.696 9.50059   2
   0   7   4 214.930 8.76999  24
   0   7   4 185.126 8.70971  22
   0  -7  -4 182.649 8.53114  22
   0   7  -4 199.308 8.77061  22
   0  -7  -4 194.084 8.63401  24
   0  -7  -4 191.353 8.36955  18
   0  -7  -4 190.185 8.56030  20
   0  -7  -4 185.726 9.26793   7
   0  -7   4 195.748 9.10858   6
   0   7   4 201.690 8.91142   8
   0   7  -4 197.193 8.60601   7
   0   7   4 197.397 8.86950   7
   0  -7  -4 191.081 9.08622   6
   0   7  -4 198.071 9.08160  14
   0  -7  -4 197.606 8.69802  14
   0   7   4 182.966 8.77212  14
   0   7  -4 208.426 8.80899  13
   0   7   4 197.137 9.01253  15
   0   7   4 185.504 8.82379  16
   0  -7  -4 201.421 8.72266  12
   0   7   4 187.415 8.72690  13
   0   7   4 194.938 8.83076  12
   0   7  -4 192.552 9.05789  12
   0  -7  -4 186.411 8.54707  13
   0   7   4 182.693 8.61939   9
   0  -7   4 201.151 8.84623  10
   0   7  -4 192.955 8.58937   8
   0   7  -4 196.866 9.11281   9
   0  -7   4 207.444 9.37444   9
   0  -7  -4 187.718 9.25821   8
   0  -7   5 500.155 21.2890   3
   0   7  -5 486.593 20.9905   3
   0   7   5 522.615 21.0700   3
   0  -7  -5 485.762 21.2505   3
   0   7   5 523.160 21.3758   2
   0   7  -5 492.512 21.3218   1
   0   7   5 528.683 21.3905   1
   0   7  -5 505.170 21.3624   2
   0  -7  -5 493.473 20.6652  22
   0   7  -5 478.628 20.8244  22
   0  -7  -5 538.753 20.8350  24
   0   7   5 552.915 20.9240  24
   0  -7  -5 500.391 20.4262  18
   0  -7  -5 497.307 20.5734  20
   0  -7  -5 496.248 21.0759   6
   0  -7  -5 472.716 21.4735   8
   0  -7   5 486.651 21.0434   6
   0   7   5 523.090 20.9765   8
   0   7   5 498.585 20.9098   7
   0  -7  -5 497.235 21.5947   7
   0   7  -5 496.758 20.6105   7
   0   7   5 504.212 21.1745  15
   0  -7  -5 475.771 20.6516  14
   0   7  -5 491.665 21.1767  14
   0   7  -5 493.229 20.8570  13
   0   7   5 497.643 20.8395  16
   0   7  -5 495.740 21.1862  12
   0  -7  -5 510.366 20.7254  12
   0  -7  -5 500.866 20.6643  13
   0  -7   5 499.153 21.4008   9
   0   7  -5 495.080 20.6181   8
   0   7   5 504.415 20.5906   9
   0  -7  -5 526.781 21.7466  10
   0   7   6 0.90881 1.45357   3
   0   7  -6 2.40267 1.50463   3
   0   7   6 0.77009 1.11614   5
   0  -7  -6 0.66448 1.42310   3
   0   7   6 0.44380 1.56900   1
   0  -7   6 1.09437 1.32476   3
   0   7   6 1.78437 1.64876   2
   0   7  -6 1.79250 1.58427   1
   0   7  -6 0.45061 1.65658   2
   0   7  -6 0.54074 1.22948  22
   0   7   6 0.67677 1.48778  24
   0  -7  -6 1.36138 1.27931  22
   0   7   6 3.09200 1.65534  21
   0  -7  -6 0.13244 1.11574  20
   0  -7  -6 1.06976 1.09169  18
   0  -7  -6 2.10537 1.53056   6
   0  -7   6 0.38309 1.46780   6
   0  -7  -6 0.29005 1.74125   7
   0   7  -6 1.79191 1.19396   7
   0   7   6 2.15161 1.44041   8
   0  -7  -6 0.57323 1.72060   8
   0   7   6-0.53687 1.47596   7
   0   7   6 1.79917 1.59937  15
   0   7  -6 0.89653 1.26066  13
   0   7  -6 1.56620 1.48726  14
   0  -7  -6 1.49238 1.32715  14
   0   7   6 0.81893 1.18502  16
   0  -7  -6 1.04717 1.31559  13
   0   7  -6 1.33891 1.43374  12
   0  -7  -6 1.34499 1.24323  12
   0   7   6 0.12066 1.12709   9
   0  -7   6 0.74888 1.52266   9
   0   7  -6 3.78027 1.52859  11
   0  -7  -6 1.43137 1.61870  10
   0   7  -6 0.27559 1.13679   8
   0  -7  -7 83.3171 4.82420   3
   0   7  -7 87.7319 4.73505   3
   0   7   7 88.7888 4.70688   3
   0  -7   7 81.6606 4.79785   3
   0   7   7 76.4685 4.10316   5
   0   7  -7 87.3353 4.99015   2
   0   7   7 87.3425 4.92475   1
   0   7   7 81.1976 4.80676   2
   0   7  -7 86.5462 4.94155   1
   0  -7  -7 74.6476 4.45063  22
   0   7   7 84.3906 5.20705  21
   0   7   7 85.0072 4.80045  24
   0  -7  -7 71.4617 4.21839  20
   0  -7  -7 71.7230 4.13264  18
   0  -7  -7 82.4953 4.68503   6
   0  -7   7 82.2417 4.68980   6
   0  -7  -7 71.9642 5.24782   7
   0  -7  -7 76.1774 5.31381   8
   0   7  -7 90.5447 5.11292  14
   0   7   7 86.8809 4.49565  16
   0  -7  -7 79.4864 4.39659  14
   0   7   7 82.5807 5.02435  15
   0  -7  -7 77.2380 4.45544  13
   0   7  -7 77.1693 4.87202  12
   0  -7  -7 79.5484 4.41960  12
   0   7  -7 79.7887 4.91875  11
   0   7   7 77.4801 4.07981   9
   0  -7  -7 95.3982 5.60796  10
   0   7   8 905.431 35.8049   3
   0  -7  -8 889.050 36.0854   3
   0   7   8 910.455 35.3041   5
   0   7  -8 895.023 35.8153   3
   0  -7   8 872.939 36.0300   3
   0   7   8 910.214 36.1453   2
   0   7  -8 906.535 36.1866   2
   0   7  -8 897.610 36.1597   1
   0   7   8 915.537 36.1297   1
   0  -7  -8 906.957 35.8375  22
   0   7   8 896.707 36.5386  21
   0  -7  -8 931.782 35.5463  18
   0  -7  -8 919.027 35.5398  20
   0  -7   8 908.063 35.8706   6
   0  -7  -8 778.771 36.6958   7
   0  -7  -8 904.197 35.8743   6
   0  -7  -8 795.181 36.7192   8
   0   7   8 861.574 36.3680  15
   0  -7  -8 873.832 35.6691  14
   0   7   8 892.810 35.6797  16
   0  -7  -8 907.766 35.7203  12
   0  -7  -8 889.063 35.7937  13
   0  -7  -8 909.828 36.8039  10
   0   7   8 872.776 35.1813   9
   0   7  -8 876.607 36.3660  11
   0   7   9 220.361 9.41037   5
   0  -7  -9 221.349 10.1437   3
   0   7  -9 218.344 9.92284   3
   0   7   9 223.314 9.90298   3
   0  -7   9 216.912 10.1007   3
   0   7  -9 203.333 10.0908   2
   0   7  -9 207.961 10.0986   1
   0   7   9 223.642 10.2094   1
   0   7   9 223.387 10.2206   2
   0   7   9 212.377 10.6179  21
   0   7   9 232.044 10.5140  24
   0  -7  -9 218.833 9.71189  20
   0  -7  -9 233.283 9.81104  18
   0  -7  -9 199.432 10.9511   7
   0  -7  -9 202.660 10.9559   8
   0  -7  -9 219.792 9.96509   6
   0  -7   9 210.302 9.92008   6
   0   7   9 215.618 9.81653  16
   0  -7  -9 216.547 9.89847  14
   0  -7  -9 205.629 9.83768  12
   0   7  -9 207.484 10.4940  11
   0  -7  -9 219.863 10.9240  10
   0   7   9 213.421 9.23997   9
   0  -7 -10 468.009 20.0140   3
   0  -7  10 461.571 19.9543   3
   0   7  10 462.883 19.2795   5
   0   7 -10 477.627 19.7873   3
   0   7  10 481.564 19.7869   3
   0   7 -10 446.251 19.9869   2
   0   7 -10 478.859 20.0723   1
   0   7  10 482.989 20.0690   1
   0   7  10 489.274 20.1116   2
   0   7  10 470.261 20.4459  24
   0   7  10 464.468 20.6629  21
   0  -7 -10 490.525 19.7280  20
   0  -7 -10 476.465 19.8234   6
   0  -7  10 473.142 19.8276   6
   0  -7 -10 487.157 21.2923   8
   0  -7 -10 445.425 21.0932   7
   0   7  10 479.120 19.7594  16
   0   7 -10 474.256 20.6534  11
   0   7  10 449.950 19.0370   9
   0  -7  10 468.485 20.6468   9
   0  -7 -10 451.156 20.8155  10
   0  -7  10 472.792 18.9648  10
   0   7  11 406.987 17.1189   3
   0   7  11 396.066 16.6500   5
   0   7 -11 416.299 17.1384   3
   0  -7 -11 415.343 17.3605   3
   0  -7  11 401.200 17.2978   3
   0   7 -11 390.175 17.3391   2
   0   7 -11 389.857 17.3116   1
   0   7  11 420.571 17.4036   1
   0   7  11 415.228 17.4106   2
   0   7  11 416.687 18.1250  24
   0   7  11 409.361 18.1944  21
   0  -7 -11 405.810 18.7471   8
   0  -7 -11 372.986 18.5790   7
   0  -7  11 411.198 17.2019   6
   0  -7 -11 410.001 17.1643   6
   0  -7 -11 409.589 17.0827  16
   0   7  11 393.130 17.1153  16
   0   7 -11 401.681 18.1154  11
   0  -7 -11 382.897 18.3136  10
   0   7  11 383.477 16.3043   9
   0  -7  11 387.553 18.0199   9
   0  -7  11 413.279 16.2931  10
   0   7  12 165.733 7.49417   5
   0   7  12 166.752 7.88228   3
   0   7  12 180.456 8.20927   1
   0  -7  12 168.022 8.03806   3
   0   7 -12 165.682 8.11236   1
   0   7  12 186.583 8.28448   2
   0   7 -12 166.294 8.12693   2
   0  -7 -12 177.717 8.14002   3
   0   7  12 179.999 9.16763  24
   0  -7 -12 175.205 7.92851  23
   0   7  12 173.286 9.01790  21
   0   7 -12 162.006 6.97131  21
   0   7 -12 145.820 6.76117  17
   0  -7 -12 179.136 9.71182   7
   0  -7 -12 180.836 8.03359   6
   0  -7 -12 176.197 9.60103   8
   0  -7  12 184.113 8.10085   6
   0   7 -12 172.332 9.11409  11
   0  -7  12 184.020 7.09797  10
   0  -7  12 174.087 8.97906   9
   0   7  12 164.522 7.02003   9
   0  -7 -12 186.734 9.42600  10
   0   7  13 0.67352 2.57958  24
   0   7  13 1.00565 2.12234  21
   0  -7 -13 0.69440 1.50866  23
   0   7 -13-0.56970 0.72733  21
   0   7 -13 0.48722 0.68677  17
   0  -7 -13 0.42626 2.95990   7
   0  -7 -13 0.49260 1.47553   6
   0  -7  13 0.33983 1.49357   6
   0  -7 -13 1.27790 3.02831   8
   0  -7  13 0.47023 0.61651  15
   0   7  13 0.38975 1.60664   1
   0  -7 -13-1.32080 1.54225   3
   0   7  13-0.98396 1.60850   2
   0   7 -13 0.37693 1.52021   1
   0   7 -13-0.95322 1.61154   2
   0  -7  13 0.18603 1.48715   3
   0  -7 -13 1.13783 2.20159  10
   0   7  13 0.77441 0.59494   9
   0   7 -13-2.45042 2.11777  11
   0  -7  13-0.23460 0.78199  10
   0  -7  13-0.32906 2.02207   9
   0   7  14 7.60268 2.42183  21
   0  -7 -14 9.87339 1.92370  23
   0   7 -14 7.13569 0.66419  21
   0   7  14 6.89971 3.01169  24
   0   7 -14 8.79945 1.06603  17
   0  -7 -14 12.6383 3.45579   7
   0  -7 -14 7.56293 1.65840   6
   0  -7 -14 9.92328 3.57122   8
   0  -7  14 11.3117 1.87622   6
   0  -7  14 7.80955 0.94869  15
   0   7  14 9.44069 2.54738  15
   0  -7  14 8.91902 1.76845   3
   0   7 -14 10.8673 1.94795   2
   0   7  14 8.17763 1.78808   2
   0   7  14 11.0384 1.96533   1
   0  -7 -14 7.44596 1.66515   3
   0   7 -14 9.67528 1.89594   1
   0  -7  14 12.5587 2.60764   9
   0   7 -14 16.6672 2.81371  11
   0  -7  14 8.27730 0.91425  10
   0  -7 -14 6.27208 2.50333  10
   0   7  15 21.8224 3.94980  24
   0   7  15 18.8340 3.14970  21
   0  -7 -15 22.3559 2.38112  23
   0   7  15 21.3520 2.73377  20
   0  -7 -15 20.0805 3.77911   8
   0  -7 -15 20.0942 3.67458   7
   0  -7  15 18.7303 2.17397   6
   0   7  15 23.7625 3.52371  15
   0  -7  15 18.0022 1.50332  15
   0   7 -15 18.4862 3.26644  11
   0  -7  15 24.4106 3.32558   9
   0  -7 -15 24.2558 3.53151  10
   0   7 -15 17.8023 2.11520   1
   0   7  15 22.2601 2.28402   1
   0   7  15 19.2521 2.25858   2
   0   7 -15 18.3531 2.14203   2
   0  -7 -15 18.3394 2.15002   3
   0  -7  15 22.9056 2.22650   3
   0  -7  16 40.8762 2.75818   3
   0   7 -16 37.3213 2.76241   2
   0   7  16 42.0161 2.88710   2
   0   7  16 42.6984 2.83126   1
   0  -7 -16 41.1568 2.79577   3
   0   7 -16 35.0602 2.63600   1
   0   7  16 35.4224 4.72889  24
   0  -7 -16 39.5539 3.04261  23
   0   7  16 38.1748 3.95922  21
   0  -7  16 45.0280 4.79504  23
   0   7  16 39.3950 3.65736  20
   0  -7  16 42.8939 3.85965  19
   0  -7 -16 46.6615 4.96480   7
   0  -7  16 34.8361 2.71525   6
   0  -7 -16 45.5872 4.91354   8
   0  -7  16 32.1035 2.19129  15
   0   7  16 35.0188 4.24283  15
   0  -7  16 47.2637 4.20117   9
   0  -7 -16 38.6221 4.14881  10
   0   7 -16 40.6971 4.38352  11
   0  -7  16 23.4720 2.65990   4
   0  -7  16 35.8852 2.59671   4
   0  -7 -16 32.9282 2.64189   4
   0  -7 -17 189.963 8.16097   4
   0  -7  17 178.145 8.28327   4
   0  -7 -17 204.960 8.28709   3
   0   7  17 186.437 8.26858   2
   0   7 -17 171.634 8.06798   2
   0   7 -17 175.520 8.07182   1
   0  -7  17 174.760 8.11805   3
   0   7  17 178.624 8.20848   1
   0   7  17 198.574 10.9475  24
   0   7  17 193.339 10.0654  21
   0  -7  17 179.050 10.5394  23
   0  -7  17 205.321 9.81109  19
   0   7  17 195.955 9.61088  20
   0  -7 -17 205.370 11.5154   7
   0  -7 -17 224.034 11.7983   8
   0  -7  17 154.011 7.84483  15
   0   7  17 203.228 10.7519  15
   0   7 -17 191.284 10.5432  11
   0  -7 -17 189.194 10.6543  11
   0  -7 -17 213.980 10.6642  10
   0  -7  17 184.525 9.88092   9
   0  -7  18 10.7480 1.60118   4
   0   7  18 13.0874 1.62744   1
   0   7  18 12.9876 1.60971   2
   0  -7  18 14.3927 3.64561  23
   0  -7  18 10.6134 3.87769  24
   0   7  18 13.6312 3.15098  21
   0   7  18 15.0996 4.57851  24
   0  -7  18 18.4758 3.09236  19
   0   7  18 16.4531 2.96926  20
   0  -7 -18 11.9544 4.10285   8
   0  -7 -18 21.6463 4.70467   7
   0   7  18 13.5096 3.34984  15
   0  -7 -18 15.2200 3.64558  11
   0   7 -18 17.0540 3.42709  11
   0  -7  18 10.4603 2.90791   9
   0  -7 -18 11.2519 3.27294  10
   0   7  19 196.419 10.5055  21
   0   7  19 194.243 11.5257  24
   0  -7  19 199.007 11.0913  23
   0  -7  19 176.003 10.9998  24
   0  -7  19 175.810 9.90202  19
   0   7  19 193.966 10.0551  20
   0   7 -19 196.279 10.4533   8
   0   7 -19 194.907 10.3718   7
   0  -7 -19 188.049 12.0081   8
   0  -7 -19 196.016 12.2396   7
   0   7  19 188.510 11.1576  15
   0   7 -19 207.534 11.2632  11
   0  -7 -19 203.865 11.4733  11
   0  -7  19 174.053 10.1490   9
   0  -7 -19 188.825 10.6605  10
   0   7  20-0.38986 2.67441  21
   0   7  20 2.61429 4.02488  24
   0  -7  20-0.49208 3.18253  23
   0  -7  20 0.49512 3.97597  24
   0   7  20-0.34736 2.63434  20
   0  -7  20 4.11886 2.64224  19
   0   7 -20 1.98464 2.73964   8
   0  -7 -20 1.91234 4.17954   8
   0  -7 -20-1.27574 4.29388   7
   0   7 -20-1.58129 2.85857   7
   0   7  20 4.20719 3.47139  15
   0  -7 -20 0.53570 3.34219  11
   0  -7 -20-0.44587 2.96274  10
   0  -7  20-1.53839 2.82698   9
   0   7 -20 1.51817 3.31808  11
   0   7  21 27.4921 5.30975  24
   0  -7  21 22.1842 4.39433  23
   0  -7  21 21.3286 4.77926  24
   0   7  21 30.8037 4.13428  21
   0  -7  21 27.9056 3.60850  19
   0   7  21 27.8323 3.78851  20
   0  -7 -21 29.3225 5.57959   8
   0   7 -21 28.6037 4.12547   8
   0  -7 -21 36.2062 6.20958   7
   0   7 -21 35.0863 4.26279   7
   0   7  21 24.1148 4.54860  15
   0  -7 -21 27.8589 4.58090  11
   0   7 -21 26.4045 4.42891  11
   0  -7  21 23.6503 3.83165   9
   0  -7 -21 26.5322 4.18044  10
   0   7  22 53.9492 6.70979  24
   0  -7  22 60.3842 6.62875  24
   0  -7  22 63.5925 6.05466  23
   0   7  22 70.6717 5.73232  21
   0  -7  22 53.7398 4.96991  19
   0   7  22 51.6075 5.07451  20
   0   7 -22 62.2668 5.47971   7
   0   7 -22 65.9744 5.70074   8
   0  -7 -22 63.2590 7.52566   7
   0  -7 -22 46.6422 6.78118   8
   0   7  22 57.8350 6.17252  15
   0   7 -22 70.7967 6.42625  11
   0  -7 -22 66.5721 6.43286  11
   0  -7  22 63.9652 5.36080   9
   0  -7 -22 61.8051 5.61202  10
   0  -7  23 15.8675 4.94110  24
   0   7  23 16.0429 4.95287  24
   0  -7  23 16.8220 4.20857  23
   0  -7  23 15.9791 3.19424  19
   0   7  23 19.6452 3.62204  20
   0  -7  23 12.7825 4.33277  20
   0   7  23 21.3528 3.68976  21
   0  -7 -23 10.5629 4.83245   7
   0   7 -23 19.6151 3.88345   7
   0  -7 -23 18.0755 5.55432   8
   0   7 -23 20.1354 3.95660   8
   0   7  23 28.6022 5.04725  15
   0  -7 -23 18.3369 4.26826  11
   0  -7  23 24.2754 3.75182   9
   0   7 -23 17.6383 4.37643  11
   0  -7 -23 21.1664 3.78409  10
   0   7 -24 108.460 8.14966   5
   0  -7  24 115.498 9.14545  24
   0   7  24 126.168 9.54235  24
   0   7  24 126.781 7.66337  21
   0  -7  24 120.801 8.59337  23
   0   7  24 111.561 7.55024  20
   0  -7  24 96.9889 7.04295  19
   0  -7  24 107.013 8.46502  20
   0   7 -24 115.117 8.07679   8
   0  -7 -24 107.603 9.86992   8
   0   7 -24 125.863 8.25038   7
   0  -7 -24 120.921 10.3484   7
   0   7  24 132.150 9.20489  15
   0   7 -24 102.793 8.41742  11
   0  -7 -24 94.7631 8.41277  11
   0  -7 -24 116.073 7.82449  10
   0   7 -25 5.56089 3.58747   5
   0  -7  25 10.2180 5.07018  24
   0  -7  25 3.18112 3.53731  23
   0   7  25 10.1107 5.06158  24
   0  -7  25 7.38429 2.94102  19
   0   7  25 12.8076 3.37569  21
   0  -7  25 6.73901 4.10984  20
   0  -7 -25 4.14185 4.98169   8
   0   7 -25 6.66413 3.47566   8
   0   7 -25 9.02887 3.61790   7
   0  -7 -25 7.49036 5.00500   7
   0   7  25 13.4545 4.33448  15
   0  -7 -25 11.1704 4.02620  11
   0   7 -25 15.0445 4.48194  11
   0  -7 -25 5.27785 3.05233  10
   0   7 -26 2.03326 3.67557   5
   0  -7  26 3.67552 4.85229  24
   0   7  26 1.29672 4.94179  24
   0  -7  26 3.74349 4.00705  20
   0   7  26-0.61903 3.77461  15
   0  -7 -26-1.89319 3.93713  11
   0   7 -26-0.61592 3.87122  11
   0   7 -26 0.97544 3.52664   7
   0  -7 -26-5.13576 5.72486   8
   0   7 -26 0.48797 3.73784   8
   0  -7 -26 2.57995 5.67659   7
   0   7 -27 3.98827 3.71036   7
   0   7 -27 6.97955 3.95527   8
   0  -7  27 3.71405 5.17321  24
   0   7 -27 7.61982 3.85897   5
   0  -8   0 12.8759 2.10372   3
   0   8   0 14.0283 2.26446   2
   0   8   0 17.0689 2.30581   1
   0  -8   0 9.71950 1.36681  24
   0   8   0 12.7960 1.65157  22
   0  -8   0 9.86122 1.47424  22
   0   8   0 12.0917 1.21224  18
   0   8   0 10.2673 1.94716   7
   0   8   0 12.9318 2.07170   8
   0  -8   0 9.54704 1.63249   7
   0   8   0 11.0132 1.34235  15
   0  -8   0 7.58292 1.38825  13
   0  -8   0 12.7790 1.67927  14
   0   8   0 9.72691 1.82516  14
   0   8   0 10.6803 1.50605  13
   0   8   0 11.3248 1.73938  12
   0  -8   0 12.5947 1.64838  12
   0   8   0 10.4902 1.89523   9
   0  -8   0 9.47581 1.99239  10
   0  -8   0 11.3332 1.94262   9
   0  -8   0 11.7173 1.70476   8
   0  -8   1 666.372 28.4654   3
   0  -8  -1 698.109 28.5503   3
   0   8   1 710.475 28.6131   2
   0   8  -1 657.812 28.4673   1
   0   8  -1 707.135 28.6229   2
   0   8   1 710.664 28.6040   1
   0  -8   1 581.311 27.0922  24
   0   8   1 671.666 27.6540  22
   0  -8  -1 685.534 27.4965  22
   0  -8  -1 742.373 27.3467  24
   0   8  -1 677.933 27.6448  22
   0   8   1 653.952 27.1887  18
   0   8  -1 665.647 27.2280  18
   0   8  -1 671.928 27.9396   7
   0   8   1 703.278 28.0261   8
   0  -8   1 709.883 27.8759   7
   0   8  -1 645.682 27.8700   8
   0   8   1 730.121 28.0760   7
   0  -8  -1 661.860 27.8654   7
   0   8  -1 665.581 27.9384  14
   0   8   1 699.993 27.9381  14
   0   8   1 715.056 27.6374  15
   0  -8  -1 665.495 27.4781  13
   0  -8   1 673.698 27.1223  17
   0  -8  -1 662.010 27.6434  14
   0   8  -1 734.515 27.2787  15
   0   8  -1 684.868 27.9725  12
   0  -8  -1 681.454 27.6814  12
   0   8   1 674.064 27.6462  13
   0   8  -1 663.822 27.5995  13
   0   8   1 686.450 27.9088  12
   0  -8   1 677.565 27.8204   8
   0  -8  -1 703.538 28.5146  10
   0  -8   1 689.802 28.3461   9
   0  -8  -1 712.503 28.2613   9
   0  -8   1 676.576 28.2762  10
   0   8  -1 709.085 28.1088   9
   0  -8  -1 664.388 27.8699   8
   0   8   1 677.373 27.9649   9
   0  -8  -2 146.388 7.53269   3
   0   8  -2 153.642 7.65330   2
   0   8  -2 158.139 7.70616   1
   0   8  -2 140.418 6.72217  22
   0  -8  -2 144.272 6.62450  22
   0   8   2 140.131 6.77844  22
   0  -8   2 143.956 6.05101  17
   0   8  -2 142.438 6.39035  18
   0   8   2 141.582 6.33355  18
   0  -8  -2 143.764 7.05341   7
   0   8   2 163.777 7.16548   8
   0   8  -2 160.993 7.01819   7
   0   8   2 154.955 7.05201   7
   0  -8  -2 141.866 6.76320  14
   0   8   2 148.469 6.84215  15
   0   8  -2 150.419 7.12541  14
   0   8   2 143.984 6.96100  14
   0   8  -2 150.422 6.15283  15
   0   8  -2 156.217 6.80509  13
   0   8   2 144.306 6.77296  13
   0   8   2 144.753 6.97312  12
   0  -8  -2 145.616 6.80567  12
   0   8  -2 143.874 7.04940  12
   0  -8  -2 148.402 6.64913  13
   0  -8   2 145.420 7.44632   9
   0  -8  -2 140.479 7.05489   8
   0   8  -2 154.463 6.97210   8
   0   8   2 148.596 6.98817   9
   0  -8   2 153.403 7.28215  10
   0   8  -3 16.3829 2.38059   1
   0   8  -3 14.3681 2.37394   2
   0  -8  -3 15.9654 2.21621   3
   0   8  -3 18.3358 1.88763  22
   0  -8  -3 16.7204 1.78384  22
   0   8   3 16.0855 1.83637  22
   0  -8  -3 10.3265 1.74999  24
   0  -8   3 18.4275 0.95590  17
   0  -8  -3 21.8397 2.24036   8
   0   8   3 18.5634 2.13441   7
   0   8   3 18.0498 2.08118   8
   0  -8  -3 17.7134 2.12684   7
   0   8  -3 20.8545 2.00376   7
   0   8  -3 16.1406 2.07096  14
   0   8   3 19.4708 2.08486  16
   0  -8  -3 17.0989 1.90478  14
   0   8   3 16.9406 1.95197  15
   0   8   3 18.5908 2.02710  14
   0   8   3 19.5329 1.96474  13
   0   8  -3 20.1179 2.18731  12
   0  -8  -3 17.6715 1.81876  13
   0   8  -3 16.5605 1.87627  13
   0   8   3 14.7039 1.88236  12
   0  -8  -3 18.6882 1.97974  12
   0  -8   3 19.7648 2.16698  10
   0   8   3 17.3680 1.95405   9
   0   8  -3 23.6243 2.07282   8
   0  -8   3 17.7411 2.40360   9
   0  -8  -4 195.863 9.97311   3
   0   8  -4 212.567 10.1636   1
   0   8  -4 216.347 10.2109   2
   0  -8  -4 191.826 9.18140  24
   0  -8  -4 197.627 9.19898  22
   0   8   4 204.753 9.40289  22
   0   8  -4 214.524 9.45275  22
   0  -8  -4 203.034 8.94776  18
   0  -8  -4 216.323 9.30520  20
   0   8   4 223.472 9.63459   7
   0   8  -4 203.768 9.27982   7
   0   8   4 213.453 9.56501   8
   0  -8  -4 226.801 10.0935   7
   0   8  -4 226.492 9.92656  14
   0   8   4 212.873 9.63522  16
   0   8   4 212.651 9.72690  15
   0   8   4 209.916 9.54606  14
   0  -8  -4 211.895 9.38469  14
   0  -8  -4 205.060 9.35059  12
   0   8  -4 204.039 9.76214  12
   0   8   4 208.946 9.52653  12
   0   8   4 197.728 9.38864  13
   0   8  -4 212.110 9.43626  13
   0  -8  -4 220.264 9.28694  13
   0   8  -4 205.210 9.28888   8
   0  -8   4 203.986 10.0420   9
   0   8   4 212.207 9.40852   9
   0  -8  -4 208.762 9.95931   8
   0  -8   4 198.060 9.51798  10
   0  -8   5 965.514 40.1182   3
   0  -8  -5 975.488 40.1584   3
   0   8  -5 1012.08 40.2642   1
   0   8  -5 1017.64 40.2789   2
   0   8   5 995.339 40.2060   2
   0   8   5 988.375 40.1791   1
   0  -8  -5 967.453 39.2928  22
   0   8   5 884.228 40.1043  21
   0   8  -5 988.103 39.5722  22
   0   8   5 1119.86 39.5662  24
   0  -8  -5 998.704 39.0710  18
   0  -8  -5 947.715 39.2448  20
   0   8   5 965.522 39.6207   7
   0  -8  -5 981.201 40.2459   7
   0   8   5 945.230 39.5876   8
   0   8  -5 949.146 39.2809   7
   0   8   5 945.774 39.5886  16
   0   8   5 998.867 39.9056  15
   0   8   5 959.887 39.5919  14
   0   8  -5 1006.93 40.0041  14
   0   8  -5 982.003 39.5495  13
   0  -8  -5 967.514 39.3891  14
   0   8  -5 977.225 39.9745  12
   0  -8  -5 991.982 39.4106  12
   0   8   5 960.840 39.5916  12
   0  -8  -5 969.364 39.2806  13
   0  -8   5 971.893 39.5418  10
   0  -8   5 970.770 40.2220   9
   0   8  -5 964.885 39.2845   8
   0  -8  -5 990.367 40.2757   8
   0   8   5 974.116 39.3381   9
   0   8   6 83.8494 4.43003   5
   0  -8  -6 84.2013 5.07208   3
   0  -8   6 75.9945 4.97637   3
   0   8   6 82.4171 5.17085   2
   0   8   6 85.3338 5.19539   1
   0   8  -6 81.3718 5.21323   1
   0   8  -6 90.3108 5.27337   2
   0  -8  -6 87.0252 4.54933  22
   0   8  -6 84.7869 4.80210  22
   0   8   6 87.0069 5.33804  21
   0  -8  -6 83.0910 4.25503  18
   0  -8  -6 89.3311 4.46699  20
   0  -8  -6 87.0303 5.49904   7
   0   8  -6 83.0989 4.45956   7
   0  -8  -6 82.3632 5.43952   8
   0   8   6 81.6293 4.66950  16
   0   8  -6 90.8190 5.22531  14
   0  -8  -6 87.7397 4.60037  14
   0   8   6 82.7295 5.03628  15
   0   8  -6 90.8053 4.86829  13
   0   8  -6 92.5271 5.23632  12
   0  -8  -6 88.5916 4.61307  12
   0  -8  -6 90.9287 4.59485  13
   0  -8   6 80.9804 4.49293  10
   0   8  -6 84.4773 4.44597   8
   0  -8  -6 87.1023 5.50543  10
   0   8   6 88.2846 4.45041   9
   0  -8   6 86.5447 5.34565   9
   0  -8   7 780.908 33.2643   3
   0   8   7 812.573 32.4672   5
   0  -8  -7 813.135 33.3525   3
   0   8  -7 828.685 33.4134   1
   0   8   7 840.812 33.4150   1
   0   8  -7 821.049 33.4052   2
   0   8   7 843.865 33.4270   2
   0   8   7 808.699 32.9256  24
   0   8   7 775.899 33.5966  21
   0   8  -7 812.425 32.9817  22
   0  -8  -7 777.883 32.6851  22
   0  -8  -7 831.219 32.5427  20
   0  -8  -7 821.426 32.4386  18
   0   8  -7 770.969 32.5364   7
   0  -8  -7 709.253 33.7169   7
   0  -8  -7 716.001 33.7135   8
   0   8  -7 835.562 33.4464  14
   0  -8  -7 788.865 32.6544  14
   0   8   7 781.473 32.7799  16
   0   8  -7 817.559 32.9871  13
   0   8   7 800.831 33.3607  15
   0  -8  -7 813.393 32.7054  13
   0  -8  -7 818.099 32.7041  12
   0   8  -7 812.331 33.3928  12
   0  -8   7 797.291 32.5362  10
   0  -8  -7 822.187 33.9876  10
   0   8   7 816.051 32.4099   9
   0   8  -7 786.924 32.5565   8
   0   8  -7 789.190 33.4686  11
   0  -8   8 192.376 9.47798   3
   0  -8  -8 204.697 9.61533   3
   0   8   8 199.035 8.69730   5
   0   8  -8 177.801 9.50443   1
   0   8   8 199.248 9.58849   1
   0   8  -8 182.959 9.51696   2
   0   8   8 203.917 9.61454   2
   0  -8  -8 200.043 9.12606  22
   0   8   8 211.593 9.51447  24
   0   8   8 187.419 9.85821  21
   0  -8  -8 210.698 8.85289  18
   0  -8  -8 199.572 8.86729  20
   0  -8  -8 163.584 10.1213   7
   0  -8  -8 169.979 10.1444   8
   0   8  -8 195.743 8.92367   7
   0  -8  -8 198.913 9.06288  14
   0   8   8 192.844 9.75344  15
   0   8  -8 177.077 9.60644  14
   0   8   8 195.996 9.08670  16
   0   8  -8 191.313 9.70121  12
   0  -8  -8 193.499 9.01993  12
   0  -8  -8 202.621 9.13647  13
   0   8  -8 202.369 8.96555   8
   0   8  -8 184.434 9.67465  11
   0  -8   8 185.512 8.68104  10
   0   8   8 189.707 8.59912   9
   0  -8  -8 210.611 10.3068  10
   0  -8  -9 403.939 17.2703   3
   0  -8   9 404.299 17.2499   3
   0   8   9 389.150 16.3340   5
   0   8   9 406.049 17.3241   1
   0   8  -9 380.157 17.2468   2
   0   8   9 416.546 17.3755   2
   0   8  -9 378.046 17.2578   1
   0   8   9 395.024 17.2522  24
   0   8   9 387.036 17.7146  21
   0  -8  -9 402.668 16.6101  18
   0  -8  -9 405.543 16.6282  20
   0  -8  -9 328.126 17.8645   8
   0  -8  -9 346.790 18.0602   7
   0   8  -9 382.735 17.5051  14
   0   8   9 385.772 17.6105  15
   0   8   9 396.261 16.8008  16
   0   8  -9 388.829 17.5334  12
   0   8  -9 384.207 17.6305  11
   0  -8   9 392.821 16.3281  10
   0   8   9 396.566 16.2386   9
   0  -8  -9 402.516 18.1130  10
   0   8  10 12.1542 1.65058   5
   0   8  10 19.1789 2.87962  24
   0   8  10 11.4373 2.66151  21
   0  -8 -10 12.3638 3.17506   7
   0  -8 -10 9.81460 2.96055   8
   0  -8 -10 11.8620 2.18699   3
   0   8 -10 15.8854 2.55035   1
   0   8 -10 14.8175 2.56482   2
   0  -8  10 15.7470 2.40164   3
   0   8  10 14.0709 2.42643   2
   0   8  10 13.6939 2.42046   1
   0   8  10 15.4460 2.12968  16
   0   8 -10 14.3288 2.67080  14
   0   8  10 12.4297 2.66225  15
   0   8 -10 17.4007 2.67500  12
   0  -8  10 14.5830 1.55363  10
   0  -8 -10 17.1935 2.94484  10
   0   8 -10 20.5779 2.80712  11
   0   8  10 13.4710 1.57818   9
   0  -8  10 16.1214 2.78083   9
   0  -8  11 57.0228 3.99004   3
   0   8  11 55.7593 3.26883   5
   0   8  11 58.1581 4.65645  21
   0   8  11 51.9741 4.45039  24
   0  -8 -11 51.0826 5.39926   8
   0  -8 -11 54.5344 5.46489   7
   0   8 -11 51.5989 4.02315   1
   0   8  11 63.6412 4.22361   2
   0   8  11 60.2866 4.12871   1
   0   8 -11 56.3942 4.16391   2
   0  -8 -11 63.6034 4.09374   3
   0   8  11 62.0972 3.75842  16
   0   8 -11 55.1085 4.57176  11
   0  -8  11 60.9387 4.69774   9
   0  -8 -11 54.6514 4.68597  10
   0  -8  11 54.4400 3.05907  10
   0  -8  11 54.4216 2.88642  10
   0   8  11 51.6962 2.99726   9
   0   8  12 127.516 6.22750   5
   0   8  12 151.097 7.26161   1
   0   8  12 152.946 7.31558   2
   0   8 -12 136.544 7.10327   1
   0  -8 -12 133.368 7.00643   3
   0  -8  12 134.333 6.98316   3
   0   8 -12 145.642 7.18763   2
   0  -8 -12 126.537 8.57849   8
   0  -8 -12 124.410 8.42829   7
   0   8  12 152.004 8.00000  24
   0   8 -12 125.930 5.70469  21
   0   8  12 127.725 7.86184  21
   0   8  12 144.935 6.90806  16
   0   8 -12 143.064 7.96418  11
   0  -8  12 139.792 5.83359  10
   0   8  12 130.247 5.87568   9
   0  -8  12 133.998 7.79636   9
   0  -8 -12 132.454 8.08455  10
   0  -8  12 120.638 5.91568  10
   0  -8 -13 234.470 10.3674   3
   0   8 -13 203.837 10.2026   1
   0   8 -13 218.373 10.2843   2
   0   8  13 236.255 10.4608   1
   0   8  13 236.260 10.4963   2
   0  -8  13 240.161 10.3922   3
   0   8 -13 197.467 8.88472  21
   0  -8 -13 231.645 10.0441  23
   0   8  13 250.912 11.5488  24
   0   8  13 261.266 11.7185  21
   0   8 -13 237.096 11.4459  11
   0  -8  13 220.234 9.00856  10
   0  -8 -13 247.940 11.8982  10
   0  -8  13 204.480 11.0580   9
   0   8  13 221.830 8.98885   9
   0  -8  13 202.276 9.04403  10
   0  -8 -13 215.985 12.0391   7
   0  -8 -13 202.102 11.8391   8
   0  -8 -14 290.086 11.5697   3
   0  -8  14 269.900 11.4719   3
   0   8 -14 264.628 11.4628   2
   0   8 -14 263.143 11.4473   1
   0   8  14 280.713 11.6376   2
   0   8  14 288.918 11.6647   1
   0   8  14 283.577 12.9140  21
   0   8  14 291.683 13.0806  24
   0  -8 -14 287.433 11.3655  23
   0   8 -14 257.663 12.7521  11
   0  -8  14 206.292 9.98609  10
   0  -8 -14 289.788 13.2116  10
   0  -8  14 241.028 9.98968  10
   0  -8  14 270.891 12.6728   9
   0  -8 -14 266.647 13.6228   7
   0  -8 -14 270.925 13.6396   8
   0   8  15 334.858 14.5508   2
   0   8 -15 304.371 14.3528   2
   0  -8 -15 343.316 14.4726   3
   0   8  15 357.397 14.6261   1
   0  -8  15 322.190 14.3964   3
   0   8 -15 306.733 14.3341   1
   0  -8 -15 325.065 16.8953   8
   0  -8 -15 320.737 16.9289   7
   0   8  15 346.758 15.9641  21
   0   8  15 367.096 16.2597  24
   0  -8 -15 308.554 14.2862  23
   0   8 -15 343.078 16.0900  11
   0  -8  15 337.304 15.7951   9
   0  -8 -15 340.573 16.2102  10
   0   8  16 96.7294 5.30196   2
   0  -8  16 90.8234 5.08142   3
   0   8 -16 85.4464 5.07167   2
   0  -8 -16 96.6754 5.13282   3
   0   8  16 98.7580 5.26309   1
   0   8 -16 83.5882 5.00599   1
   0   8  16 94.0983 6.95223  24
   0   8  16 93.6609 6.44225  21
   0  -8 -16 100.682 7.60751   7
   0  -8 -16 87.8002 7.33592   8
   0   8  16 87.2420 6.78115  15
   0   8 -16 91.4767 6.72085  11
   0  -8  16 100.898 6.61259   9
   0  -8 -16 86.9594 6.73261  10
   0   8  17 1.54809 1.64289   1
   0   8  17 0.69446 1.57146   2
   0   8 -17-0.31492 1.57869   1
   0   8 -17-0.79610 1.56842   2
   0  -8 -17 0.48908 1.47565   3
   0  -8  17-0.16127 1.50058   3
   0   8  17 2.64485 3.35987  24
   0  -8  17 4.33816 3.50474  23
   0   8  17 0.40625 2.62750  21
   0  -8  17 2.42792 2.40857  19
   0  -8 -17 4.08509 3.50245   7
   0  -8 -17 2.33015 3.43932   8
   0   8  17 0.47799 3.00434  15
   0   8 -17-0.45898 3.06984  11
   0  -8  17 0.79879 2.65393   9
   0  -8 -17 0.46031 2.76262  10
   0  -8  17-0.36346 1.63321   4
   0  -8 -17 0.98130 1.56210   4
   0  -8  18 11.1964 2.02072   4
   0   8  18 13.2738 1.99399   1
   0  -8  18 13.3122 1.86407   3
   0   8  18 10.7131 1.91218   2
   0  -8  18 15.6135 4.07916  24
   0  -8  18 13.4058 3.83573  23
   0   8  18 19.0299 3.44681  21
   0   8  18 21.0210 4.47481  24
   0  -8  18 10.2783 2.91450  19
   0  -8 -18 17.2332 5.14155   7
   0  -8 -18 14.1305 4.89181   8
   0   8  18 7.51972 3.59861  15
   0  -8 -18 13.2958 3.69011  11
   0   8 -18 9.13557 3.29518  11
   0  -8 -18 15.4722 3.59037  10
   0  -8  18 13.8318 3.27536   9
   0  -8  19 428.423 19.8025   4
   0   8  19 451.470 19.7936   2
   0   8  19 469.145 19.8163   1
   0  -8  19 507.654 22.9653  23
   0   8  19 552.275 23.4088  24
   0  -8  19 490.234 22.5813  24
   0   8  19 525.991 22.3969  21
   0  -8  19 490.746 21.7774  19
   0  -8 -19 511.221 24.1995   8
   0   8 -19 540.877 22.1402   7
   0   8 -19 550.020 22.2134   8
   0  -8 -19 464.239 23.8141   7
   0   8  19 498.727 23.0829  15
   0  -8 -19 521.969 23.3097  11
   0   8 -19 545.360 23.2127  11
   0  -8 -19 523.923 22.8151  10
   0  -8  19 529.647 22.3925   9
   0   8  20 90.2459 7.73245  24
   0  -8  20 90.9692 7.29630  23
   0   8  20 104.210 7.07999  21
   0  -8  20 106.414 7.84046  24
   0  -8  20 101.279 6.57850  19
   0   8 -20 95.1127 6.53155   7
   0  -8 -20 74.4821 8.07256   8
   0  -8 -20 96.3120 8.68432   7
   0   8 -20 94.2867 6.57424   8
   0   8  20 85.4802 7.30386  15
   0  -8 -20 95.2415 7.57603  11
   0   8 -20 92.7474 7.33052  11
   0  -8 -20 87.5311 7.02620  10
   0  -8  20 86.4247 6.69450   9
   0   8  21 172.915 11.0066  24
   0  -8  21 152.746 10.2381  23
   0   8  21 172.849 9.92394  21
   0  -8  21 175.328 10.7219  24
   0  -8  21 162.964 9.38983  19
   0   8 -21 171.072 9.74163   7
   0  -8 -21 147.789 11.2535   7
   0   8 -21 184.695 9.95540   8
   0  -8 -21 166.662 11.7372   8
   0   8  21 175.375 10.8521  15
   0   8 -21 172.184 10.6065  11
   0  -8 -21 157.301 10.6216  11
   0  -8 -21 172.589 10.2637  10
   0  -8  21 175.788 9.90270   9
   0  -8  22 53.3595 6.20421  24
   0   8  22 62.8504 5.51252  21
   0   8  22 59.8317 6.78531  24
   0  -8  22 50.7090 5.84187  23
   0  -8  22 46.5075 4.81471  19
   0   8 -22 58.9098 5.35702   7
   0  -8 -22 61.0275 7.53841   7
   0   8 -22 60.4101 5.49759   8
   0  -8 -22 48.5937 7.02202   8
   0   8  22 71.5061 6.62095  15
   0  -8 -22 52.7670 6.08528  11
   0  -8  22 51.6718 5.25629   9
   0   8 -22 49.6981 5.92896  11
   0  -8 -22 63.2872 5.76532  10
   0   8  23 1.17242 4.49037  24
   0  -8  23 0.54854 4.48363  24
   0  -8  23 1.10693 3.74952  23
   0   8  23-2.60307 3.10206  21
   0  -8  23-0.74637 3.18016  19
   0  -8 -23-4.84978 5.51039   7
   0   8 -23 3.03250 3.02633   8
   0  -8 -23 2.40633 5.04146   8
   0   8 -23 1.29439 2.86699   7
   0   8  23 3.59671 3.93043  15
   0  -8 -23 0.60610 3.89264  11
   0   8 -23 5.24918 3.58407  11
   0  -8 -23-1.92875 3.03071  10
   0  -8  24 18.4159 4.21215  23
   0   8  24 20.5071 5.29421  24
   0  -8  24 9.58429 4.80439  24
   0   8  24 25.0266 3.99002  21
   0  -8  24 19.0022 4.61426  20
   0  -8  24 18.5430 3.68490  19
   0   8 -24 26.6629 4.28211   7
   0   8 -24 27.6272 4.26654   8
   0  -8 -24 14.2845 5.40983   7
   0  -8 -24 13.3405 5.51730   8
   0   8  24 19.5995 4.72734  15
   0  -8 -24 12.3904 4.26253  11
   0   8 -24 19.7947 4.69939  11
   0  -8 -24 16.7183 3.89041  10
   0   8 -25 21.1231 4.64139   5
   0   8  25 16.7520 5.64375  24
   0  -8  25 5.78626 4.84414  24
   0  -8  25 13.3962 4.09762  23
   0  -8  25 19.3890 3.70034  19
   0   8  25 19.5550 3.71734  21
   0  -8  25 10.0129 4.40809  20
   0   8  25 18.6615 4.60711  15
   0  -8 -25 14.5170 4.62389  11
   0  -8 -25 17.8370 3.89459  10
   0   8 -25 6.14364 4.01341  11
   0  -8 -25 6.89748 5.44843   8
   0   8 -25 22.8289 4.28538   8
   0   8 -25 12.3072 3.78437   7
   0  -8 -25 3.47555 5.45025   7
   0   8 -26 10.7163 3.60245   8
   0   8 -26 3.25990 3.09249   7
   0  -8  26 12.3362 5.13574  24
   0   8  26 10.7944 5.39980  24
   0   8 -26 12.7135 4.20953   5
   0   9   0 1.48150 1.91636   2
   0   9   0 3.53967 2.07285   1
   0  -9   0-0.29304 1.65653   3
   0   9   0-0.62642 1.39209  22
   0  -9   0 0.27653 1.20066  24
   0   9   0 0.18666 0.95714  18
   0   9   0 1.01080 1.79699   7
   0   9   0 0.99149 1.70335   8
   0  -9   0-0.57080 1.29719   7
   0   9   0-0.20014 1.51786  14
   0  -9   0-0.16319 1.45065  14
   0   9   0 0.86088 1.04813  15
   0  -9   0 0.71227 1.04927  17
   0  -9   0 2.11584 1.42534  12
   0   9   0-0.15469 1.30236  13
   0   9   0-0.20032 1.49604  12
   0  -9   0 1.01033 1.67840   9
   0  -9   0-0.80614 1.73796  10
   0  -9   0 1.14121 1.44252   8
   0  -9  -1 242.626 11.6003   3
   0  -9   1 240.249 11.5774   3
   0   9  -1 263.258 11.8457   2
   0   9   1 244.501 11.6614   1
   0   9   1 247.943 11.6966   2
   0   9  -1 258.892 11.7795   1
   0   9  -1 240.423 10.6698  22
   0   9   1 249.044 10.7271  22
   0  -9  -1 242.402 10.5008  22
   0  -9  -1 228.935 10.2565  24
   0  -9   1 228.140 10.1095  24
   0   9   1 235.295 10.1615  18
   0   9  -1 246.170 10.2181  18
   0   9  -1 235.619 11.0409   7
   0   9   1 256.246 11.0656   8
   0  -9   1 253.324 10.9846   7
   0   9   1 250.092 11.0319   7
   0   9  -1 222.620 10.9219   8
   0  -9  -1 229.517 10.8744   7
   0   9   1 248.020 10.6039  15
   0   9  -1 228.204 10.9424  14
   0  -9  -1 246.897 10.7405  14
   0  -9   1 245.397 10.0925  17
   0   9   1 235.358 10.9631  14
   0   9  -1 261.280 10.2639  15
   0  -9  -1 237.510 10.4678  13
   0   9   1 247.097 11.0304  12
   0   9  -1 225.537 10.9478  12
   0  -9  -1 253.279 10.7699  12
   0   9   1 233.823 10.6686  13
   0   9  -1 234.236 10.6467  13
   0  -9   1 241.933 10.9108   8
   0  -9  -1 244.810 11.3045   9
   0  -9  -1 253.400 11.6581  10
   0  -9   1 252.870 11.4786  10
   0  -9  -1 234.226 10.8895   8
   0  -9   1 232.938 11.3613   9
   0  -9  -2 140.921 7.51395   3
   0   9  -2 146.875 7.64115   2
   0   9  -2 146.086 7.60311   1
   0  -9  -2 124.788 6.21787  24
   0   9   2 140.604 6.64568  22
   0   9  -2 153.102 6.71646  22
   0  -9  -2 142.752 6.46730  22
   0   9   2 139.099 6.11141  18
   0  -9   2 150.797 5.83399  17
   0   9  -2 156.504 6.26246  18
   0   9   2 148.766 6.92771   7
   0  -9  -2 141.165 6.96404   7
   0   9  -2 143.955 6.95307   7
   0   9  -2 158.646 7.04175   8
   0   9   2 154.682 6.97377   8
   0   9  -2 159.212 5.98505  15
   0   9   2 130.003 6.80075  14
   0   9  -2 139.720 6.99350  14
   0  -9  -2 145.870 6.70485  14
   0  -9  -2 147.556 6.48015  13
   0   9   2 136.658 6.63745  15
   0   9   2 145.719 6.94364  12
   0   9   2 140.426 6.66457  13
   0   9  -2 147.456 7.04666  12
   0  -9  -2 144.345 6.67199  12
   0   9  -2 147.016 6.67665  13
   0  -9  -2 140.899 6.95563   8
   0  -9  -2 136.723 7.40756  10
   0  -9   2 162.606 7.41754  10
   0  -9   2 156.510 7.52554   9
   0   9  -3 5.93431 2.20437   1
   0   9  -3-0.29833 1.83332   2
   0  -9  -3 1.46908 1.72027   3
   0  -9  -3-0.12808 1.46767  24
   0  -9  -3 0.56154 1.27072  22
   0   9   3 1.35292 1.32725  22
   0   9  -3 1.33014 1.32929  22
   0   9  -3-0.23302 1.09141  18
   0  -9   3 0.60961 0.41404  17
   0  -9  -3 3.11784 1.60147   8
   0  -9  -3-0.22261 1.54595   7
   0   9   3-0.18698 1.69835   8
   0   9  -3 0.51943 1.61100   7
   0   9   3-0.18691 1.66758   7
   0   9  -3 2.58938 1.65920   8
   0   9  -3-0.44878 1.69323  14
   0   9   3-0.18993 1.44776  15
   0   9   3-0.67542 1.55403  16
   0   9   3 1.38207 1.65548  14
   0  -9  -3 0.16384 1.58463  14
   0  -9  -3 0.55457 1.26824  13
   0   9   3-1.18233 1.67262  12
   0   9  -3-0.32726 1.34339  13
   0   9  -3 1.79189 1.55547  12
   0  -9  -3-0.49022 1.57556  12
   0   9   3 1.53736 1.50727  13
   0  -9   3 0.84479 1.75694   9
   0  -9   3-0.45805 1.54181  10
   0   9   3 1.82582 1.47290   9
   0  -9  -4 387.633 17.7717   3
   0   9  -4 419.275 17.9437   1
   0   9  -4 409.917 17.9188   2
   0   9   4 390.018 16.9526  22
   0  -9  -4 386.740 16.7137  22
   0   9  -4 399.520 16.9619  22
   0  -9  -4 407.703 16.7541  24
   0  -9  -4 379.684 16.4094  18
   0   9  -4 432.946 16.9717   7
   0  -9  -4 399.168 17.4784   7
   0  -9  -4 392.826 16.8885  14
   0   9   4 381.998 17.2126  16
   0   9  -4 414.043 17.4871  14
   0   9   4 391.247 17.1270  14
   0   9   4 401.246 17.2141  15
   0   9   4 390.742 16.9548  13
   0  -9  -4 404.388 16.9122  12
   0   9   4 396.153 17.1347  12
   0   9  -4 385.849 17.3889  12
   0   9  -4 397.308 16.9491  13
   0  -9  -4 397.669 16.7247  13
   0   9  -4 433.520 16.9702   8
   0   9   4 392.976 16.9589   9
   0  -9   4 376.499 17.7055   9
   0  -9  -4 406.155 17.5244   8
   0  -9   4 420.341 17.3318  10
   0   9   5 7.65175 2.22853   1
   0   9  -5 4.15914 2.18001   1
   0  -9   5 7.27167 2.12320   3
   0   9   5 2.36888 2.12553   2
   0  -9  -5 3.51504 1.91681   3
   0   9  -5 4.78377 2.12168   2
   0   9  -5 4.55236 1.64646  22
   0  -9  -5 5.07608 1.53571  22
   0  -9  -5 5.32928 1.53219  20
   0  -9  -5 4.80907 1.25935  18
   0  -9  -5 9.28859 2.23120   7
   0   9  -5 2.36387 1.76718   7
   0  -9  -5 4.90990 2.07717   8
   0   9  -5 2.83694 1.68373   8
   0   9  -5 4.55381 1.90842  14
   0   9   5 7.78332 1.83695  14
   0   9   5 5.35139 1.80089  15
   0  -9  -5 3.07525 1.63728  14
   0   9   5 6.42174 1.84825  16
   0   9  -5 4.12409 1.64612  13
   0   9  -5 3.53376 1.77326  12
   0  -9  -5 5.45932 1.65042  12
   0  -9  -5 4.55124 1.50608  13
   0   9   5 4.89699 1.74198  12
   0  -9   5 4.08879 1.60776  10
   0   9   5 6.21032 1.63414   9
   0  -9   5 5.73575 1.98825   9
   0  -9  -6 16.6341 2.65624   3
   0   9  -6 17.3094 2.72234   2
   0   9  -6 16.6057 2.71536   1
   0   9   6 14.0741 2.55328   1
   0   9   6 20.0604 2.85683   2
   0  -9   6 15.8692 2.42716   3
   0  -9  -6 17.5411 2.01589  22
   0   9  -6 17.2646 2.10384  22
   0   9   6 16.2151 2.69040  21
   0   9   6 7.36983 2.05243  24
   0  -9  -6 17.7615 2.02677  20
   0  -9  -6 16.6890 1.76263  18
   0   9  -6 18.1084 2.07263   7
   0  -9  -6 17.0004 2.76433   7
   0  -9  -6 17.2317 2.77251   8
   0  -9  -6 17.0775 2.15815  14
   0   9   6 20.3327 2.62309  15
   0   9   6 18.8623 2.25763  16
   0   9  -6 18.0183 2.59391  14
   0   9  -6 20.3930 2.28247  13
   0   9  -6 17.9723 2.53878  12
   0  -9  -6 16.1767 2.07933  12
   0  -9  -6 15.5244 1.97227  13
   0  -9   6 16.2552 2.62633   9
   0   9   6 16.9909 2.07530   9
   0   9  -6 15.7146 1.95499   8
   0  -9   6 16.9659 2.09228  10
   0   9   7 11.0230 1.84633   5
   0  -9   7 12.6226 2.38237   3
   0   9  -7 10.4098 2.55856   2
   0   9   7 15.5775 2.62675   2
   0   9   7 13.4294 2.60971   1
   0   9  -7 10.9269 2.46006   1
   0  -9  -7 14.5174 2.49001   3
   0   9  -7 12.0645 2.19246  22
   0  -9  -7 12.6285 2.00798  22
   0   9   7 9.80615 2.18159  24
   0   9   7 10.5569 2.54652  21
   0  -9  -7 11.3144 1.89595  20
   0  -9  -7 11.5896 1.69580  18
   0   9  -7 11.2193 1.79451   7
   0  -9  -7 13.0423 2.67154   8
   0  -9  -7 15.5431 3.03895   7
   0   9   7 11.5970 2.08134  16
   0   9  -7 15.1063 2.43635  14
   0   9   7 8.60225 2.27830  15
   0  -9  -7 11.2805 1.99677  13
   0   9  -7 13.9279 2.52466  12
   0   9  -7 14.6402 2.20364  13
   0  -9  -7 13.5659 2.73644  10
   0  -9   7 11.9062 1.83401  10
   0   9  -7 13.3139 1.83017   8
   0  -9   7 13.6103 2.50295   9
   0   9   7 11.0249 1.85469   9
   0   9   8 136.890 6.55057   5
   0  -9  -8 145.855 7.60077   3
   0  -9   8 133.180 7.43051   3
   0   9  -8 126.278 7.52117   2
   0   9   8 141.241 7.57658   2
   0   9   8 151.626 7.69538   1
   0   9  -8 131.398 7.51692   1
   0   9   8 159.579 7.46703  24
   0   9  -8 135.408 7.10857  22
   0   9   8 135.938 7.90323  21
   0  -9  -8 134.643 6.53665  18
   0   9  -8 127.500 6.64771   7
   0  -9  -8 128.771 8.06479   7
   0  -9  -8 136.784 8.07913   8
   0   9  -8 141.849 7.19139  13
   0   9  -8 133.974 7.54349  14
   0   9   8 138.994 6.98038  16
   0   9   8 132.008 7.51115  15
   0   9  -8 132.114 7.48791  12
   0  -9   8 126.375 6.57619  10
   0   9  -8 128.582 6.63455   8
   0   9   8 133.906 6.48886   9
   0  -9  -8 146.966 8.23075  10
   0   9   9 13.3527 1.80498   5
   0   9   9 20.4293 2.77178   1
   0   9  -9 12.8433 2.54195   2
   0  -9  -9 15.7646 2.53634   3
   0   9  -9 12.1429 2.57618   1
   0   9   9 14.7880 2.73039   2
   0  -9   9 12.3438 2.51266   3
   0   9   9 17.3988 2.71493  24
   0   9   9 14.5378 2.74860  21
   0   9  -9 13.1357 2.50177  22
   0  -9  -9 15.4630 1.98515  18
   0  -9  -9 13.1870 3.06598   8
   0   9  -9 13.1735 1.97372   7
   0  -9  -9 16.7118 3.35791   7
   0   9   9 15.1120 2.72229  15
   0   9  -9 10.7627 2.42765  13
   0   9   9 17.2724 2.25091  16
   0   9  -9 16.4949 2.70897  14
   0   9  -9 13.6019 2.65836  12
   0   9  -9 14.1320 2.67659  11
   0   9  -9 15.1241 2.03251   8
   0  -9   9 16.7175 1.88501  10
   0  -9  -9 20.5440 2.92839  10
   0   9   9 11.6319 1.71105   9
   0  -9 -10 75.8134 4.95468   3
   0   9  10 75.3222 3.99060   5
   0  -9  10 73.2735 4.90040   3
   0   9  10 70.4109 5.28883  21
   0   9  10 70.8047 5.00328  24
   0  -9 -10 68.3135 6.31298   8
   0  -9 -10 66.5775 6.41099   7
   0   9 -10 72.0221 4.99050   1
   0   9  10 64.2933 4.77142   1
   0   9 -10 82.5910 5.18384   2
   0   9  10 77.5076 5.09545   2
   0   9  10 69.4889 5.23256  15
   0   9 -10 66.4401 5.01938  14
   0   9  10 66.3072 4.34315  16
   0   9 -10 80.9207 5.35223  12
   0  -9 -10 69.9620 5.47846  10
   0  -9  10 64.1666 3.84615  10
   0   9  10 66.6733 3.82344   9
   0   9 -10 72.0729 5.26177  11
   0   9  11 8.74520 1.60848   5
   0   9  11 16.3852 3.02526  21
   0   9  11 9.52656 2.63684  24
   0  -9 -11 14.9728 3.89027   8
   0  -9 -11 14.6790 3.95311   7
   0  -9  11 6.24822 2.05970   3
   0   9 -11 7.89272 2.26093   2
   0  -9 -11 12.2175 2.45741   3
   0   9  11 13.4738 2.60953   1
   0   9  11 10.7788 2.63643   2
   0   9 -11 11.1483 2.55624   1
   0   9  11 8.56842 1.90925  16
   0   9  11 2.55311 2.43364  15
   0   9 -11 8.42963 2.56449  14
   0   9 -11 6.65688 2.42957  12
   0  -9  11 7.46861 1.42331  10
   0   9 -11 6.61130 2.40193  11
   0   9  11 11.6661 1.49637   9
   0  -9 -11 11.4887 2.90446  10
   0  -9  11 8.97060 2.75560   9
   0  -9  11 8.23945 1.24594  10
   0   9  12 112.445 5.51117   5
   0   9  12 129.919 6.74447   1
   0   9 -12 106.827 6.43410   2
   0   9 -12 114.878 6.52216   1
   0  -9  12 116.694 6.45168   3
   0  -9 -12 125.080 6.61032   3
   0   9  12 118.233 6.63209   2
   0   9  12 118.200 7.03478  24
   0   9  12 115.579 7.23474  21
   0  -9 -12 93.2629 7.55448   7
   0  -9 -12 89.3405 7.42710   8
   0   9 -12 106.064 6.90042  14
   0   9  12 120.201 6.16983  16
   0   9  12 112.312 7.17294  15
   0   9 -12 110.594 7.03202  12
   0  -9 -12 122.552 7.56369  10
   0  -9  12 110.630 5.05568  10
   0  -9  12 114.984 7.14742   9
   0   9  12 111.090 5.22982   9
   0  -9  12 106.958 5.23893  10
   0   9 -12 109.336 7.04926  11
   0   9  13 2.43126 1.33966   5
   0   9 -13 1.56995 2.21756   1
   0  -9  13 5.42488 2.02386   3
   0   9  13 3.51717 2.10899   2
   0  -9 -13 5.47781 2.03379   3
   0   9  13 5.89328 2.27915   1
   0   9 -13 4.23224 2.17726   2
   0   9  13-0.33648 2.93965  24
   0   9  13 5.66518 2.47254  21
   0   9 -13 4.69008 0.90312  21
   0  -9 -13 4.68028 3.07435   8
   0  -9 -13 4.20356 3.37835   7
   0   9 -13 6.61691 2.69117  14
   0   9  13 5.33639 2.80296  15
   0   9 -13 2.71794 2.44559  12
   0  -9 -13 4.97946 2.67732  10
   0   9  13 3.87740 1.11408   9
   0  -9  13 3.49923 1.02970  10
   0   9 -13-0.40334 2.48364  11
   0  -9  13 4.35398 2.47456   9
   0  -9  13 5.05007 0.96378  10
   0   9  14 1.66277 2.68918  21
   0   9 -14 1.19080 0.49429  21
   0   9 -14 0.69703 0.51616  21
   0   9  14 2.90034 2.96393  24
   0  -9 -14 2.18937 3.66127   8
   0  -9 -14 0.55304 3.67527   7
   0  -9 -14 0.49807 1.88008   3
   0   9  14 3.62094 2.17829   1
   0   9  14 2.09007 2.07991   2
   0   9 -14 2.24585 1.97757   1
   0   9 -14-0.50481 2.08186   2
   0  -9  14 1.48459 1.80012   3
   0   9 -14 2.87512 2.54405  14
   0   9 -14 6.14595 2.77642  12
   0  -9 -14 4.18658 2.72409  10
   0  -9  14 2.82549 0.62553  10
   0  -9  14-0.81245 2.64613   9
   0   9 -14-0.42151 2.80148  11
   0   9  14 2.41955 0.73461   9
   0  -9  14 1.70576 0.65285  10
   0   9 -15 78.3829 5.08513   2
   0   9 -15 76.4692 5.04657   1
   0   9  15 87.5549 5.27072   2
   0   9  15 86.3464 5.22375   1
   0  -9  15 76.1496 4.95384   3
   0  -9 -15 86.7978 5.09526   3
   0   9  15 81.9877 6.27814  21
   0   9  15 92.1902 6.41709  24
   0  -9 -15 79.0235 7.15757   7
   0  -9 -15 76.6478 6.87859   8
   0   9 -15 73.3274 6.08603  11
   0  -9 -15 75.1054 6.30297  10
   0  -9  15 85.7592 6.28175   9
   0  -9 -16 3.63638 3.42821   7
   0  -9 -16 0.60138 3.55283   8
   0   9  16 2.16860 2.90364  21
   0   9  16 5.36034 3.23822  24
   0   9 -16 1.38500 2.77366  11
   0  -9 -16 1.94543 2.99141  10
   0  -9  16 4.67448 2.86344   9
   0   9 -16 2.81444 2.01829   1
   0   9  16 3.02389 1.91378   2
   0   9  16 2.29909 1.97117   1
   0  -9 -16 2.41202 1.78905   3
   0   9 -16 6.35696 2.06384   2
   0  -9  16 4.58128 1.79544   3
   0   9  17 35.0454 3.15702   2
   0   9 -17 32.0059 2.95594   1
   0  -9 -17 37.9676 3.08644   3
   0   9 -17 30.5880 3.07564   2
   0   9  17 34.2939 3.18147   1
   0  -9  17 38.6961 3.10432   3
   0   9  17 35.3337 4.47610  21
   0   9  17 41.9760 5.09930  24
   0  -9 -17 31.1796 6.24139   7
   0  -9 -17 37.2530 6.26976   8
   0  -9  17 35.2698 3.14512   4
   0  -9 -17 34.4306 3.07237   4
   0  -9  17 29.8992 4.10405   9
   0  -9 -17 23.7859 4.46175  10
   0   9 -17 34.7819 4.48244  11
   0   9  18 55.5519 3.88303   2
   0   9  18 49.1084 3.66377   1
   0  -9  18 59.3676 3.70304   3
   0  -9  18 67.3544 6.17164  23
   0  -9  18 57.9095 5.67470  24
   0   9  18 60.1301 5.43215  21
   0   9  18 62.3646 6.04796  24
   0  -9  18 53.4203 4.94353  19
   0  -9 -18 44.4265 6.35228   8
   0  -9 -18 40.0943 6.45663   7
   0  -9 -18 62.4311 5.72005  10
   0  -9  18 62.4666 5.41523   9
   0   9 -18 53.3849 5.43088  11
   0  -9  18 49.4819 3.76844   4
   0  -9  19 0.82184 1.62381   4
   0   9  19-1.27174 1.56108   2
   0   9  19 2.83831 1.64790   1
   0   9  19 3.18100 3.21202  21
   0  -9  19-1.62794 3.46042  23
   0   9  19 6.32976 4.01421  24
   0  -9  19-3.11351 4.05400  24
   0  -9  19-1.92451 2.87442  19
   0  -9 -19-4.90646 4.98303   7
   0  -9 -19-2.08655 4.30668   8
   0   9  19-0.53993 3.26644  15
   0  -9 -19 1.10360 3.28482  11
   0   9 -19-2.62079 3.61770  11
   0  -9  19 0.44573 2.90268   9
   0  -9 -19-0.50992 3.32071  10
   0  -9  20 49.8462 5.79195  23
   0   9  20 60.2704 6.09709  24
   0   9  20 55.8463 5.23647  21
   0  -9  20 41.2035 5.55327  24
   0  -9  20 39.9611 4.63952  19
   0   9 -20 35.8799 4.47910   7
   0  -9 -20 49.1981 6.61783   7
   0   9 -20 43.9651 4.76292   8
   0  -9 -20 51.0046 6.86872   8
   0   9  20 40.3053 5.18874  15
   0  -9 -20 42.8362 5.51032  11
   0   9 -20 35.9539 5.21635  11
   0  -9  20 44.9522 5.01436   9
   0  -9 -20 53.9740 5.58263  10
   0   9  21 2.76158 3.16182  21
   0   9  21 2.13614 4.36826  24
   0  -9  21 3.38937 3.55452  23
   0  -9  21 9.78489 4.18920  24
   0  -9  21 0.39110 2.86424  19
   0   9 -21 5.47618 2.97125   7
   0  -9 -21 3.04705 4.50056   8
   0  -9 -21 6.14146 4.30308   7
   0   9 -21 6.67617 3.01295   8
   0   9  21 6.35581 3.84301  15
   0  -9 -21 10.6209 4.07603  11
   0  -9  21 3.60968 3.11883   9
   0   9 -21 1.12818 3.54948  11
   0  -9 -21 4.12526 3.33928  10
   0   9  22 32.3285 4.64640  21
   0  -9  22 27.5273 5.00730  23
   0  -9  22 45.7565 5.88627  24
   0   9  22 28.9050 5.48860  24
   0  -9  22 37.2540 4.36975  19
   0   9 -22 39.3644 4.43334   8
   0   9 -22 37.5492 4.42354   7
   0  -9 -22 32.2777 6.35202   7
   0  -9 -22 27.9524 6.28953   8
   0   9  22 35.8050 5.58033  15
   0  -9 -22 33.9569 5.41465  11
   0  -9  22 38.3280 4.85960   9
   0   9 -22 28.5306 4.73744  11
   0  -9 -22 28.8446 4.50099  10
   0  -9  23 24.7268 5.50970  24
   0   9  23 35.9932 4.75828  21
   0  -9  23 28.3800 5.07004  23
   0   9  23 48.0870 6.35476  24
   0  -9  23 35.9994 4.38845  19
   0   9 -23 42.3738 4.71044   7
   0  -9 -23 19.2708 6.19996   7
   0  -9 -23 23.2186 6.17149   8
   0   9 -23 42.5420 4.70625   8
   0   9  23 36.6325 5.50637  15
   0  -9 -23 32.2616 5.15327  11
   0  -9 -23 32.7698 4.75408  10
   0   9 -23 28.1372 5.10838  11
   0  -9  24 72.2582 7.09155  23
   0   9  24 81.3848 6.60743  21
   0   9  24 100.955 8.20768  24
   0  -9  24 83.5117 7.57291  24
   0  -9  24 76.3612 6.09301  19
   0   9 -24 80.2035 6.29193   8
   0   9 -24 80.8381 6.52541   7
   0  -9 -24 83.1846 8.99943   7
   0  -9 -24 57.4582 8.08858   8
   0   9  24 72.5092 7.37553  15
   0   9 -24 86.2158 7.77662  14
   0   9 -24 73.7200 7.42476  12
   0  -9 -24 85.2457 7.65259  11
   0  -9 -24 79.8087 6.76534  10
   0   9 -24 72.3598 7.10806  11
   0   9 -25 1.64837 3.72363   5
   0  -9  25 1.74850 3.97458  23
   0  -9  25-3.83843 4.65512  24
   0   9  25 8.47639 5.16040  24
   0   9  25 1.75696 3.26462  21
   0  -9  25 3.42240 2.92891  19
   0  -9  25 14.6657 4.61171  20
   0  -9 -25 1.76786 5.79646   8
   0   9 -25 8.26445 3.46273   8
   0   9 -25 3.03985 3.26143   7
   0  -9 -25 4.47272 5.62327   7
   0   9  25-2.53302 4.06821  15
   0   9 -25 4.64587 4.52569  14
   0   9 -25 0.66208 4.00664  12
   0  -9 -25-0.63976 4.05170  11
   0  -9 -25-1.48581 3.33540  10
   0   9 -25 4.37640 3.90178  11
   0 -10   0 131.617 7.61128   3
   0  10   0 138.070 7.81714   2
   0  10   0 139.663 7.83158   1
   0 -10   0 156.247 6.24464  24
   0  10   0 143.353 6.73013  22
   0  10   0 128.422 6.05870  18
   0  10   0 142.914 7.06717   7
   0  10   0 133.852 6.97422   8
   0 -10   0 128.133 6.86378   7
   0  10   0 142.401 7.06037  14
   0  10   0 132.998 6.33772  15
   0 -10   0 130.613 6.14985  17
   0 -10   0 131.541 6.68680  14
   0  10   0 131.835 6.96049  12
   0  10   0 134.077 6.64256  13
   0 -10   0 133.332 6.71880  12
   0 -10   0 133.070 7.35976   9
   0 -10   0 126.058 7.40977  10
   0 -10   0 133.021 6.90560   8
   0 -10   1 68.0320 5.05483   3
   0 -10  -1 70.1471 5.10545   3
   0  10   1 67.6907 5.13270   1
   0  10   1 62.3803 4.97983   2
   0  10  -1 72.9655 5.16012   1
   0  10  -1 76.0371 5.24863   2
   0 -10  -1 77.2144 4.02290  22
   0  10   1 71.9374 4.17949  22
   0 -10   1 68.3828 3.62949  24
   0 -10  -1 55.0790 3.64688  24
   0  10  -1 74.7683 4.18871  22
   0  10  -1 72.3143 3.62984  18
   0 -10   1 75.8781 3.55354  17
   0  10   1 72.0644 3.62466  18
   0 -10  -1 67.7275 4.34591   7
   0  10   1 72.0711 4.46452   8
   0  10  -1 56.5792 4.43000   7
   0  10   1 78.9214 4.59468   7
   0  10  -1 69.8976 4.59089   8
   0  10   1 74.5607 4.06225  15
   0 -10  -1 76.0395 4.27088  14
   0 -10  -1 73.7988 3.98167  13
   0 -10  -1 71.3556 3.85486  17
   0  10   1 69.3876 4.40386  14
   0  10  -1 70.6389 3.64108  15
   0  10  -1 71.2196 4.45233  14
   0  10   1 77.1537 4.56318  12
   0  10  -1 68.9672 4.46067  12
   0  10   1 76.1530 4.23143  13
   0  10  -1 70.9595 4.15553  13
   0 -10  -1 69.9955 4.18876  12
   0 -10   1 73.3858 4.92308   9
   0 -10  -1 70.5368 4.40182   8
   0 -10  -1 66.0561 4.96696  10
   0 -10   1 76.3140 4.93027  10
   0 -10  -2-0.32954 1.82859   3
   0  10  -2 3.67375 2.34690   1
   0  10  -2-0.67218 2.20364   2
   0  10   2-0.35634 1.49997  22
   0 -10   2-0.45015 1.38949  24
   0 -10  -2-0.36359 1.47514  24
   0  10  -2-0.17597 1.40031  22
   0 -10  -2-0.29152 1.36974  22
   0  10  -2 0.54746 1.02216  18
   0 -10  -2-0.22879 1.61716   7
   0  10  -2 1.08280 1.97386   7
   0  10  -2-0.21357 2.05904   8
   0 -10  -2-0.52988 1.63226  14
   0  10   2 0.21896 1.66059  14
   0  10  -2-0.23034 0.82975  15
   0 -10   2 0.86239 0.77011  17
   0  10   2 1.07736 1.38225  15
   0  10  -2 0.23720 1.66684  14
   0  10   2 1.25088 1.51058  13
   0 -10  -2 0.28976 1.32973  13
   0  10  -2 1.03830 1.44489  13
   0  10   2 0.87485 1.60763  12
   0 -10  -2 0.35224 1.64410  12
   0  10  -2 1.89487 1.87616  12
   0 -10   2 0.27255 1.73805  10
   0 -10   2-0.60736 1.96405   9
   0 -10  -2-0.66118 1.96801  10
   0 -10  -2 0.68538 1.47757   8
   0 -10  -3 114.410 6.75684   3
   0  10  -3 111.349 6.88059   1
   0  10  -3 121.815 6.94061   2
   0 -10  -3 106.630 5.46362  24
   0  10  -3 109.088 5.69990  22
   0  10   3 118.760 5.83449  22
   0 -10  -3 117.814 5.59536  22
   0 -10   3 124.781 5.20506  24
   0  10  -3 111.299 5.29217  18
   0 -10   3 91.0773 4.47601  17
   0 -10  -3 120.706 6.23458   7
   0  10  -3 115.419 6.09839   7
   0  10  -3 122.367 6.20142   8
   0 -10  -3 117.034 5.77097  14
   0  10   3 123.749 6.01160  15
   0  10  -3 108.100 6.16978  14
   0  10   3 124.195 6.39481  16
   0 -10  -3 127.111 5.66313  13
   0  10   3 122.485 6.14578  14
   0  10   3 126.410 6.16457  12
   0  10  -3 110.576 5.70400  13
   0 -10  -3 126.666 5.86645  12
   0  10  -3 105.013 6.10838  12
   0  10   3 110.934 5.79140  13
   0 -10  -3 113.522 6.14874   8
   0 -10   3 111.494 6.26950  10
   0 -10   3 115.692 6.65143   9
   0 -10  -3 123.555 6.92736  10
   0 -10   4 57.3428 4.58176   3
   0 -10  -4 61.4670 4.65448   3
   0  10  -4 66.6326 4.74548   2
   0  10  -4 48.4876 4.35017   1
   0  10   4 52.9167 3.69659  22
   0  10  -4 53.8128 3.75277  22
   0 -10  -4 70.4975 3.80995  24
   0 -10  -4 58.8890 3.62987  22
   0  10  -4 56.8581 3.34951  18
   0 -10  -4 69.1894 4.39923   7
   0  10  -4 64.0457 4.12607   7
   0  10   4 55.0475 4.03279  16
   0 -10  -4 55.3476 3.79036  14
   0  10   4 63.0916 4.10375  14
   0  10  -4 59.0321 4.21144  14
   0  10   4 65.7221 4.14468  15
   0  10   4 57.5599 3.96334  12
   0  10  -4 52.6733 3.68092  13
   0 -10  -4 57.8747 3.58660  13
   0  10  -4 58.6375 4.20932  12
   0 -10  -4 54.8418 3.75651  12
   0 -10  -4 58.2889 4.18521   8
   0 -10   4 57.9682 4.09615  10
   0 -10   4 58.2828 4.58214   9
   0  10  -4 70.2183 4.25133   8
   0 -10   5 321.508 15.1792   3
   0 -10  -5 312.498 15.1796   3
   0  10  -5 340.216 15.3937   2
   0  10   5 346.051 15.4305   2
   0  10  -5 327.810 15.3154   1
   0  10   5 334.985 15.3403   1
   0 -10  -5 321.899 14.0352  22
   0  10  -5 331.022 14.3354  22
   0 -10  -5 316.765 13.6866  18
   0 -10  -5 317.264 14.8760   7
   0  10  -5 342.728 14.2344   7
   0  10   5 313.497 14.6108  15
   0  10  -5 327.262 14.8775  14
   0  10   5 322.961 14.4797  14
   0  10   5 313.036 14.5685  16
   0  10  -5 326.622 14.8826  12
   0 -10  -5 333.767 14.0699  13
   0  10  -5 319.897 14.2520  13
   0  10   5 315.005 14.4440  12
   0 -10  -5 337.207 14.9914   8
   0  10  -5 348.962 14.2637   8
   0 -10   5 323.494 14.5265  10
   0 -10   5 321.148 15.2420   9
   0 -10   6 70.6125 4.96738   3
   0 -10  -6 68.0846 4.88220   3
   0  10  -6 67.8809 5.03753   2
   0  10  -6 56.3926 4.74565   1
   0  10   6 69.6200 4.99415   1
   0  10   6 60.7914 4.79091   2
   0 -10  -6 61.6657 3.96659  22
   0  10  -6 65.2794 4.25521  22
   0 -10  -6 68.1151 3.66254  18
   0 -10  -6 75.2385 4.99622   7
   0  10  -6 58.5029 3.88099   7
   0  10   6 64.8235 4.33193  16
   0  10  -6 63.5836 4.62524  14
   0  10   6 63.6060 4.51727  15
   0  10  -6 65.7158 4.60457  12
   0  10  -6 65.0220 4.17566  13
   0 -10  -6 62.1388 3.94308  13
   0  10  -6 57.1454 3.92042   8
   0 -10   6 57.2975 4.06840  10
   0 -10   6 64.2366 4.87350   9
   0 -10  -6 70.4467 4.88757   8
   0 -10   7 626.937 25.7612   3
   0 -10  -7 609.738 25.7306   3
   0  10   7 610.846 24.5666   5
   0  10   7 597.702 25.7183   1
   0  10   7 612.663 25.7926   2
   0  10  -7 626.259 25.8160   1
   0  10  -7 613.974 25.7813   2
   0  10   7 562.031 25.8390  21
   0  10  -7 619.298 25.0329  22
   0 -10  -7 632.561 24.3333  18
   0 -10  -7 636.438 26.0085   7
   0  10  -7 568.113 24.5147   7
   0  10   7 616.961 25.0204  16
   0  10  -7 616.061 24.9824  13
   0  10  -7 627.046 25.6197  14
   0  10   7 610.716 25.4430  15
   0  10  -7 631.385 25.6393  12
   0 -10  -7 644.325 26.0212   8
   0 -10   7 592.005 25.8243   9
   0 -10   7 608.710 24.7734  10
   0  10  -7 583.387 24.5459   8
   0  10   7 601.967 24.4991   9
   0 -10  -8 59.7368 4.61912   3
   0 -10   8 53.9346 4.43549   3
   0  10   8 58.6888 3.75371   5
   0  10  -8 62.4574 4.78217   1
   0  10   8 59.4671 4.72080   2
   0  10   8 62.5944 4.79081   1
   0  10  -8 59.1038 4.70488   2
   0  10  -8 65.8753 4.33972  22
   0  10   8 57.9799 4.92895  21
   0  10   8 69.4940 4.49106  24
   0 -10  -8 58.9792 3.62278  18
   0 -10  -8 68.8369 5.43774   7
   0  10  -8 46.7257 3.66784   7
   0  10   8 60.9916 4.13049  16
   0  10   8 63.4832 4.64796  15
   0  10  -8 57.6526 4.13706  13
   0  10  -8 55.8411 4.69799  14
   0  10  -8 55.0512 4.49660  12
   0 -10   8 56.8016 3.80088  10
   0  10  -8 54.4186 3.79290   8
   0 -10  -8 69.4976 5.36624  10
   0  10   8 62.7449 3.73900   9
   0 -10   8 62.2990 4.92161   9
   0 -10  -8 63.5788 5.36309   8
   0 -10   9 178.539 9.58951   3
   0  10   9 177.518 8.52421   5
   0 -10  -9 189.783 9.73941   3
   0  10  -9 187.231 9.39537  22
   0  10   9 177.843 10.1131  21
   0  10   9 166.129 9.16212  24
   0 -10  -9 203.489 10.7522   8
   0 -10  -9 213.176 10.8555   7
   0  10  -9 184.890 9.76777   2
   0  10   9 192.744 9.79962   2
   0  10   9 196.818 9.90175   1
   0  10  -9 198.452 9.91182   1
   0  10  -9 192.680 9.94269  14
   0  10   9 181.358 9.03097  16
   0  10   9 178.660 9.71305  15
   0  10  -9 188.276 9.36558  13
   0  10  -9 189.133 9.91409  12
   0  10   9 180.600 8.50557   9
   0 -10   9 188.206 8.68632  10
   0 -10  -9 201.512 10.5175  10
   0  10  10 1.20672 1.44546   5
   0  10 -10 2.01319 2.17023  22
   0  10  10 0.39888 2.43240  21
   0  10  10 1.08085 2.52260  24
   0 -10 -10-0.45710 2.91505   7
   0 -10 -10 2.26631 2.82798   8
   0 -10 -10 5.39913 2.32204   3
   0  10 -10-1.28516 2.48549   1
   0  10  10 1.91956 2.41413   1
   0 -10  10 0.93659 2.23241   3
   0  10 -10 0.64951 2.21413   2
   0  10  10 1.29323 2.33796   2
   0  10  10 2.08895 1.75157  16
   0  10 -10 0.35721 2.58312  14
   0  10  10 0.35932 2.34013  15
   0  10 -10-0.35626 2.59049  12
   0  10 -10-0.28604 2.04543  13
   0  10  10-0.28528 1.40527   9
   0 -10  10 0.80089 1.33214  10
   0 -10 -10-0.89038 2.67199  10
   0  10  11 16.1867 1.98841   5
   0  10  11 22.2190 3.56761  21
   0  10  11 22.5256 3.25950  24
   0  10 -11 13.7504 2.81226  22
   0 -10 -11 18.5141 3.82071   8
   0 -10 -11 16.7620 3.57995   7
   0  10 -11 17.6425 2.82313   1
   0  10  11 28.7388 3.32804   2
   0  10 -11 18.1563 2.90351   2
   0 -10  11 22.7169 2.96628   3
   0  10  11 26.5371 3.25000   1
   0 -10 -11 21.8654 2.99627   3
   0  10  11 17.1909 2.37535  16
   0  10 -11 19.7581 3.04653  13
   0  10  11 18.2722 3.15603  15
   0  10 -11 18.6991 3.29406  14
   0  10 -11 14.9195 3.13468  12
   0 -10  11 21.2774 1.99799  10
   0 -10 -11 17.9196 3.43736  10
   0  10 -11 15.1367 3.01735  11
   0  10  11 14.9121 1.96543   9
   0  10  12 15.8760 1.92034   5
   0  10  12 22.4137 3.31720  24
   0  10 -12 17.1144 2.98156  22
   0  10  12 17.0500 3.35866  21
   0 -10 -12 21.7589 4.15312   8
   0 -10 -12 22.5850 4.19013   7
   0 -10 -12 18.9344 2.88435   3
   0 -10  12 16.5588 2.71291   3
   0  10 -12 18.9311 3.02286   2
   0  10  12 19.5636 2.98733   1
   0  10 -12 17.8084 2.88020   1
   0  10  12 18.5095 2.96882   2
   0  10  12 17.3171 2.46412  16
   0  10  12 16.9596 3.37595  15
   0  10 -12 15.7410 2.91591  13
   0  10 -12 16.0474 3.26245  14
   0  10 -12 11.7094 2.93935  12
   0 -10 -12 19.9744 3.66293  10
   0 -10  12 16.8712 1.54275  10
   0  10 -12 20.3173 3.41983  11
   0 -10  12 11.7280 3.04567   9
   0  10  12 9.91077 1.85503   9
   0 -10  12 15.7088 1.68522  10
   0  10 -13 191.154 9.24602  21
   0  10 -13 216.186 9.47811  21
   0  10  13 272.253 12.0221  24
   0  10  13 262.482 12.5023  21
   0 -10 -13 217.587 12.8080   8
   0 -10 -13 212.837 12.8748   7
   0  10  13 251.647 11.3853   2
   0  10  13 243.982 11.3110   1
   0  10 -13 222.874 11.0474   1
   0 -10  13 235.710 11.1028   3
   0  10 -13 229.807 11.1722   2
   0 -10 -13 237.687 11.1300   3
   0  10  13 243.174 10.7370  16
   0  10 -13 223.468 11.9053  14
   0  10  13 242.474 12.1535  15
   0  10 -13 219.623 11.8832  12
   0  10  13 222.748 9.57802   9
   0 -10 -13 261.197 12.7857  10
   0  10 -13 238.907 12.1437  11
   0 -10  13 227.601 12.0263   9
   0 -10  13 222.054 9.53285  10
   0 -10  13 237.539 9.39865  10
   0  10  14 172.569 8.48845  24
   0  10 -14 110.186 5.21246  21
   0  10  14 151.911 8.70577  21
   0 -10 -14 136.229 9.22806   7
   0 -10 -14 132.887 9.01187   8
   0  10 -14 136.971 7.28115   1
   0  10  14 155.666 7.56968   1
   0 -10  14 144.162 7.32012   3
   0  10 -14 126.990 7.17338   2
   0 -10 -14 162.649 7.50500   3
   0  10  14 146.505 7.44980   2
   0  10 -14 143.511 8.35626  14
   0  10  14 172.030 9.01667  15
   0  10 -14 143.145 8.32302  12
   0 -10  14 111.498 5.31345  10
   0 -10 -14 146.985 8.84094  10
   0 -10  14 139.697 8.37727   9
   0  10 -14 122.663 8.18818  11
   0  10  15 70.1949 5.76431  24
   0  10  15 65.8106 5.76584  21
   0 -10 -15 67.8549 6.69519   7
   0 -10 -15 38.6595 5.86133   8
   0  10 -15 55.6906 4.42020   1
   0  10  15 65.2560 4.67109   1
   0  10 -15 49.2705 4.19397   2
   0 -10  15 55.2318 4.32767   3
   0 -10 -15 59.8635 4.41208   3
   0  10  15 61.9775 4.68490   2
   0  10  15 66.1105 5.70252  15
   0  10 -15 58.5636 5.50533  14
   0  10 -15 58.4197 5.49418  12
   0 -10  15 66.6678 5.68411   9
   0 -10 -15 65.2286 5.90693  10
   0  10 -15 55.3949 5.47943  11
   0  10  16 11.0615 3.57171  24
   0  10  16 20.6643 3.84129  21
   0 -10 -16 11.5399 4.98698   7
   0 -10 -16 5.06800 4.58542   8
   0 -10  16 12.4724 2.45665   3
   0  10 -16 13.1116 2.48715   1
   0  10 -16 10.9767 2.54651   2
   0  10  16 12.1459 2.62270   2
   0 -10 -16 13.9524 2.48662   3
   0  10  16 17.8813 2.78674   1
   0  10 -16 8.97927 3.32348  14
   0  10 -16 12.7288 3.37346  12
   0 -10  16 15.1469 3.46784   9
   0 -10 -16 26.7177 4.36919  10
   0  10 -16 13.2100 3.83910  11
   0 -10 -17-1.43084 1.96607   4
   0  10 -17 1.38549 1.94401   1
   0 -10  17-0.23464 1.97540   3
   0  10 -17 0.93449 1.95873   2
   0 -10 -17-0.93428 2.06848   3
   0  10  17 2.75078 2.22278   2
   0  10  17 0.98942 2.01297   1
   0 -10  17 0.38454 3.45556  24
   0  10  17-3.34029 3.04298  21
   0  10  17-1.29797 3.50548  24
   0 -10 -17-2.65355 4.43688   8
   0 -10 -17 3.35675 4.60527   7
   0  10 -17 2.97564 3.20745  14
   0  10 -17-0.49473 3.15486  12
   0 -10  17 1.39932 2.75382   9
   0  10 -17-4.06899 3.83772  11
   0 -10 -17-1.59856 3.03925  10
   0 -10  18 28.5984 3.06171   4
   0  10  18 26.9032 2.92985   1
   0  10  18 27.3811 2.89771   2
   0 -10  18 27.7945 2.88521   3
   0  10  18 32.3751 4.42557  21
   0  10  18 34.1969 4.98098  24
   0 -10  18 22.7893 4.22829  24
   0 -10  18 22.6074 4.78016  23
   0 -10  18 30.2424 4.08946  19
   0 -10 -18 21.5139 5.29138   8
   0 -10 -18 28.7953 5.68967   7
   0  10 -18 23.3927 4.29031  14
   0  10 -18 25.9286 4.31684  12
   0 -10  18 23.6569 4.30866   9
   0 -10 -18 37.7978 5.06936  10
   0  10 -18 24.3262 4.39707  11
   0  10  19 7.32759 3.51820  21
   0 -10  19 8.13616 3.88067  24
   0  10  19 5.26895 3.74628  24
   0 -10  19 7.49407 3.68144  23
   0 -10  19 0.40822 2.99093  19
   0 -10 -19 3.62366 4.62583   8
   0 -10 -19 1.46685 4.64773   7
   0  10 -19 5.98891 3.55107  14
   0  10 -19 8.68995 3.63792  12
   0 -10 -19 11.4279 3.97266  11
   0 -10  19 6.21483 3.34545   9
   0 -10 -19 3.27160 3.53204  10
   0  10 -19-0.54789 3.71695  11
   0  10  20 44.5948 5.83528  24
   0  10  20 36.3319 4.99461  21
   0 -10  20 45.1492 5.65337  23
   0 -10  20 33.1804 5.18917  24
   0 -10  20 43.5569 4.62925  19
   0 -10 -20 46.6600 6.80059   7
   0 -10 -20 39.3042 6.57443   8
   0  10 -20 36.0412 4.29293   8
   0  10 -20 44.3462 4.41466   7
   0  10 -20 36.9632 5.46152  14
   0  10 -20 36.8733 5.29267  12
   0 -10 -20 35.9643 5.27675  11
   0  10 -20 40.8089 5.42781  11
   0 -10 -20 42.6106 5.28069  10
   0 -10  20 36.9954 4.96605   9
   0  10  21-0.98520 3.33734  21
   0 -10  21 1.86897 3.96587  24
   0  10  21 2.08989 4.27065  24
   0 -10  21 1.18776 3.81429  23
   0 -10  21 0.41251 2.86470  19
   0  10 -21 1.89573 2.87559   8
   0 -10 -21 5.57097 4.61983   7
   0 -10 -21-5.50492 5.15638   8
   0  10 -21-0.75508 2.73020   7
   0  10  21 3.55710 3.69888  15
   0  10 -21-0.59259 4.11505  14
   0  10 -21 0.59115 3.68825  12
   0 -10 -21 3.02711 3.72051  11
   0 -10  21 6.73870 3.42216   9
   0 -10 -21-0.54666 3.48624  10
   0  10 -21 0.58449 3.83248  11
   0  10  22 15.2773 3.82805  21
   0  10  22 13.0282 4.70901  24
   0 -10  22 14.4058 4.44165  23
   0 -10  22 15.0122 4.76881  24
   0 -10  22 5.35385 3.28718  19
   0 -10 -22 7.42448 5.35980   7
   0 -10 -22 11.4123 5.36922   8
   0  10 -22 13.1754 3.39355   7
   0  10 -22 14.7868 3.38147   8
   0  10 -22 19.0569 4.75979  14
   0  10  22 14.5748 4.37222  15
   0  10 -22 12.8781 4.63188  12
   0 -10 -22 14.8908 4.51553  11
   0  10 -22 12.6181 4.27788  11
   0 -10 -22 15.7891 4.03457  10
   0  10  23 4.41990 3.79897  21
   0 -10  23-2.48561 4.15077  24
   0 -10  23 3.02033 3.74054  23
   0  10  23-0.56034 4.49972  24
   0 -10  23 0.40858 3.03545  19
   0  10 -23-0.79610 2.87836   8
   0 -10 -23-4.21115 5.17558   8
   0  10 -23-2.37907 3.03741   7
   0 -10 -23-1.70468 5.73759   7
   0  10 -23 0.63528 4.13716  14
   0  10  23-2.49040 3.99866  15
   0  10 -23-1.90119 3.92422  12
   0 -10 -23-3.80138 4.18211  11
   0  10 -23-3.69288 3.92501  11
   0 -10 -23 3.23938 3.49187  10
   0  10  24 10.9256 4.95928  24
   0 -10  24 10.9385 4.36782  23
   0 -10  24 12.5150 3.21400  19
   0  10  24 8.32131 3.75739  21
   0 -10 -24 8.66231 5.34161   8
   0 -10 -24 24.5900 6.18734   7
   0  10 -24 16.3146 4.91902  14
   0  10  24 10.7478 4.33302  15
   0 -10 -24 8.99089 4.20586  11
   0  10 -24 9.11384 4.32009  12
   0 -10 -24 14.9096 4.06275  10
   0  10 -24 8.15714 4.02612  11
   0  10  25 38.7258 5.09509  21
   0  10  25 29.3858 6.15220  24
   0 -10  25 27.8412 5.28261  23
   0 -10 -25 36.9892 5.08476  10
   0  11   0 1.49350 2.24081   2
   0  11   0 3.33936 2.46542   1
   0 -11   0 2.19627 2.28368   3
   0 -11   0-1.24153 1.44332  24
   0  11   0-0.94616 1.65710  22
   0  11   0 0.40806 1.03154  18
   0 -11   0 0.47319 1.83900   7
   0  11   0 0.74018 1.87110  14
   0 -11   0-0.55811 1.13189  17
   0  11   0 1.64888 1.24800  15
   0  11   0-0.49408 1.78628  12
   0  11   0-1.12819 1.58299  13
   0 -11   0 0.33286 2.04542  10
   0 -11   0-0.94686 1.67316   8
   0 -11   1 8.77253 2.49304   3
   0  11  -1 13.0900 2.98951   2
   0  11   1 17.4047 3.13057   1
   0  11   1 12.6686 2.92391   2
   0  11  -1 13.7514 2.91661   1
   0 -11  -1 9.15291 2.60385   3
   0 -11  -1 12.1656 1.75997  24
   0  11  -1 11.1829 2.00032  22
   0 -11   1 11.8903 1.62952  24
   0  11   1 6.99153 1.82614  22
   0  11  -1 8.16176 1.34628  18
   0  11   1 10.5646 1.34525  18
   0 -11  -1 7.98970 2.01078   7
   0  11   1 10.2231 2.16102  14
   0 -11   1 11.4932 1.30259  17
   0  11  -1 12.1079 2.34967  14
   0 -11  -1 9.50655 1.58454  17
   0  11  -1 10.5837 1.40814  15
   0  11   1 9.51312 1.78692  15
   0  11   1 9.49212 2.22364  12
   0  11  -1 11.1089 2.20546  12
   0  11   1 7.94524 1.79365  13
   0  11  -1 9.17105 1.90282  13
   0 -11   1 8.60361 2.33881  10
   0 -11  -1 8.71371 2.51022  10
   0 -11   1 12.6962 2.55000   9
   0 -11  -1 12.5860 2.26493   8
   0 -11  -2 212.798 11.0424   3
   0  11  -2 220.962 11.1556   2
   0  11  -2 225.156 11.1495   1
   0  11   2 210.242 9.82544  22
   0  11  -2 219.178 9.87822  22
   0 -11   2 208.670 9.06400  24
   0 -11  -2 191.637 9.23891  24
   0 -11  -2 209.063 9.53764  22
   0 -11   2 214.530 8.80889  17
   0  11  -2 219.644 9.23185  18
   0 -11  -2 210.021 10.1852   7
   0  11  -2 217.801 10.5861   8
   0  11  -2 217.793 10.6372   7
   0  11   2 214.391 9.77337  15
   0  11   2 220.026 10.2632  14
   0 -11  -2 222.187 9.57791  17
   0 -11  -2 203.502 9.48819  13
   0  11   2 205.549 10.4929  16
   0  11  -2 202.301 10.2356  14
   0  11   2 212.874 9.84187  13
   0  11  -2 205.870 9.80649  13
   0  11  -2 232.801 10.4453  12
   0  11   2 213.965 10.1793  12
   0 -11  -2 209.016 10.9874  10
   0 -11   2 201.257 10.7475   9
   0 -11  -2 213.102 10.2306   8
   0 -11   2 217.345 10.6268  10
   0  11  -3 2.23341 2.42410   1
   0  11  -3-0.74968 2.28563   2
   0 -11  -3-0.36614 2.24995   3
   0  11   3 0.19541 1.63839  22
   0 -11  -3-0.40664 1.60059  24
   0 -11  -3-1.27973 1.61757  22
   0 -11   3-3.00860 1.63730  24
   0  11  -3-0.39125 1.61288  22
   0  11   3-1.03921 2.36156  21
   0  11  -3 0.24459 1.19743  18
   0  11  -3 9.32292 4.25591   8
   0  11  -3 7.60930 4.19967   7
   0 -11  -3-1.57996 2.01711   7
   0  11  -3-0.81044 1.93160  14
   0 -11  -3 0.67094 1.55011  17
   0  11   3-0.84939 2.09230  16
   0  11   3-0.21238 1.60254  15
   0  11   3-2.17647 1.97667  14
   0  11   3-1.76448 1.69726  13
   0  11  -3-0.96253 1.66654  13
   0 -11  -3 1.74341 1.52331  13
   0  11   3-0.72360 1.92819  12
   0  11  -3 0.26981 1.87358  12
   0 -11   3 1.73060 2.15942   9
   0 -11  -3 0.26296 1.82600   8
   0 -11  -3 1.51098 2.11578  10
   0 -11   3-0.57954 2.01217  10
   0 -11   4 520.421 23.3474   3
   0 -11  -4 518.200 23.3435   3
   0  11  -4 538.397 23.5386   2
   0  11  -4 543.954 23.5414   1
   0 -11  -4 516.042 21.9206  22
   0  11   4 516.956 23.3714  21
   0  11  -4 530.061 22.2075  22
   0 -11   4 537.352 21.4560  24
   0  11  -4 518.145 21.6647  18
   0  11  -4 529.622 22.5588   7
   0  11  -4 556.238 22.6313   8
   0 -11  -4 517.117 22.7455   7
   0  11   4 532.641 22.7645  16
   0  11  -4 522.457 22.7973  14
   0  11   4 533.878 22.5316  14
   0 -11  -4 549.562 21.9800  13
   0  11   4 541.550 22.4680  15
   0  11  -4 522.529 22.1569  13
   0  11  -4 503.139 22.7084  12
   0  11   4 494.100 22.4017  12
   0 -11  -4 520.802 22.7640   8
   0 -11   4 527.445 22.7501  10
   0 -11  -4 536.990 23.6420  10
   0 -11   4 541.546 23.4195   9
   0 -11   5 11.6436 2.77009   3
   0  11  -5 10.8628 3.00344   2
   0  11   5 3.71769 2.51365   2
   0  11   5 5.90801 2.55965   1
   0  11  -5 6.69533 2.66995   1
   0 -11  -5 10.9451 2.83252   3
   0 -11  -5 9.50531 1.94861  22
   0  11  -5 7.90024 1.91271  22
   0  11  -5 8.55903 1.58742  18
   0  11   5 9.95487 2.34022  16
   0  11   5 6.85769 2.16011  14
   0  11  -5 10.9976 2.41514  14
   0  11   5 10.6179 2.26342  15
   0 -11   5 9.38759 2.11690  10
   0 -11   5 11.7621 2.59399   9
   0 -11  -5 12.9620 1.95875  13
   0  11   5 8.29528 2.26175  12
   0  11  -5 13.9380 2.63266  12
   0  11  -5 9.47792 1.96792  13
   0  11  -5 9.64600 2.49577   7
   0 -11  -5 10.4089 2.46903   7
   0  11  -5 8.57859 2.46450   8
   0 -11  -5 10.7108 2.45962   8
   0 -11   6 1.44794 2.20973   3
   0 -11  -6-1.82276 2.36006   3
   0  11   6 5.13395 2.71194   1
   0  11  -6 5.92357 2.52610   1
   0  11  -6 3.35898 2.43276   2
   0  11   6 2.95667 2.52175   2
   0  11  -6 3.85154 1.88670  22
   0  11  -6 4.05952 1.96306   7
   0 -11  -6 4.17062 2.47182   8
   0  11  -6 3.66935 1.92211   8
   0 -11  -6 1.60354 2.30846   7
   0  11  -6 0.31363 2.16725  14
   0  11   6 2.82348 1.87906  15
   0  11   6 2.63717 1.92034  16
   0  11  -6 2.81607 2.12234  12
   0  11  -6 2.23669 1.69094  13
   0 -11   6 3.20124 1.76383  10
   0 -11   6 1.89346 2.45142   9
   0 -11   7 226.068 11.4766   3
   0 -11  -7 241.773 11.6223   3
   0  11  -7 230.199 11.6206   1
   0  11  -7 209.382 11.4600   2
   0  11   7 219.480 11.5456   2
   0  11   7 244.409 11.6842   1
   0  11  -7 204.399 10.5333  22
   0 -11  -7 217.174 9.91470  18
   0 -11  -7 231.069 11.4541   7
   0  11   7 234.188 10.8484  16
   0  11  -7 217.064 11.2173  14
   0  11   7 219.021 11.0565  15
   0  11  -7 235.729 10.6924  13
   0  11  -7 240.288 11.4328  12
   0 -11  -7 221.841 11.3983   8
   0 -11   7 219.118 10.5028  10
   0 -11   7 220.510 11.6085   9
   0  11   8 1.44809 2.55901   1
   0 -11   8-1.06739 2.18652   3
   0  11  -8 1.10777 2.61014   2
   0  11   8-2.19204 2.49076   2
   0  11  -8 1.09776 2.47907   1
   0 -11  -8-1.07959 2.34365   3
   0  11  -8 0.52082 1.93474  22
   0  11   8 0.81132 2.53097  21
   0 -11  -8 1.08134 1.44708  18
   0 -11  -8 5.72055 2.56733   7
   0 -11  -8-0.76158 2.30381   8
   0  11   8-1.30952 2.17548  15
   0  11  -8-1.73925 2.58428  14
   0  11   8 1.03256 1.82480  16
   0  11  -8 1.54879 1.83532  13
   0  11  -8 0.34706 2.42455  12
   0 -11   8 4.02381 2.69133   9
   0 -11   8 3.02010 1.73249  10
   0  11  -9 6.14615 2.43920  22
   0  11   9 7.95056 3.03487  21
   0  11   9 5.02761 2.56708  24
   0 -11  -9 8.70745 3.10544   8
   0 -11  -9 7.48423 2.87940   7
   0 -11  -9 7.52014 2.57122   3
   0 -11   9 10.8893 2.62013   3
   0  11  -9 6.59313 2.88395   2
   0  11   9 2.90268 2.51531   2
   0  11   9 2.51684 2.41622   1
   0  11  -9 7.97040 2.81233   1
   0  11  -9 3.28326 2.66287  14
   0  11   9 5.25375 2.69320  15
   0  11   9 8.39560 2.23186  16
   0  11  -9 6.64578 2.39941  13
   0  11  -9 2.91147 2.76999  12
   0 -11   9 5.76893 1.75128  10
   0 -11  -9 4.66491 2.94142  10
   0  11 -10 543.497 23.7056  22
   0  11  10 531.721 24.6143  21
   0  11  10 643.362 23.9586  24
   0 -11 -10 529.237 24.7747   7
   0 -11  10 563.525 24.1503   3
   0 -11 -10 539.526 24.0793   3
   0  11 -10 541.743 24.1433   2
   0  11  10 572.762 24.2505   1
   0  11 -10 536.408 24.0665   1
   0  11  10 557.614 24.1875   2
   0  11 -10 534.565 24.2733  14
   0  11  10 547.118 24.2622  15
   0  11 -10 577.476 23.7936  13
   0  11  10 531.899 23.3020  16
   0  11 -10 541.952 24.3044  12
   0 -11 -10 521.907 24.6651   8
   0  11  10 516.812 22.6240   9
   0 -11  10 542.363 22.8081  10
   0 -11 -10 558.065 25.1796  10
   0  11  11 7.43936 1.78240   5
   0  11  11 8.43022 3.07977  21
   0  11  11 9.76283 2.93225  24
   0  11 -11 7.61294 2.66858  22
   0 -11 -11 6.34067 3.23605   8
   0 -11 -11 7.36266 3.44439   7
   0 -11  11 4.77111 2.48580   3
   0  11  11 11.2485 2.79063   1
   0 -11 -11 8.36037 2.62191   3
   0  11 -11 5.32045 2.69620   2
   0  11 -11 8.77212 2.92350   1
   0  11  11 11.3699 2.90993   2
   0  11 -11 11.1387 3.07965  14
   0  11  11 9.78790 2.27080  16
   0  11  11 8.72349 2.83788  15
   0  11 -11 8.81760 2.63870  13
   0  11 -11 9.12661 2.91932  12
   0 -11  11 9.05411 1.73892  10
   0 -11 -11 6.44288 2.94423  10
   0  11  12 306.460 13.5423  24
   0  11 -12 248.891 11.6787  21
   0  11 -12 294.167 13.4515  22
   0  11  12 289.694 14.2888  21
   0 -11 -12 271.914 14.5698   8
   0 -11 -12 265.907 14.5363   7
   0 -11 -12 282.483 13.3024   3
   0  11 -12 277.794 13.3376   1
   0  11  12 283.039 13.4369   2
   0  11  12 273.239 13.3526   1
   0  11 -12 260.155 13.2273   2
   0 -11  12 271.479 13.2593   3
   0  11  12 275.507 12.6447  16
   0  11 -12 276.565 13.2744  13
   0  11  12 280.670 13.9737  15
   0  11 -12 267.871 13.7893  14
   0  11 -12 257.225 13.7419  12
   0 -11 -12 305.868 14.8125  10
   0 -11  12 269.331 14.0476   9
   0 -11  12 270.689 11.7596  10
   0  11  13 201.040 10.7004  21
   0  11 -13 165.345 7.70498  21
   0  11  13 208.270 9.97848  24
   0  11 -13 192.683 9.77861  22
   0 -11 -13 171.096 10.8547   7
   0 -11 -13 153.582 10.5837   8
   0  11  13 186.046 9.67135   1
   0  11 -13 175.551 9.50673   2
   0 -11 -13 177.285 9.46497   3
   0  11  13 187.235 9.71198   2
   0  11 -13 177.671 9.49987   1
   0 -11  13 179.288 9.44927   3
   0  11  13 188.900 8.94434  16
   0  11 -13 189.564 10.3932  14
   0  11 -13 168.855 9.49803  13
   0  11  13 183.983 10.2799  15
   0  11 -13 175.197 10.1178  12
   0 -11  13 174.244 10.2821   9
   0 -11 -13 190.400 10.8481  10
   0 -11  13 167.923 7.76045  10
   0  11 -14 2.09592 0.81935  21
   0  11  14 3.98494 3.24432  24
   0  11 -14 1.48020 2.55493  22
   0  11  14 1.44669 2.84781  21
   0 -11 -14 1.19016 4.69217   7
   0 -11 -14 5.29286 5.03193   8
   0  11 -14 3.20636 2.51698   1
   0  11  14 5.00115 2.60483   2
   0  11  14-0.99027 2.51679   1
   0 -11  14 4.12315 2.41832   3
   0 -11 -14 1.91456 2.20336   3
   0  11 -14-1.29713 2.54558   2
   0  11  14-0.93340 2.82419  15
   0  11 -14-0.44993 3.04880  14
   0  11 -14 2.94994 2.46711  13
   0  11 -14-0.44874 3.04074  12
   0  11 -14 4.80067 3.12698  11
   0 -11  14 1.66360 0.82278  10
   0 -11 -14 1.61370 2.98546  10
   0 -11  14-1.42448 2.85044   9
   0  11 -15 3.11038 2.73230  22
   0  11  15 0.38549 3.15098  24
   0  11  15 1.47899 3.00624  21
   0 -11 -15-1.87507 4.97375   7
   0 -11 -15-1.23538 4.84727   8
   0 -11 -15 2.13714 2.25637   3
   0  11  15 1.60537 2.47177   2
   0  11 -15 0.30509 2.43907   1
   0  11 -15 0.61777 2.75584   2
   0  11  15 1.58887 2.41013   1
   0 -11  15 2.74453 2.26568   3
   0  11  15 0.49007 2.98839  15
   0  11 -15 1.87706 2.77069  14
   0  11 -15 1.93417 2.63735  13
   0  11 -15-2.33984 3.06847  12
   0  11 -15-2.49132 3.56274  11
   0 -11 -15 2.19709 3.18852  10
   0 -11  15-0.96945 3.24210   9
   0  11 -16-0.40767 2.94777  22
   0  11  16 0.50272 3.25132  21
   0  11  16 0.40964 3.28952  24
   0 -11  16-1.03795 3.27254  24
   0 -11 -16-1.94018 4.00460   8
   0 -11 -16 1.30881 3.92744   7
   0  11 -16-0.29037 2.39395   2
   0  11  16-1.22307 2.34220   2
   0 -11  16-1.44427 2.29860   3
   0  11 -16-1.14650 2.32234   1
   0 -11 -16-0.57470 2.12346   3
   0  11  16 0.90675 2.33807   1
   0  11  16 2.55608 3.06810  15
   0  11 -16-2.43364 2.88359  13
   0  11 -16-0.48819 3.43058  12
   0 -11 -16 2.23703 3.35641  10
   0  11 -16-1.55067 3.58927  11
   0 -11  16 1.97074 2.90881   9
   0 -11  17 9.18551 3.44247  24
   0  11  17 3.45222 3.64074  24
   0  11 -17 6.83521 3.04681  22
   0  11  17 11.7278 3.68894  21
   0 -11 -17 7.52185 4.12394   7
   0 -11 -17 7.43359 4.44945   8
   0 -11  17 9.67591 2.41470   3
   0  11 -17 12.3288 2.66317   2
   0  11  17 7.63274 2.48077   1
   0  11  17 16.0060 2.87762   2
   0 -11 -17 15.5099 2.65731   3
   0  11 -17 11.9022 3.29731  13
   0  11  17 11.7504 3.52547  15
   0  11 -17 9.19563 3.79699  14
   0  11 -17 10.6988 3.66528  12
   0 -11 -17 11.9165 3.93756  10
   0 -11  17 10.9831 3.51104   9
   0  11 -17 8.01763 3.64378  11
   0 -11  18 4.61878 2.37473   4
   0  11  18 4.67391 2.23521   1
   0 -11  18 4.15583 2.25619   3
   0  11  18 1.57289 2.28290   2
   0  11  18 7.70816 4.01813  24
   0 -11  18 11.3994 3.98930  23
   0 -11  18 3.09916 3.36980  24
   0  11 -18 0.44734 3.01485  22
   0  11  18 4.64396 3.43175  21
   0 -11 -18-2.86603 4.12570   7
   0 -11 -18 1.41347 3.99758   8
   0  11  18 6.63748 3.55539  15
   0  11 -18 2.66365 3.47235  14
   0  11 -18 2.65635 3.36682  12
   0  11 -18 5.53458 3.50716  11
   0 -11 -18 8.61010 3.94027  10
   0 -11  18 2.01932 3.19959   9
   0 -11  19-1.62621 3.49254  24
   0 -11  19 0.60965 3.80390  23
   0  11  19-0.47489 3.93228  24
   0  11  19-3.12677 3.68393  21
   0 -11  19 1.72558 2.88584  19
   0 -11 -19-2.20765 4.48745   8
   0 -11 -19 1.49211 4.51379   7
   0  11 -19 0.55520 3.59115  14
   0  11 -19-2.76839 4.07011  12
   0  11 -19-2.85626 3.94317  11
   0 -11 -19-2.88915 3.86507  10
   0 -11  19-4.07099 3.38177   9
   0  11  20-0.99053 4.10056  24
   0 -11  20 3.70093 3.96145  23
   0  11  20 0.52350 3.47848  21
   0 -11  20-0.42457 3.84260  24
   0 -11  20-0.43369 2.91938  19
   0 -11 -20 2.29166 4.43413   8
   0 -11 -20 3.87498 4.45965   7
   0  11 -20-1.05721 2.71272   7
   0  11 -20 3.18246 2.64071   8
   0  11 -20-1.15605 3.52453  14
   0  11 -20-4.61246 3.67669  12
   0 -11 -20 3.03397 3.78568  11
   0 -11 -20-2.89653 3.58711  10
   0  11 -20-2.94079 3.88230  11
   0 -11  20-2.04197 3.39204   9
   0  11  21 26.1477 4.89225  21
   0  11  21 35.9867 5.39990  24
   0 -11  21 25.5381 5.09981  23
   0 -11  21 27.2647 4.13528  19
   0 -11 -21 27.2864 6.12447   7
   0  11 -21 26.3470 3.82221   7
   0 -11 -21 18.9983 5.30596   8
   0  11 -21 31.8844 4.03922   8
   0  11 -21 32.9809 5.20749  14
   0  11 -21 29.3084 5.17482  12
   0 -11 -21 24.8463 4.86104  11
   0 -11 -21 41.0571 5.40267  10
   0  11 -21 22.3276 4.75198  11
   0  11  22 10.6336 4.31921  24
   0 -11  22 5.02476 4.15779  23
   0  11  22 10.9539 4.06659  21
   0 -11  22 6.88566 3.31141  19
   0 -11 -22 12.2251 5.70195   8
   0 -11 -22 12.3703 5.59565   7
   0  11 -22 3.71962 3.96577  14
   0  11 -22 4.32769 4.11997  12
   0 -11 -22 9.50060 4.19253  11
   0 -11 -22 9.18342 3.90098  10
   0  11 -22 8.64716 3.97920  11
   0  11  23 22.2923 4.42461  21
   0 -11  23 11.3244 4.68903  23
   0  11  23 16.3979 5.13881  24
   0 -11  23 14.0428 3.70576  19
   0 -11  23 19.7826 4.82914  20
   0 -11 -23 10.1719 5.36253   7
   0 -11 -23 13.4032 5.77873   8
   0  11 -23 18.5043 4.92560  14
   0 -11 -23 18.0322 4.67078  11
   0  11 -23 9.54296 4.56389  12
   0 -11 -23 14.6951 4.22100  10
   0  11 -23 18.8884 4.78967  11
   0 -11  24 3.34438 3.13994  19
   0  11  24 8.75262 3.94521  21
   0  11 -24 3.92094 3.74779  22
   0 -11  24-4.39069 4.40893  23
   0  11  24-1.68053 4.69778  24
   0 -11 -24 5.55677 3.88318  10
   0 -12   0 526.761 22.3896   3
   0  12   0 542.767 22.5311   2
   0  12   0 546.000 22.5417   1
   0  12   0 509.992 20.7682  22
   0 -12   0 495.768 20.0327  17
   0  12   0 491.653 19.9135  18
   0  12   0 532.617 21.3626  14
   0  12   0 526.077 20.3094  15
   0  12   0 505.187 21.2703  12
   0  12   0 492.555 20.7240  13
   0 -12   0 505.959 21.9843  10
   0  12   1 0.81833 2.68280   1
   0 -12  -1-0.40326 2.32060   3
   0  12  -1-0.82100 2.59904   1
   0  12   1-0.41199 2.66459   2
   0  12  -1-1.65341 2.80032   2
   0 -12   1 2.82121 2.55174   3
   0  12   1-0.70420 2.37023  21
   0 -12  -1-0.78672 1.68091  24
   0  12  -1-1.01576 1.67496  22
   0 -12   1-3.19425 1.74597  24
   0  12   1-1.81025 2.02233  22
   0  12  -1-2.08855 1.31522  18
   0 -12  -1 1.32694 1.91904   7
   0  12   1-1.86402 2.02971  14
   0  12   1-0.84980 1.62326  15
   0 -12   1 0.26878 1.04027  17
   0 -12  -1 2.15727 1.37886  17
   0  12  -1 0.55014 2.03275  14
   0  12  -1 0.67902 1.14122  15
   0  12   1 0.20156 1.85639  13
   0  12   1 2.92714 2.01813  12
   0  12  -1-1.92803 1.98058  12
   0  12  -1 0.40426 1.71563  13
   0 -12   1 0.34986 2.21509  10
   0 -12  -1-1.52133 2.51054  10
   0 -12  -1-0.26535 1.85370   8
   0  12  -2-0.41382 2.71348   2
   0  12  -2-0.82191 2.73087   1
   0 -12  -2 4.43640 2.59041   3
   0 -12   2-1.68762 1.68383  24
   0  12  -2 0.41194 1.69115  22
   0  12   2 1.09246 2.28903  21
   0  12   2-0.40341 1.95705  22
   0 -12  -2 0.49058 1.59500  24
   0 -12  -2 1.29431 1.54549  22
   0  12  -2-0.11207 1.13695  18
   0 -12   2 1.12378 0.83316  17
   0 -12  -2 1.91247 1.81570   7
   0  12  -2 3.39142 2.12180  14
   0 -12  -2 0.46450 1.57926  17
   0 -12  -2 1.28513 1.50494  13
   0  12   2 1.37296 1.78176  15
   0  12   2-0.97285 2.22474  16
   0  12   2 1.32211 2.00559  14
   0  12  -2 1.69663 2.06753  12
   0  12   2 1.58452 1.90985  12
   0  12  -2 0.81054 1.67094  13
   0  12   2 2.22982 1.78884  13
   0 -12   2 4.42081 2.31572   9
   0 -12  -2 1.09261 1.90844   8
   0 -12   2 1.33745 2.14765  10
   0 -12  -2 1.97558 2.42822  10
   0 -12  -3 51.1968 4.66331   3
   0  12  -3 57.0062 5.07773   2
   0  12  -3 55.7327 5.05399   1
   0  12   3 53.4527 4.74314  21
   0 -12  -3 59.9078 3.61591  22
   0  12  -3 55.7214 3.81640  22
   0 -12   3 52.0213 3.03385  24
   0  12   3 53.3779 3.77329  22
   0  12  -3 57.5178 3.16974  18
   0 -12  -3 56.5129 4.19382   7
   0  12   3 50.5349 4.04751  14
   0  12   3 57.5565 4.44532  16
   0  12  -3 54.0812 4.29188  14
   0  12   3 50.8819 3.73745  15
   0 -12  -3 52.3010 3.47755  13
   0  12  -3 53.4411 3.77025  13
   0  12   3 47.6675 3.68354  13
   0  12  -3 49.3607 4.20148  12
   0  12   3 53.0283 4.09887  12
   0 -12  -3 52.3306 4.86865  10
   0 -12   3 56.1210 4.79731   9
   0 -12  -3 59.5880 4.32852   8
   0 -12   3 61.8455 4.55684  10
   0 -12   4 69.8891 5.33915   3
   0 -12  -4 57.2329 5.02854   3
   0  12  -4 54.4737 5.13980   1
   0  12  -4 71.8397 5.50631   2
   0  12   4 54.7281 5.02539  21
   0  12  -4 64.2602 4.14140  22
   0  12  -4 57.4286 3.43065  18
   0 -12  -4 61.5068 4.58775   7
   0  12   4 60.1919 4.23196  15
   0  12  -4 61.8611 4.67489  14
   0  12   4 62.6513 4.39202  14
   0  12   4 56.5131 4.54817  16
   0  12  -4 58.2093 3.99969  13
   0  12   4 68.1793 4.58062  12
   0  12  -4 59.6536 4.61841  12
   0 -12   4 54.4857 4.45870  10
   0 -12  -4 65.6860 5.23834  10
   0 -12  -4 58.1422 4.51498   8
   0 -12   4 61.6038 5.06060   9
   0 -12  -5 492.129 22.5252   3
   0 -12   5 490.289 22.5035   3
   0  12  -5 507.651 22.7081   2
   0  12  -5 509.726 22.6668   1
   0  12   5 489.834 22.6118   2
   0  12   5 499.027 22.6558   1
   0  12  -5 504.287 21.2985  22
   0  12   5 481.925 22.4910  21
   0  12  -5 507.675 20.6916  18
   0 -12  -5 491.116 21.8857   7
   0  12   5 489.125 21.7877  16
   0  12  -5 483.049 21.9071  14
   0  12   5 491.912 21.5580  14
   0  12   5 542.066 21.7603  15
   0  12  -5 498.658 21.2417  13
   0  12   5 495.812 21.5681  12
   0  12  -5 509.437 22.0134  12
   0 -12   5 493.740 21.7198  10
   0 -12  -5 528.254 23.0372  10
   0 -12  -5 489.242 21.8821   8
   0 -12   5 485.571 22.5142   9
   0 -12   6 10.7596 2.91123   3
   0  12  -6 9.04202 3.17456   2
   0  12   6 13.8769 3.33213   2
   0  12   6 14.5788 3.24869   1
   0  12  -6 18.3216 3.36736   1
   0 -12  -6 8.81242 2.77877   3
   0  12  -6 13.9028 2.35000  22
   0  12  -6 13.8297 1.92694  18
   0 -12  -6 11.6920 2.81324   7
   0 -12  -6 11.3628 2.72063   8
   0  12  -6 13.3952 2.83147  14
   0  12   6 13.1876 2.56923  15
   0  12   6 15.1202 2.66305  16
   0  12  -6 14.4016 2.32488  13
   0  12  -6 13.0369 2.92809  12
   0 -12   6 10.9249 2.43753  10
   0 -12   6 20.2176 3.41145   9
   0 -12  -7 855.382 36.5432   3
   0 -12   7 824.748 36.4195   3
   0  12   7 842.594 36.5579   2
   0  12  -7 888.459 36.7047   1
   0  12   7 854.170 36.5783   1
   0  12  -7 877.641 36.7069   2
   0  12  -7 833.461 35.3780  22
   0 -12  -7 855.273 36.2240   7
   0  12  -7 850.098 36.2462  14
   0  12   7 885.690 35.7552  16
   0  12   7 868.282 35.9522  15
   0  12  -7 857.232 36.2504  12
   0  12  -7 835.702 35.3717  13
   0 -12  -7 872.695 36.2820   8
   0 -12   7 861.566 36.7757   9
   0 -12   7 864.166 35.4844  10
   0 -12  -8 185.339 10.3108   3
   0 -12   8 172.877 10.1114   3
   0  12  -8 196.073 10.5012   1
   0  12   8 201.276 10.5156   1
   0  12   8 190.227 10.4209   2
   0  12  -8 203.518 10.6325   2
   0  12  -8 178.904 9.39579  22
   0 -12  -8 192.770 8.66900  18
   0 -12  -8 204.499 10.4237   7
   0  12  -8 177.579 10.0702  14
   0  12   8 213.836 10.2234  15
   0  12   8 207.188 9.69969  16
   0  12  -8 182.444 9.38690  13
   0  12  -8 171.919 9.96639  12
   0 -12  -8 194.538 10.3129   8
   0 -12   8 173.986 10.4252   9
   0 -12   8 177.131 9.16345  10
   0 -12   9 56.7235 4.88716   3
   0  12  -9 49.7818 4.20321  22
   0  12   9 55.4897 5.21502  21
   0 -12  -9 49.8636 4.92175   7
   0 -12  -9 54.6484 4.84439   3
   0  12  -9 50.2101 4.94543   1
   0  12  -9 51.6097 4.93691   2
   0  12   9 58.5600 5.11588   1
   0  12   9 59.1821 5.09825   2
   0  12   9 46.6001 4.50054  15
   0  12   9 61.9361 4.31704  16
   0  12  -9 50.3698 4.75935  14
   0  12  -9 52.5103 4.22697  13
   0  12  -9 57.9743 4.88478  12
   0 -12  -9 57.3081 5.18692   8
   0 -12   9 41.2241 4.93368   9
   0 -12   9 44.0188 3.72815  10
   0  12 -10 28.6563 3.31707  22
   0  12  10 18.5085 3.91180  21
   0 -12 -10 29.0137 3.90434   8
   0 -12 -10 44.7043 4.60520   7
   0  12  10 27.6954 3.88939   2
   0 -12 -10 25.2513 3.55078   3
   0  12 -10 29.0687 3.87714   2
   0  12 -10 33.8635 4.05404   1
   0 -12  10 30.9604 3.84543   3
   0  12  10 28.5729 3.88533   1
   0  12  10 21.6929 3.60256  15
   0  12 -10 29.9501 3.82567  14
   0  12  10 21.5572 2.91144  16
   0  12 -10 25.8438 3.78023  12
   0  12 -10 24.4452 3.18913  13
   0 -12  10 28.3821 2.72325  10
   0 -12 -10 24.2925 4.26547  10
   0  12  11 1.75777 2.67124  24
   0  12  11-0.47551 3.07625  21
   0  12 -11 2.59383 2.40983  22
   0  12 -11 2.03673 1.62266  21
   0 -12 -11 2.87494 3.03457   8
   0 -12 -11 1.44145 3.08673   7
   0  12 -11 0.78240 2.90714   2
   0 -12 -11 2.67813 2.49260   3
   0  12 -11 2.70902 2.65578   1
   0  12  11 1.93129 2.71529   1
   0 -12  11 4.13353 2.51437   3
   0  12  11 4.29278 3.04884   2
   0  12  11 0.82208 2.60347  15
   0  12 -11-0.84272 2.99650  14
   0  12  11 2.16675 2.10655  16
   0  12 -11 1.92824 2.52299  13
   0  12 -11-0.42035 2.66241  12
   0 -12  11 2.61458 1.62341  10
   0 -12 -11 3.18928 3.16513  10
   0  12 -12 374.312 16.6892  21
   0  12  12 403.936 18.1548  24
   0  12  12 428.954 19.5663  21
   0  12 -12 400.599 18.3253  22
   0 -12 -12 438.932 19.8317   7
   0 -12 -12 432.969 18.6826   3
   0  12 -12 372.386 18.4123   1
   0  12  12 425.022 18.7400   2
   0  12  12 400.597 18.5535   1
   0  12 -12 398.437 18.6005   2
   0 -12  12 398.008 18.4256   3
   0  12 -12 425.202 18.4077  13
   0  12 -12 403.264 19.0118  14
   0  12  12 410.391 17.7729  16
   0  12  12 386.407 18.8734  15
   0  12 -12 387.826 18.9111  12
   0 -12 -12 396.542 19.7288  10
   0 -12  12 382.757 16.7661  10
   0 -12 -12 412.261 19.6338   8
   0  12 -13 61.9201 5.17182  22
   0  12  13 73.2806 5.62048  24
   0  12 -13 59.9914 3.45808  21
   0  12  13 63.0129 5.97291  21
   0 -12 -13 62.4159 6.34928   7
   0  12  13 61.4653 5.21975   2
   0  12  13 69.8543 5.47852   1
   0 -12  13 65.2356 5.13863   3
   0  12 -13 63.7025 5.28404   1
   0 -12 -13 56.5976 4.89068   3
   0  12 -13 66.2513 5.32096   2
   0  12 -13 59.4974 5.52336  14
   0  12  13 63.6157 4.62708  16
   0  12 -13 69.5209 5.46853  13
   0  12  13 64.1891 5.74874  15
   0  12 -13 69.3147 5.94922  12
   0 -12  13 61.0464 3.50198  10
   0 -12  13 68.8597 5.98608   9
   0 -12 -13 75.2179 6.60552   8
   0 -12 -13 68.7253 6.37498  10
   0  12  14 24.0569 4.34896  21
   0  12 -14 23.1763 3.66731  22
   0  12  14 11.9412 3.53782  24
   0 -12 -14 26.1177 4.80282   8
   0 -12 -14 24.5313 4.74933   7
   0  12  14 27.9202 3.73752   2
   0 -12  14 26.6200 3.54559   3
   0 -12 -14 25.4336 3.38600   3
   0  12 -14 27.6634 3.65735   1
   0  12 -14 29.0707 3.72818   2
   0  12  14 30.5367 3.83359   1
   0  12 -14 22.6348 3.97615  14
   0  12  14 23.5866 4.32689  15
   0  12 -14 25.8708 4.20279  12
   0  12 -14 24.8916 3.75398  13
   0 -12 -14 26.8564 4.54762  10
   0 -12  14 26.4807 4.16836   9
   0 -12  15 2.44918 2.90509  24
   0  12  15 0.52285 3.16309  21
   0  12  15 2.30365 3.12451  24
   0  12 -15-1.19165 2.72479  22
   0 -12 -15-3.65535 4.33113   8
   0 -12 -15-2.45237 4.28282   7
   0 -12  15 1.68307 2.43398   3
   0  12 -15-1.37184 2.54782   2
   0  12 -15-1.35503 2.55603   1
   0 -12 -15 6.77285 2.63222   3
   0  12  15-1.06510 2.66513   2
   0  12  15-2.10675 2.49623   1
   0  12  15-0.50251 3.24992  15
   0  12 -15-1.95652 2.98248  14
   0  12 -15 4.34846 2.92126  13
   0  12 -15-1.95128 3.17676  12
   0 -12 -15 0.58222 3.55007  10
   0 -12  15 0.51778 3.13240   9
   0  12  16 18.6609 4.10961  24
   0 -12  16 11.7492 3.32903  24
   0  12  16 13.8769 3.76228  21
   0  12 -16 15.3380 3.42552  22
   0 -12 -16 13.0002 4.40442   7
   0 -12 -16 7.09017 4.14107   8
   0 -12  16 14.1444 2.99307   3
   0  12  16 10.0679 2.78888   1
   0  12 -16 7.66620 2.73590   1
   0  12  16 14.2564 3.04791   2
   0 -12 -16 13.4372 2.79383   3
   0  12 -16 13.5991 3.16202   2
   0  12 -16 17.2674 3.84551  14
   0  12  16 13.1301 3.80992  15
   0  12 -16 13.6118 3.29082  13
   0  12 -16 14.1822 3.77668  12
   0 -12  16 11.0259 3.80877   9
   0 -12 -16 15.4320 4.22542  10
   0  12 -17 9.52380 3.38454  22
   0  12  17 9.72908 3.83776  21
   0  12  17 10.2391 4.09066  24
   0 -12 -17 8.07255 4.45534   8
   0 -12 -17 6.10559 4.46290   7
   0  12  17 5.11144 2.56812   2
   0 -12  17 10.5331 2.73837   3
   0  12  17 12.3220 2.88263   1
   0  12 -17 10.0119 3.67713  14
   0  12  17 12.5808 3.88340  15
   0  12 -17 10.5108 3.51097  12
   0  12 -17 6.45938 3.30235  13
   0 -12 -17 13.2270 4.19072  10
   0 -12  17 8.50714 3.57471   9
   0 -12  18 32.7309 3.79474   4
   0 -12  18 28.7216 3.52312   3
   0  12  18 36.6481 3.77059   2
   0  12  18 44.2013 3.85046   1
   0  12  18 39.2968 5.09524  21
   0  12  18 38.4490 5.26733  24
   0  12 -18 28.8196 4.33765  22
   0 -12 -18 26.1209 5.89416   7
   0 -12 -18 31.5023 5.94381   8
   0  12  18 32.3942 5.05606  15
   0  12 -18 32.2457 5.05049  14
   0  12 -18 37.2128 4.62090  13
   0  12 -18 22.8941 4.64594  12
   0 -12 -18 39.3967 5.44897  10
   0  12 -18 29.9913 4.91434  11
   0 -12  18 36.9930 4.92715   9
   0 -12  19 6.41663 4.37484  23
   0  12  19-0.46605 3.82636  24
   0  12 -19 3.27822 3.09192  22
   0  12  19-1.65075 3.75173  21
   0 -12  19 4.07683 3.23944  19
   0 -12 -19-0.72649 4.53289   8
   0 -12 -19 3.66317 4.93213   7
   0  12  19 2.92345 3.33552  15
   0  12 -19 5.66602 3.91117  14
   0  12 -19 0.93254 3.13934  13
   0  12 -19 0.56511 3.68065  12
   0 -12 -19-0.60865 3.93692  10
   0  12 -19-0.59288 3.67174  11
   0 -12  19 3.23162 3.64933   9
   0 -12  20 25.8882 5.11567  23
   0  12 -20 27.2304 4.55506  22
   0  12  20 34.7745 5.17406  21
   0  12  20 30.5300 5.15925  24
   0 -12  20 27.6690 4.40378  19
   0 -12 -20 31.8440 6.20554   7
   0 -12 -20 31.5770 6.28697   8
   0  12  20 31.9602 5.14354  15
   0  12 -20 37.5287 5.44709  14
   0 -12 -20 17.4623 4.45647  11
   0  12 -20 22.7549 4.20938  13
   0  12 -20 28.0725 4.97513  12
   0  12 -20 12.1458 4.39514  11
   0 -12 -20 33.4906 5.27407  10
   0  12  21-4.40274 4.00153  21
   0  12 -21 1.00658 3.34428  22
   0 -12  21-1.95247 3.93737  23
   0  12  21-0.50153 4.15250  24
   0 -12  21-4.06164 3.52476  19
   0 -12 -21 3.91067 5.52839   7
   0 -12 -21-0.77557 5.05072   8
   0  12  21 5.54371 4.06594  15
   0  12 -21-0.60569 3.83484  14
   0  12 -21 1.81229 3.82476  12
   0 -12 -21-1.27091 3.68871  11
   0  12 -21 1.50231 3.51904  13
   0 -12 -21-2.42218 3.54526  10
   0  12 -21-1.24167 3.93073  11
   0  12 -22 3.11659 3.47484  22
   0 -12  22-2.60496 4.32787  23
   0  12  22 3.82725 4.10495  21
   0  12  22-1.03286 4.41895  24
   0 -12  22 3.57997 3.32522  19
   0 -12 -22-1.60743 5.05204   7
   0 -12 -22 0.79647 5.11571   8
   0  12 -22 3.11828 3.83305  14
   0  12 -22 0.51676 3.65330  13
   0 -12 -22 1.29091 4.05747  11
   0  12 -22 6.84217 3.88132  12
   0  12 -22-3.16159 4.31128  11
   0 -12 -22 9.58803 4.00858  10
   0 -12  23 25.0798 4.27783  19
   0  12 -23 28.6688 5.03348  13
   0 -12 -23 34.1921 5.06526  10
   0 -12  23 29.9764 5.89358  23
   0  12  23 39.6726 6.00440  24
   0  12  23 31.9423 5.06053  21
   0  12 -23 29.8878 5.07493  22
   0 -12  24 25.3842 4.23936  19
   0  13   0-0.44821 2.79633   1
   0  13   0 0.45178 3.02163   2
   0 -13   0 0.44227 2.89983   3
   0  13   0-0.84438 2.00313  22
   0  13   0-1.47315 2.57272  21
   0 -13   0-0.11322 1.22045  17
   0  13   0 0.43256 1.31420  15
   0  13   0 0.87653 2.12439  14
   0  13   0 0.58430 2.18176  12
   0  13   0-1.48212 2.02852  13
   0 -13   0-1.18444 2.53564  10
   0 -13   1 176.174 9.94516   3
   0 -13  -1 156.366 9.65226   3
   0  13   1 183.017 10.2083   2
   0  13   1 177.549 10.0414   1
   0  13  -1 177.240 10.1353   1
   0  13  -1 173.228 10.0816   2
   0  13  -1 165.215 9.33978  21
   0  13   1 170.420 8.34689  22
   0  13  -1 165.515 8.35235  22
   0  13   1 167.256 9.47414  21
   0 -13   1 171.079 7.39746  17
   0  13  -1 163.284 7.46979  18
   0 -13  -1 174.341 7.80941  17
   0 -13  -1 171.885 8.83767   7
   0  13   1 176.774 8.13869  15
   0  13  -1 168.577 8.94205  14
   0  13   1 179.764 9.56342  16
   0  13   1 187.120 9.03230  14
   0  13   1 156.034 8.24523  13
   0  13  -1 176.059 8.42441  13
   0  13  -1 177.421 9.04431  12
   0  13   1 171.317 8.91145  12
   0 -13  -1 172.403 9.71296  10
   0 -13   1 172.627 9.55296  10
   0 -13  -1 168.071 8.81784   8
   0  13  -2 0.44879 2.75781   1
   0  13  -2-0.45238 2.73677   2
   0 -13  -2-1.76178 2.51220   3
   0  13   2-0.78585 2.55881  21
   0  13   2-1.88906 1.99178  22
   0  13  -2 0.87268 1.77549  22
   0  13  -2 1.02705 2.33390  21
   0 -13   2-0.40051 0.77462  17
   0  13  -2-0.42794 1.17043  18
   0 -13  -2 3.24827 1.98782   7
   0  13  -2 0.60909 2.07618  14
   0  13   2-2.47223 2.36214  16
   0  13   2-1.14453 2.25595  14
   0  13   2-1.00550 1.65798  15
   0  13   2-1.68491 2.11755  13
   0  13   2-1.99897 2.23034  12
   0  13  -2 0.60984 2.10458  12
   0  13  -2 1.51082 1.93253  13
   0 -13   2 3.27327 2.35220  10
   0 -13  -2-0.59052 2.06261   8
   0 -13  -2-0.42599 2.63777  10
   0 -13  -3 36.9650 4.28873   3
   0  13  -3 34.8416 4.30209   2
   0  13  -3 32.7688 4.28498   1
   0  13   3 36.1291 4.17855  21
   0  13  -3 30.9237 3.62942  21
   0  13  -3 35.0294 3.19725  22
   0  13  -3 31.0201 2.37254  18
   0 -13  -3 35.7288 3.60022   7
   0  13  -3 33.2835 3.67970  14
   0  13   3 38.3361 3.48069  14
   0  13   3 41.7064 4.02255  16
   0  13   3 37.3347 3.21906  15
   0  13   3 39.9178 3.60978  12
   0  13  -3 39.5850 3.81152  12
   0  13  -3 34.9309 3.20088  13
   0 -13  -3 29.0258 3.40843   8
   0 -13  -3 33.2455 4.11381  10
   0 -13   3 36.8176 3.77637  10
   0 -13   4 62.7025 5.40987   3
   0 -13  -4 68.5861 5.59588   3
   0  13   4 60.7598 5.58592   1
   0  13   4 68.9883 5.76214   2
   0  13  -4 62.6232 5.53915   1
   0  13  -4 64.5676 5.61245   2
   0  13  -4 63.8128 4.35607  22
   0  13   4 61.4545 5.32977  21
   0  13  -4 61.3106 3.57985  18
   0 -13  -4 62.3650 4.71918   7
   0  13   4 61.7746 4.88165  16
   0  13   4 63.1080 4.71988  14
   0  13   4 65.2201 4.52259  15
   0  13  -4 61.8969 4.89563  14
   0  13  -4 66.7252 4.98593  12
   0  13  -4 67.8106 4.31452  13
   0  13   4 70.1746 4.79330  12
   0 -13   4 63.9294 4.93063  10
   0 -13  -4 65.9434 5.63334  10
   0 -13   4 66.8305 5.43637   9
   0 -13  -4 62.3156 4.71026   8
   0  13   5 24.2497 3.94936   2
   0 -13  -5 16.2468 3.26847   3
   0 -13   5 22.4138 3.59786   3
   0  13  -5 21.6400 3.87390   2
   0  13   5 18.2431 3.76480   1
   0  13  -5 26.3504 4.04491   1
   0  13  -5 21.4989 2.64167  22
   0  13   5 19.8622 3.53779  21
   0  13  -5 18.5504 2.01101  18
   0 -13  -5 17.3752 2.94018   7
   0  13   5 25.1378 3.01381  14
   0  13   5 15.5749 2.97642  16
   0  13   5 21.9742 2.86320  15
   0  13  -5 19.0321 3.15102  14
   0  13  -5 22.5430 2.62746  13
   0  13  -5 18.6690 3.18959  12
   0  13   5 14.0625 2.74605  12
   0 -13  -5 19.3537 3.03396   8
   0 -13   5 24.7474 3.52541   9
   0 -13   5 20.1379 3.02852  10
   0 -13  -5 17.1379 3.52858  10
   0  13  -6 40.9555 4.69997   1
   0  13   6 41.0889 4.66444   2
   0  13  -6 37.2984 4.45977   2
   0  13   6 33.6327 4.24092   1
   0 -13  -6 35.7857 4.20217   3
   0 -13   6 47.4066 4.50546   3
   0  13   6 33.8070 4.44525  21
   0  13  -6 37.3073 3.32759  22
   0  13  -6 36.1092 2.74336  18
   0 -13  -6 35.0593 3.87990   7
   0  13  -6 40.1759 4.07403  14
   0  13   6 33.6599 3.66361  16
   0  13   6 45.7941 3.88356  15
   0  13  -6 31.6764 3.18122  13
   0  13  -6 35.8693 3.97902  12
   0 -13  -6 35.7850 3.89138   8
   0 -13  -6 43.6825 4.77177  10
   0 -13   6 28.5497 3.38528  10
   0 -13   6 40.5724 4.46733   9
   0 -13  -7 89.2691 6.54278   3
   0 -13   7 81.1925 6.30008   3
   0  13  -7 98.7092 6.80046   1
   0  13   7 95.4043 6.81322   2
   0  13  -7 89.4977 6.73699   2
   0  13   7 88.6889 6.61652   1
   0  13  -7 85.1784 5.50912  21
   0  13  -7 90.7358 5.46013  22
   0  13  -7 81.9402 4.75830  18
   0 -13  -7 78.7494 5.93884   7
   0  13   7 84.8705 5.80607  15
   0  13   7 93.3850 5.86228  16
   0  13  -7 90.8455 6.19357  14
   0  13  -7 82.5065 5.98800  12
   0  13  -7 84.1764 5.30266  13
   0 -13   7 88.9426 5.61478  10
   0 -13  -7 84.0037 6.02194   8
   0 -13   7 72.2989 6.38274   9
   0  13   8 123.386 8.18774   1
   0  13   8 126.463 8.27516   2
   0 -13   8 118.979 8.03963   3
   0  13  -8 136.099 8.41102   1
   0  13  -8 134.960 8.49076   2
   0 -13  -8 130.937 8.23638   3
   0  13  -8 136.135 7.20273  21
   0  13  -8 130.313 7.24068  22
   0  13  -8 128.176 6.67289  18
   0 -13  -8 137.461 8.17792   7
   0  13   8 127.807 7.38078  16
   0  13   8 135.167 7.80204  15
   0  13  -8 128.765 7.99676  14
   0  13  -8 134.700 8.16588  12
   0  13  -8 124.629 7.19162  13
   0 -13   8 133.402 7.22012  10
   0 -13  -8 138.315 8.13017   8
   0 -13   8 140.722 8.50436   9
   0  13  -9 98.5168 5.60717  21
   0  13  -9 100.475 6.03014  22
   0 -13  -9 93.3204 6.71053   7
   0  13   9 91.0557 6.74114   1
   0  13  -9 98.9322 6.93750   2
   0  13  -9 97.0143 6.88442   1
   0 -13   9 89.5438 6.56170   3
   0  13   9 107.313 7.05643   2
   0 -13  -9 93.2808 6.77977   3
   0  13   9 103.393 6.03102  16
   0  13   9 89.7723 6.36576  15
   0  13  -9 93.8906 6.62593  14
   0  13  -9 93.6696 6.61506  12
   0  13  -9 87.8764 5.83304  13
   0 -13  -9 84.5149 6.50190   8
   0 -13   9 82.3586 5.44966  10
   0 -13   9 91.3870 6.93686   9
   0  13 -10 274.886 13.1244  22
   0  13 -10 256.271 12.2759  21
   0  13  10 257.599 14.2500  21
   0 -13 -10 286.745 14.1596   7
   0  13  10 275.464 14.0336   2
   0  13 -10 269.119 13.9643   1
   0 -13 -10 307.388 14.1923   3
   0  13 -10 285.906 14.1476   2
   0  13  10 268.665 13.8827   1
   0 -13  10 270.123 13.8211   3
   0  13  10 265.488 12.8964  16
   0  13  10 285.206 13.8699  15
   0  13 -10 276.470 13.9548  14
   0  13 -10 283.138 13.1576  13
   0  13 -10 291.417 14.0771  12
   0 -13  10 265.758 14.3131   9
   0 -13  10 263.006 12.3571  10
   0 -13 -10 270.296 14.0299   8
   0  13 -11 21.9915 2.60691  21
   0  13  11 23.6852 4.20848  21
   0  13 -11 24.5613 3.47388  22
   0 -13 -11 22.8091 4.19150   8
   0 -13 -11 31.8568 4.69617   7
   0  13  11 36.1659 4.32536   2
   0  13 -11 29.4343 4.27456   2
   0 -13  11 31.8599 4.04402   3
   0 -13 -11 29.2554 3.94344   3
   0  13  11 25.2673 3.90612   1
   0  13 -11 28.7021 4.07003   1
   0  13  11 25.3843 3.93621  15
   0  13  11 19.9173 3.09968  16
   0  13 -11 30.5828 4.12527  14
   0  13 -11 25.2011 4.08794  12
   0  13 -11 30.7096 3.68044  13
   0 -13 -11 29.4629 4.68272  10
   0 -13  11 23.4325 2.57564  10
   0  13  12 92.2834 7.19488  21
   0  13 -12 77.2200 5.82223  22
   0  13 -12 70.8016 4.41151  21
   0 -13 -12 98.4637 7.19002   7
   0  13  12 92.0777 6.45936   2
   0  13  12 103.583 6.60181   1
   0 -13 -12 99.5565 6.42484   3
   0 -13  12 70.4772 5.92733   3
   0  13 -12 86.4871 6.52126   2
   0  13 -12 87.2229 6.42231   1
   0  13  12 78.8031 5.31700  16
   0  13 -12 70.6983 5.64216  13
   0  13 -12 61.5691 5.96529  14
   0  13  12 99.6075 6.73988  15
   0  13 -12 77.9321 6.42874  12
   0 -13 -12 82.6852 6.79019   8
   0 -13 -12 95.1977 7.42270  10
   0 -13  12 78.8339 4.53792  10
   0  13  13-1.59082 3.50044  21
   0  13 -13 1.83049 2.77666  22
   0 -13 -13-0.53404 3.40577   7
   0 -13 -13 3.19941 3.54337   8
   0  13 -13-0.40644 2.95545   2
   0  13  13 0.82146 3.03544   2
   0  13 -13 2.41154 2.87402   1
   0  13  13-3.65943 3.09934   1
   0 -13  13-0.78250 2.66753   3
   0 -13 -13-3.19469 2.95124   3
   0  13  13-1.96278 2.29219  16
   0  13  13-1.41166 3.10626  15
   0  13 -13-3.33139 3.32477  14
   0  13 -13 0.47478 3.02787  12
   0  13 -13-2.90307 3.01747  13
   0 -13  13-1.59504 3.31729   9
   0 -13 -13 0.59320 3.35333  10
   0  13  14 9.75040 3.70613  21
   0  13 -14 11.5095 3.09663  22
   0  13  14 13.7622 3.62565  24
   0 -13 -14 20.8528 4.55533   8
   0 -13 -14 12.4389 4.21025   7
   0 -13  14 15.2177 3.07147   3
   0  13  14 11.2038 3.29732   2
   0 -13 -14 10.4317 3.30686   3
   0  13 -14 13.7246 3.40789   2
   0  13 -14 13.9556 3.43404   1
   0  13  14 19.8096 3.53385   1
   0  13  14 14.4022 2.68716  16
   0  13 -14 10.3360 3.43641  14
   0  13  14 12.8338 3.60665  15
   0  13 -14 14.2394 3.74097  12
   0  13 -14 18.6565 3.47264  13
   0 -13 -14 11.4997 3.83929  10
   0 -13  14 7.04207 3.39408   9
   0  13  15 14.3425 3.98314  21
   0  13  15 11.2715 3.65345  24
   0  13 -15 13.6582 3.33010  22
   0 -13 -15 15.9654 4.26422   8
   0 -13 -15 18.3812 4.48560   7
   0  13  15 15.1008 3.37194   2
   0  13 -15 14.6427 3.35892   2
   0 -13  15 10.2953 3.00445   3
   0 -13 -15 15.5734 3.23305   3
   0  13  15 11.8707 3.23197   1
   0  13 -15 15.9473 3.57402   1
   0  13  15 12.3313 3.63198  15
   0  13 -15 18.3069 3.95373  14
   0  13 -15 12.6808 3.60741  12
   0  13 -15 14.3296 3.28660  13
   0 -13  15 13.7498 3.79038   9
   0 -13 -15 20.3187 4.53549  10
   0  13 -16 33.5067 4.43436  22
   0  13  16 38.1643 4.86734  24
   0  13  16 44.7947 5.47547  21
   0 -13 -16 31.9306 5.47185   7
   0 -13 -16 37.3974 5.44896   8
   0  13  16 37.0352 4.27280   1
   0  13  16 30.7997 4.03121   2
   0  13 -16 30.8525 4.09419   2
   0 -13  16 34.1028 3.91910   3
   0  13 -16 37.1478 4.20706   1
   0 -13 -16 29.1299 3.80182   3
   0  13 -16 31.0108 4.84121  14
   0  13  16 42.8555 5.25403  15
   0  13 -16 38.2580 4.56269  13
   0  13 -16 37.2236 5.07186  12
   0 -13 -16 49.2803 5.92976  10
   0 -13  16 39.5328 5.24466   9
   0  13  17 6.23427 3.76996  21
   0  13  17 4.18049 3.80102  24
   0  13 -17 5.22731 2.99332  22
   0 -13 -17 6.49100 4.08350   8
   0 -13 -17 11.0843 4.22051   7
   0  13  17 4.85091 2.93422   1
   0  13  17 2.80293 2.71591   2
   0 -13  17 1.98356 2.61237   3
   0  13 -17 4.88446 3.61044  14
   0  13  17 1.66885 3.55175  15
   0  13 -17 3.01686 3.25662  13
   0  13 -17 2.70674 3.55376  12
   0 -13  17 3.93556 3.45932   9
   0 -13 -17 11.3805 4.00679  10
   0 -13  18-0.33707 2.70779   4
   0 -13  18 2.45007 2.62132   3
   0  13  18 2.25973 2.44934   1
   0  13  18 3.58550 2.61857   2
   0  13  18 2.28960 3.46368  21
   0  13 -18 1.80890 3.41301  22
   0  13  18 4.38478 3.99722  24
   0  13  18 1.15333 3.51706  15
   0  13 -18 0.55970 3.56996  14
   0 -13 -18 0.67395 4.35934   8
   0 -13 -18 1.35395 4.31769   7
   0  13 -18 1.67490 3.45786  12
   0  13 -18 0.89824 3.21209  13
   0 -13 -18 5.08697 3.87798  10
   0 -13  19 12.7568 4.70341  23
   0  13  19 6.91389 4.01625  21
   0  13  19 8.67421 4.33253  24
   0  13 -19 10.7593 3.87274  22
   0 -13 -19 7.70299 4.47947   7
   0 -13 -19 11.8514 4.88265   8
   0  13  19 12.4317 4.27122  15
   0  13 -19 9.23576 4.14223  14
   0  13 -19 11.5159 3.84213  12
   0  13 -19 2.32086 3.55537  13
   0 -13 -19 11.4661 4.35690  10
   0  13  20 1.41940 3.78236  24
   0  13  20-2.30475 3.87877  21
   0  13 -20 2.89506 3.31009  22
   0 -13  20-3.37325 4.39359  23
   0 -13  20 2.83096 3.35453  19
   0 -13 -20 10.0650 4.99231   8
   0 -13 -20 5.78092 4.73805   7
   0  13 -20-1.18849 3.62360  14
   0  13  20 3.04404 3.74129  15
   0  13 -20 2.39502 3.28604  13
   0  13 -20 0.59276 3.83381  12
   0 -13 -20-3.80834 4.40760  10
   0  13  21 2.43788 4.20906  24
   0 -13  21 6.07874 4.52158  23
   0  13  21 9.74315 4.30678  21
   0  13 -21 3.47695 3.37067  22
   0 -13  21 1.87486 3.54205  19
   0 -13 -21 5.93759 4.96786   7
   0 -13 -21 11.8219 5.22623   8
   0  13 -21 4.27142 3.97859  14
   0  13  21 2.47437 3.89294  15
   0  13 -21 6.69551 4.15418  12
   0 -13 -21 6.49068 4.11409  11
   0  13 -21 5.42198 3.48953  13
   0 -13 -21 4.40551 3.93136  10
   0 -13  22 3.22729 3.22186  19
   0  13 -22 5.05343 3.75519  13
   0  13 -22 2.54266 3.73890  22
   0  13  22-3.49973 4.31217  24
   0 -14   0 84.8532 6.59150   3
   0  14   0 88.5893 6.37301  21
   0  14   0 83.7686 5.15172  22
   0  14   0 87.2359 4.60070  15
   0  14   0 78.6968 5.65032  14
   0  14   0 86.1199 6.73575   1
   0  14   0 100.676 7.12526   2
   0  14   0 88.1905 5.20233  13
   0  14   0 93.0083 5.88321  12
   0 -14   0 86.0123 6.29234  10
   0  14   1 0.40929 2.79470  21
   0  14   1 3.42708 2.12189  22
   0  14  -1 1.32400 2.31759  22
   0  14  -1 1.52582 2.55611  21
   0 -14   1 4.31281 2.68859   3
   0  14   1 8.82783 3.40917   2
   0 -14  -1 5.75247 2.76300   3
   0  14  -1 4.38266 3.32347   1
   0  14  -1 7.37282 3.47777   2
   0  14   1 3.40132 2.92040   1
   0  14  -1 8.60664 2.59887  14
   0  14   1 4.54272 1.67073  15
   0  14   1 4.33598 2.28192  14
   0  14   1 4.75578 2.77297  16
   0  14   1 7.73279 2.60875  12
   0  14   1 4.07817 2.02970  13
   0  14  -1 3.82786 2.22061  12
   0  14  -1 0.22014 2.26906  13
   0 -14   1 4.47255 2.54155  10
   0 -14  -1 6.17712 2.97426  10
   0 -14  -2 71.5372 6.11654   3
   0  14  -2 82.2709 6.55937   1
   0  14  -2 87.9564 6.69299   2
   0  14   2 78.0028 6.02375  21
   0  14   2 65.8324 4.55095  22
   0  14  -2 74.7909 4.83199  22
   0  14  -2 75.6352 5.66582  21
   0 -14  -2 77.2311 5.30687   7
   0  14   2 72.3069 5.24173  14
   0  14   2 82.3247 5.83003  16
   0  14   2 80.7834 4.70592  15
   0  14  -2 79.1347 5.45338  14
   0  14  -2 77.1913 4.80790  13
   0  14   2 75.4776 5.28896  12
   0  14   2 70.3231 4.63479  13
   0  14  -2 68.8041 5.35566  12
   0 -14  -2 76.0921 6.04881  10
   0 -14   2 77.2425 5.81318  10
   0 -14  -2 71.8912 5.20366   8
   0  14  -3 7.29988 3.65506   1
   0  14  -3 0.49090 3.19896   2
   0 -14  -3 5.24034 2.69535   3
   0  14  -3 1.15312 1.92105  22
   0  14  -3 4.23344 2.74462  21
   0  14   3 2.17773 2.89638  21
   0  14  -3 3.05479 1.23626  18
   0 -14  -3 1.63383 2.27201   7
   0  14  -3 2.67596 2.52654  14
   0  14   3 3.03016 2.23029  14
   0  14   3 4.07755 2.63786  16
   0  14   3 4.82570 1.99269  15
   0  14   3 3.92411 2.24547  12
   0  14  -3 2.96211 1.98353  13
   0  14  -3 2.00946 2.30032  12
   0 -14  -3 1.30711 2.24462   8
   0 -14   3 4.12370 2.72818  10
   0 -14  -3 1.89393 2.91187  10
   0 -14   4 33.9720 4.54183   3
   0  14  -4 40.6788 4.90736   2
   0 -14  -4 28.0696 4.15392   3
   0  14   4 35.9837 4.64019   1
   0  14  -4 37.8166 4.87180   1
   0  14   4 22.0848 4.15782   2
   0  14   4 33.6069 4.26102  21
   0  14  -4 32.2486 3.24366  22
   0  14  -4 33.1490 3.71119  21
   0  14  -4 32.0980 2.32103  18
   0 -14  -4 31.1230 3.71156   7
   0  14   4 24.1000 3.52849  16
   0  14  -4 35.2472 3.82839  14
   0  14   4 24.7388 3.15649  15
   0  14   4 28.5654 3.37687  14
   0  14  -4 31.9844 3.10682  13
   0  14  -4 34.2291 3.77548  12
   0  14   4 35.3342 3.53089  12
   0 -14  -4 24.6832 3.41147   8
   0 -14  -4 34.6667 4.27014  10
   0 -14   4 31.1211 3.78633  10
   0 -14   5 139.058 9.07832   3
   0 -14  -5 168.179 9.60620   3
   0  14  -5 164.956 9.55507   1
   0  14   5 163.753 9.56064   1
   0  14   5 156.232 9.49484   2
   0  14  -5 148.661 9.30502   2
   0  14  -5 148.650 7.78074  22
   0  14   5 157.589 9.28254  21
   0  14  -5 146.888 8.29100  21
   0  14  -5 141.415 6.88492  18
   0 -14  -5 146.039 8.40790   7
   0  14   5 145.929 8.46645  16
   0  14  -5 151.967 8.60497  14
   0  14   5 149.469 8.07276  15
   0  14  -5 166.211 7.89053  13
   0  14  -5 130.656 8.30876  12
   0 -14   5 158.619 8.60676  10
   0 -14  -5 133.971 8.23181   8
   0 -14  -5 149.475 9.51882  10
   0  14  -6 56.3702 5.56851   1
   0  14   6 59.0545 5.68342   1
   0 -14   6 50.8690 5.35742   3
   0  14  -6 53.5967 5.59653   2
   0  14   6 62.1127 5.75845   2
   0 -14  -6 63.7263 5.66058   3
   0  14   6 55.9600 5.57825  21
   0  14  -6 61.5384 4.36770  22
   0  14  -6 57.2776 4.54982  21
   0  14  -6 55.3194 3.53048  18
   0 -14  -6 63.3992 5.04783   7
   0  14   6 54.2764 4.65742  15
   0  14  -6 59.2160 5.01902  14
   0  14   6 55.8043 4.79278  16
   0  14  -6 56.1378 4.91499  12
   0  14  -6 68.3326 4.44050  13
   0 -14  -6 69.4374 5.99956  10
   0 -14   6 50.4332 4.55663  10
   0 -14  -6 55.2154 4.85955   8
   0  14   7 18.5980 3.88195   1
   0 -14  -7 18.3503 3.76439   3
   0  14   7 27.4720 4.31513   2
   0  14  -7 20.1024 3.98023   1
   0  14  -7 17.9071 3.98924   2
   0 -14   7 19.6286 3.72297   3
   0  14   7 17.5888 3.83175  21
   0  14  -7 20.5838 2.86160  22
   0  14  -7 19.1981 3.04405  21
   0  14  -7 16.6763 2.08674  18
   0 -14  -7 18.1721 3.41375   7
   0  14  -7 25.0304 3.73570  14
   0  14   7 20.2681 3.26663  15
   0  14   7 16.1793 3.09517  16
   0  14  -7 19.2496 2.80808  13
   0  14  -7 16.7985 3.30317  12
   0 -14  -7 21.0765 4.42044  10
   0 -14  -7 15.4605 3.13430   8
   0 -14   7 18.8733 2.89104  10
   0 -14   7 17.6601 3.69849   9
   0 -14  -8 274.389 14.1015   3
   0  14  -8 276.392 14.3763   2
   0  14   8 299.408 14.5398   2
   0  14  -8 275.708 14.3314   1
   0 -14   8 290.353 14.2747   3
   0  14   8 289.096 14.3722   1
   0  14  -8 268.021 12.7206  21
   0  14  -8 258.835 12.7171  22
   0  14  -8 251.498 11.9900  18
   0 -14  -8 273.035 13.6852   7
   0  14  -8 266.272 13.7122  14
   0  14   8 265.182 13.0669  16
   0  14   8 271.152 13.4083  15
   0  14  -8 287.117 13.9111  12
   0  14  -8 271.514 12.7864  13
   0 -14   8 286.894 12.9369  10
   0 -14  -8 269.975 13.6433   8
   0 -14   8 264.161 14.2888   9
   0 -14  -9 22.7278 3.97529   3
   0 -14   9 26.9039 4.17981   3
   0  14   9 22.6535 4.19890   2
   0  14  -9 17.5824 4.21118   2
   0  14  -9 10.8133 3.69449   1
   0  14   9 17.7494 3.97021   1
   0  14  -9 23.0935 2.87294  21
   0  14  -9 20.7929 3.13641  22
   0  14  -9 18.1345 2.45163  18
   0  14   9 22.5720 3.63033  15
   0  14   9 20.5453 3.13685  16
   0  14  -9 24.3124 3.75536  14
   0 -14   9 19.5757 2.81545  10
   0 -14  -9 25.7490 3.97061   8
   0 -14   9 24.6776 4.28234   9
   0  14  -9 24.2688 4.04617  12
   0  14  -9 21.3421 3.13146  13
   0 -14  -9 24.4452 3.95459   7
   0  14 -10 416.342 19.6398   1
   0  14  10 404.056 19.6066   2
   0  14  10 421.145 19.6189   1
   0 -14 -10 420.467 19.5566   3
   0 -14  10 400.428 19.4014   3
   0  14 -10 388.861 19.5011   2
   0 -14 -10 436.081 19.6860   7
   0  14 -10 393.146 17.7698  21
   0  14 -10 392.825 18.4094  22
   0  14 -10 404.406 19.4264  14
   0  14  10 415.601 18.4929  16
   0  14  10 439.725 19.3689  15
   0  14 -10 433.190 19.6926  12
   0  14 -10 411.829 18.4656  13
   0 -14  10 405.387 20.0228   9
   0 -14 -10 406.453 19.5044   8
   0 -14  10 412.699 17.9117  10
   0 -14 -11 6.75590 3.08122   3
   0  14  11 5.05641 3.52978   2
   0  14  11 9.10080 3.52898   1
   0 -14  11 12.8185 3.32872   3
   0  14 -11 16.1310 3.95083   2
   0  14 -11 15.0491 3.73592   1
   0 -14 -11 8.57228 3.37395   8
   0 -14 -11 12.8549 3.39251   7
   0  14 -11 12.3400 2.93910  22
   0  14  11 10.6778 4.13210  21
   0  14 -11 11.2996 2.23897  21
   0  14  11 11.3436 2.82711  16
   0  14  11 12.8881 3.42980  15
   0  14 -11 11.0831 3.56326  14
   0  14 -11 9.21415 3.44936  12
   0  14 -11 10.2640 2.84139  13
   0 -14  11 13.3513 2.25783  10
   0 -14 -11 6.57352 3.83490  10
   0  14  12 122.607 8.24973   1
   0  14  12 135.157 8.53718   2
   0 -14  12 119.850 7.95779   3
   0 -14 -12 115.649 8.02344   3
   0  14 -12 134.446 8.40027   1
   0  14 -12 119.634 8.13911   2
   0 -14 -12 134.539 8.73758   7
   0  14 -12 126.096 7.64360  22
   0  14  12 123.843 8.84343  21
   0  14  12 128.332 7.29005  16
   0  14 -12 124.959 8.46633  14
   0  14  12 116.924 8.11531  15
   0  14 -12 122.622 7.49540  13
   0  14 -12 121.268 8.41913  12
   0 -14 -12 136.315 9.31082  10
   0 -14 -12 121.582 8.49520   8
   0 -14  13 89.1000 6.64973   3
   0  14 -13 95.6813 6.99546   2
   0  14 -13 95.9208 6.93905   1
   0  14  13 87.5720 6.81383   1
   0  14  13 87.6186 6.96426   2
   0 -14 -13 97.1980 6.80718   3
   0 -14 -13 104.607 7.86307   7
   0  14 -13 88.2874 6.45337  22
   0  14  13 88.7918 7.53851  21
   0  14  13 98.8479 6.07372  16
   0  14 -13 93.5415 7.09562  14
   0  14  13 97.2059 7.19254  15
   0  14 -13 85.6998 6.27240  13
   0  14 -13 95.7766 7.33790  12
   0 -14 -13 109.541 8.14763  10
   0 -14 -13 92.4616 7.44020   8
   0  14 -14 4.60580 3.07629   1
   0 -14 -14 8.32701 3.25065   3
   0 -14  14 11.4867 3.14174   3
   0  14 -14 10.1686 3.44645   2
   0  14  14 6.89526 3.26603   2
   0  14  14 5.54022 3.19727   1
   0 -14 -14 9.92818 3.93312   8
   0 -14 -14 11.5897 4.00231   7
   0  14 -14 5.72520 3.09389  22
   0  14  14 7.39527 4.03252  21
   0  14  14 9.48273 3.30855  15
   0  14 -14 7.65976 3.45102  14
   0  14  14 6.32888 2.68494  16
   0  14 -14 6.03923 3.04640  13
   0  14 -14 8.65943 3.67543  12
   0 -14  14 12.0280 3.91663   9
   0 -14 -14 5.73405 3.83587  10
   0  14 -15 35.3223 4.43067   2
   0  14  15 35.8571 4.40315   1
   0 -14 -15 27.9684 3.98909   3
   0 -14  15 30.1234 4.10776   3
   0  14  15 38.3562 4.60567   2
   0  14 -15 32.0500 4.13621   1
   0 -14 -15 28.8250 5.08507   8
   0 -14 -15 40.9932 5.49466   7
   0  14 -15 32.7118 4.37084  22
   0  14  15 38.7403 5.53743  21
   0  14  15 43.2574 5.28370  15
   0  14 -15 26.3012 4.65361  14
   0  14 -15 28.8392 4.25843  13
   0  14 -15 34.6386 4.94425  12
   0 -14 -15 45.2614 5.99745  10
   0  14 -16 3.03417 3.03231   1
   0  14 -16 3.07111 3.12451   2
   0 -14 -16 0.37971 2.92339   3
   0 -14  16-1.88938 2.71761   3
   0  14  16-0.39977 2.97029   2
   0  14  16 1.18506 2.90398   1
   0 -14 -16 0.60197 3.86641   7
   0 -14 -16 6.01066 4.14884   8
   0  14 -16 2.49550 3.39993  22
   0  14  16 7.02464 3.86435  21
   0  14 -16 1.62440 3.55057  14
   0  14  16-0.54257 3.50937  15
   0  14 -16-0.82372 3.06011  13
   0  14 -16 3.78165 3.88491  12
   0 -14 -16 0.65351 3.92240  10
   0  14  17 20.4049 3.62259   2
   0  14  17 18.6936 3.65334   1
   0 -14  17 12.4969 3.15114   3
   0  14 -17 19.0318 4.12430  22
   0  14  17 19.4958 4.67843  21
   0  14 -17 19.4788 4.33259  14
   0  14  17 23.0621 4.56250  15
   0 -14 -17 23.7296 5.11827   8
   0 -14 -17 20.6383 4.80549   7
   0  14 -17 27.7605 4.79401  12
   0  14 -17 17.1464 3.91521  13
   0 -14 -17 30.2709 5.29332  10
   0  14  18 23.2147 4.82385  21
   0  14  18 30.2072 4.69056  24
   0  14 -18 21.8713 4.15244  22
   0  14 -18 19.9854 4.51216  14
   0  14  18 40.6912 5.52131  15
   0 -14 -18 32.3293 5.26833   8
   0 -14 -18 25.9025 5.27597   7
   0  14 -18 29.0522 4.86425  12
   0  14 -18 18.1401 4.25408  13
   0 -14 -18 29.7046 5.27932  10
   0 -14  19 48.7857 6.56504  23
   0  14 -19 39.5418 5.09386  22
   0  14  19 54.5616 5.77661  24
   0  14  19 37.0094 5.63447  21
   0 -14 -19 64.8910 6.89444   8
   0 -14 -19 50.3122 6.56286   7
   0  14 -19 56.8106 6.37650  14
   0  14  19 43.9568 5.80756  15
   0  14 -19 52.5854 6.28426  12
   0  14 -19 47.0134 5.53040  13
   0 -14 -19 51.3743 6.51200  10
   0 -14  20 15.3538 5.30584  23
   0  14  20 32.4926 5.11752  24
   0  14 -20 20.3212 4.52219  22
   0  14  20 29.7323 5.16392  21
   0 -14  20 28.3140 4.58943  19
   0 -14 -20 21.3104 5.73007   8
   0 -14 -20 39.9815 6.33938   7
   0  14  20 24.9654 4.83628  15
   0  14 -20 19.1897 5.14546  14
   0  14 -20 23.4416 4.58651  13
   0  14 -20 30.5109 5.44807  12
   0 -14 -20 25.6202 5.05544  10
   0 -14  21 40.0167 5.19458  19
   0  14 -21 35.4971 5.14487  13
   0  14 -21 44.9672 5.62198  22
   0  14  21 44.5520 5.87981  24
   0  15   0-1.06077 3.20908   2
   0  15   0-1.57413 3.19984   1
   0 -15   0-0.51583 2.91619   3
   0  15   0-2.58738 2.21155  22
   0  15   0 0.84394 2.74839  21
   0  15   0-1.31862 3.05255  16
   0  15   0 1.33153 2.40753  14
   0  15   0-0.33247 2.47040  12
   0  15   0-2.82905 2.22592  13
   0 -15   0-1.80405 2.83516  10
   0  15   1 8.47678 3.57390   2
   0 -15  -1 11.8525 3.45571   3
   0  15   1 11.0069 3.55887   1
   0  15  -1 14.6992 3.86607   1
   0  15  -1 20.6956 4.13120   2
   0 -15   1 17.0186 3.85943   3
   0  15   1 15.7178 3.42550  21
   0  15  -1 8.15346 2.27022  22
   0  15  -1 15.4676 3.33070  21
   0  15   1 11.5178 2.23031  22
   0  15  -1 16.2361 3.07508  14
   0  15   1 10.5964 2.96230  16
   0  15   1 13.9627 1.99753  15
   0  15   1 7.22521 2.67810  14
   0  15  -1 13.8583 3.01842  12
   0  15   1 9.50505 2.82058  12
   0  15   1 11.7279 2.31116  13
   0  15  -1 8.82305 2.27853  13
   0 -15   1 15.6006 3.49536  10
   0 -15  -1 9.84808 3.27007  10
   0 -15  -2 117.953 8.19049   3
   0  15  -2 126.723 8.56317   2
   0  15  -2 131.657 8.54324   1
   0  15  -2 104.589 7.16237  21
   0  15   2 118.292 7.75339  21
   0  15  -2 112.899 6.34996  22
   0  15  -2 116.543 7.18494  14
   0  15   2 121.160 7.05232  14
   0  15   2 117.270 6.19597  15
   0  15   2 121.587 7.61275  16
   0  15   2 109.160 6.97011  12
   0  15  -2 105.162 6.28549  13
   0  15  -2 108.688 7.05692  12
   0 -15  -2 106.914 7.73035  10
   0 -15   2 115.493 7.41721  10
   0  15  -3 99.0127 7.31349   2
   0  15  -3 85.3775 7.00537   1
   0 -15  -3 92.6993 6.95145   3
   0 -15  -3 90.8536 5.97361   7
   0  15   3 85.4267 6.70464  21
   0  15  -3 79.6887 6.02840  21
   0  15  -3 68.0452 5.08420  22
   0  15  -3 83.0158 5.93388  14
   0  15   3 87.9357 6.28258  16
   0  15   3 91.4092 5.94597  14
   0  15   3 88.6383 5.27269  15
   0  15   3 96.1478 6.05300  12
   0  15  -3 82.6707 5.27637  13
   0  15  -3 78.5263 5.85911  12
   0 -15   3 87.0251 6.24735  10
   0 -15  -3 86.3306 6.86622  10
   0 -15  -3 91.9448 5.94111   8
   0  15   4 199.680 11.1685   1
   0  15   4 191.760 11.0893   2
   0  15  -4 181.914 10.8477   1
   0 -15   4 185.243 10.7972   3
   0 -15  -4 177.324 10.5900   3
   0  15  -4 182.309 10.8284   2
   0 -15  -4 176.884 9.58967   7
   0  15   4 170.493 10.4004  21
   0  15  -4 169.793 8.88425  22
   0  15  -4 178.109 9.67437  21
   0  15   4 175.465 9.42127  14
   0  15   4 187.170 9.12005  15
   0  15  -4 166.640 9.59396  14
   0  15   4 185.565 10.0199  16
   0  15   4 168.799 9.37371  12
   0  15  -4 157.739 9.54328  12
   0  15  -4 179.077 8.91037  13
   0 -15  -4 180.061 10.7026  10
   0 -15  -4 188.276 9.72679   8
   0 -15   4 165.612 9.62435  10
   0  15  -5 89.9699 7.14910   1
   0  15   5 107.200 7.65203   1
   0  15  -5 90.9715 7.30968   2
   0  15   5 97.3943 7.36013   2
   0 -15   5 84.9937 6.90101   3
   0 -15  -5 89.2649 6.97974   3
   0 -15  -5 93.8812 6.23626   7
   0  15  -5 85.8387 6.05956  21
   0  15   5 75.5210 6.66327  21
   0  15  -5 82.8470 5.41256  22
   0  15   5 93.5034 5.80548  15
   0  15   5 89.9545 6.41218  16
   0  15  -5 79.4010 6.18300  14
   0  15  -5 88.4803 6.19860  12
   0  15  -5 87.0037 5.48072  13
   0 -15   5 90.6661 6.28570  10
   0 -15  -5 94.2382 6.34916   8
   0 -15  -5 88.4337 7.06172  10
   0 -15   6 3.55956 3.24451   3
   0 -15  -6 0.50651 3.23178   3
   0  15   6 4.70462 3.33518   2
   0  15  -6-1.04706 3.36399   2
   0  15  -6 1.03551 3.18341   1
   0  15   6 0.51708 3.17926   1
   0 -15  -6 4.23100 2.47259   7
   0  15   6 1.00376 3.33652  21
   0  15  -6 0.64741 2.43234  21
   0  15  -6 3.28132 2.27071  22
   0  15   6 1.10587 2.62283  16
   0  15   6 5.91925 2.40055  15
   0  15  -6 4.30436 2.66978  14
   0  15  -6 3.90963 2.81326  12
   0  15  -6 1.49706 2.13740  13
   0 -15   6 5.09751 2.43218  10
   0 -15  -6 6.10100 3.38361  10
   0 -15  -6 2.30606 2.60595   8
   0  15  -7 17.4703 4.12685   1
   0  15  -7 12.9885 3.87928   2
   0 -15   7 23.0806 4.12218   3
   0  15   7 24.3831 4.36714   2
   0 -15  -7 22.7013 4.07194   3
   0  15   7 9.23735 3.73220   1
   0 -15  -7 19.2653 3.28022   7
   0  15  -7 18.5692 3.05750  21
   0  15   7 17.5668 4.07358  21
   0  15  -7 17.5389 2.77687  22
   0  15   7 20.4723 3.35516  16
   0  15  -7 13.4533 3.25633  14
   0  15   7 16.7289 3.13532  15
   0  15  -7 21.5760 3.62963  12
   0  15  -7 17.2459 2.70500  13
   0 -15   7 13.6966 2.85098  10
   0 -15  -7 17.6412 3.29114   8
   0 -15  -7 17.0981 4.08587  10
   0  15  -8 48.9231 5.18036   1
   0 -15   8 34.7762 4.81819   3
   0 -15  -8 43.9933 5.16372   3
   0  15   8 48.7308 5.34743   1
   0  15  -8 48.4176 5.47452   2
   0  15   8 42.5713 5.13624   2
   0 -15  -8 35.2804 4.39229   7
   0  15   8 52.8273 5.60086  21
   0  15  -8 40.7127 3.95334  21
   0  15  -8 43.0640 3.99851  22
   0  15   8 45.7966 4.34762  16
   0  15  -8 48.0040 4.78723  14
   0  15   8 45.1572 4.57063  15
   0  15  -8 44.1258 4.82561  12
   0  15  -8 46.6501 3.99808  13
   0 -15   8 48.4375 4.13110  10
   0 -15  -8 40.6871 4.44530   8
   0 -15  -8 48.5915 5.60988  10
   0  15  -9 0.50420 3.30584   1
   0 -15   9 2.93219 3.18249   3
   0  15   9-1.01397 3.58352   2
   0  15  -9 0.50953 3.34078   2
   0 -15  -9 4.96644 3.40684   3
   0  15   9-2.00705 3.56716   1
   0 -15  -9 3.07479 2.69922   7
   0  15  -9-1.71680 2.56196  22
   0  15  -9-1.29484 2.31874  21
   0  15   9-1.15392 2.87246  15
   0  15  -9 0.44241 3.07205  14
   0  15   9-0.67972 2.33137  16
   0  15  -9-1.40636 2.39689  13
   0  15  -9 0.44191 3.01264  12
   0 -15   9 0.53714 2.13714  10
   0 -15  -9-2.19562 2.73962   8
   0  15 -10 14.9217 4.13113   1
   0 -15 -10 13.2167 3.74593   3
   0  15  10 17.8317 4.19997   1
   0 -15  10 13.4925 3.55827   3
   0  15 -10 20.5974 4.18948   2
   0  15  10 13.5104 3.97679   2
   0 -15 -10 14.2391 3.44887   7
   0  15 -10 12.0463 2.88310  22
   0  15 -10 10.7630 2.52766  21
   0  15 -10 15.6403 3.71124  14
   0  15  10 12.3390 3.29616  15
   0  15  10 15.8085 3.03295  16
   0  15 -10 7.41868 2.64643  13
   0  15 -10 8.72823 3.39554  12
   0 -15 -10 14.2497 3.52179   8
   0 -15  10 12.2021 2.43672  10
   0 -15  11 18.8793 3.93729   3
   0  15 -11 26.6773 4.66053   2
   0 -15 -11 23.6851 4.15959   3
   0  15  11 29.5592 4.54072   2
   0  15 -11 26.4098 4.39993   1
   0  15  11 19.9943 4.17820   1
   0 -15 -11 22.5438 4.11303   7
   0  15 -11 19.3546 3.42878  22
   0  15 -11 27.6868 4.49507  14
   0  15  11 27.8277 4.07237  15
   0  15  11 25.1296 3.52074  16
   0  15 -11 27.6370 4.35306  12
   0  15 -11 23.1474 3.54795  13
   0 -15 -11 23.0392 4.09941   8
   0  15 -12 0.48299 3.39453   2
   0 -15  12 0.46145 3.00564   3
   0  15 -12 3.82121 3.23642   1
   0  15  12-1.43609 3.34455   1
   0 -15 -12 1.89326 3.20705   3
   0  15  12 2.90150 3.53584   2
   0 -15 -12 2.50417 3.28434   8
   0 -15 -12 0.50059 3.30482   7
   0  15 -12 2.68988 2.65163  22
   0  15  12 3.43548 3.62565  21
   0  15  12 0.45793 3.25609  15
   0  15 -12 0.49395 3.30422  14
   0  15  12 3.13106 2.49229  16
   0  15 -12 0.49282 3.40198  12
   0  15 -12 1.98587 2.54853  13
   0 -15 -12 0.64152 3.75626  10
   0 -15 -13 3.68677 3.08466   3
   0  15  13 5.66689 3.47327   2
   0 -15  13 0.44939 3.08512   3
   0  15 -13 4.22324 3.31904   2
   0  15  13 2.80359 3.41821   1
   0  15 -13 0.92752 3.24196   1
   0 -15 -13 1.56279 3.32419   7
   0 -15 -13 5.73182 3.30132   8
   0  15 -13 4.95493 2.85746  22
   0  15  13 3.49712 3.92538  21
   0  15  13 5.28593 3.41846  15
   0  15 -13 1.01977 3.47817  14
   0  15 -13 0.50868 3.55555  12
   0  15 -13 5.92204 2.86228  13
   0 -15 -13 1.30654 3.59261  10
   0 -15 -14 12.4748 3.66086   3
   0  15 -14 9.84521 3.73957   1
   0  15 -14 10.8719 3.70501   2
   0  15  14 19.5367 3.81139   1
   0  15  14 16.0807 3.88517   2
   0 -15  14 17.0155 3.67778   3
   0 -15 -14 15.2535 4.18291   8
   0 -15 -14 7.07995 3.70082   7
   0  15  14 14.8050 4.40537  21
   0  15 -14 8.56892 3.18972  22
   0  15 -14 8.92493 3.80876  14
   0  15  14 9.54942 3.70905  15
   0  15 -14 21.6287 3.60300  13
   0  15 -14 13.0939 4.14109  12
   0 -15 -14 11.9412 4.40811  10
   0 -15 -15 34.1688 4.25955   3
   0  15 -15 28.6163 4.40454   2
   0  15  15 42.5929 4.86300   2
   0  15  15 41.2281 4.77718   1
   0  15 -15 32.9628 4.41534   1
   0 -15  15 44.5805 4.88053   3
   0 -15 -15 29.3388 4.99667   7
   0 -15 -15 36.6879 5.52603   8
   0  15 -15 43.5994 4.53990  22
   0  15  15 30.0678 5.19955  21
   0  15 -15 41.5428 5.18582  14
   0  15  15 37.7083 5.02988  15
   0  15 -15 33.0104 4.35691  13
   0  15 -15 34.9705 5.10699  12
   0 -15 -15 41.0936 5.66486  10
   0 -15  16 24.1357 3.91428   3
   0  15  16 22.0950 3.99353   2
   0  15  16 28.1437 4.34577   1
   0 -15 -16 16.9893 4.62398   7
   0 -15 -16 24.0289 4.81595   8
   0  15 -16 24.3371 4.06448  22
   0  15  16 24.8762 5.04369  21
   0  15 -16 27.1105 4.72893  14
   0  15  16 17.9567 4.48444  15
   0  15 -16 26.4831 4.67858  12
   0  15 -16 21.2153 3.87220  13
   0 -15 -16 27.8473 5.48239  10
   0  15  17 72.4625 5.87482   1
   0 -15  17 75.2556 5.86606   3
   0  15  17 65.9423 5.72632   2
   0 -15 -17 69.7305 7.10810   7
   0  15  17 72.0661 7.21186  21
   0  15 -17 66.1346 6.01292  22
   0  15  17 75.4136 7.15761  15
   0  15 -17 87.2267 7.27393  14
   0  15 -17 65.5739 5.90124  13
   0  15 -17 61.0193 6.71430  12
   0 -15 -17 81.8009 7.75742  10
   0 -15 -17 78.8571 7.34706   8
   0 -15 -18 4.36312 4.21004   7
   0 -15 -18 16.8191 4.68898   8
   0  15 -18 9.54752 3.69961  22
   0  15  18 11.0436 4.17080  21
   0  15  18 12.0934 4.17843  15
   0  15 -18 9.26086 4.33632  14
   0  15 -18 4.71566 3.35016  13
   0  15 -18 5.77360 4.14263  12
   0 -15 -18 10.2228 4.39063  10
   0  15 -19 33.0658 5.49325  14
   0  15  19 47.8585 5.92270  15
   0  15 -19 44.1742 5.83706  12
   0 -15 -19 51.2175 6.46900   7
   0 -15 -19 51.1867 6.42851   8
   0  16   0 172.892 10.4879   1
   0  16   0 165.721 10.5018   2
   0 -16   0 177.283 10.4242   3
   0  16   0 157.532 9.57554  16
   0  16   0 180.814 9.23573  14
   0  16   0 147.110 9.39590  21
   0  16   0 143.884 7.79075  22
   0  16   0 139.389 7.73430  13
   0  16   0 173.952 9.09798  12
   0 -16   0 169.293 9.76805  10
   0  16   1 2.24346 3.49934   1
   0  16   1-0.56703 3.51128   2
   0  16  -1-1.13530 3.59413   2
   0  16  -1-1.68431 3.75520   1
   0 -16   1 2.75252 3.38307   3
   0 -16  -1 1.09990 3.19254   3
   0  16  -1-0.35480 2.67737  14
   0  16  -1-4.33203 3.36265  16
   0  16   1-0.68743 2.64612  14
   0  16   1-1.80277 3.03409  16
   0  16  -1-0.43113 3.04757  21
   0  16   1-2.76220 3.25423  21
   0  16  -1-3.42072 2.46085  22
   0  16  -1-1.41748 2.74148  12
   0  16   1 1.02839 2.67759  12
   0 -16  -1 1.48326 3.03846  10
   0 -16   1-0.91429 2.83096  10
   0  16  -2 86.4224 7.19803   1
   0 -16  -2 91.2311 7.11768   3
   0  16  -2 84.5430 7.24830   2
   0  16   2 88.3695 4.95791  15
   0  16   2 102.719 6.75884  16
   0  16   2 74.0680 5.78705  14
   0  16  -2 81.7291 6.03601  14
   0  16  -2 80.5144 5.11939  22
   0  16  -2 85.0052 6.38720  21
   0  16   2 93.2257 6.91096  21
   0  16   2 81.8674 5.88505  12
   0  16  -2 76.8683 5.11755  13
   0  16  -2 83.1416 6.07814  12
   0 -16   2 84.6098 6.44466  10
   0 -16  -2 88.1935 6.87135  10
   0  16  -3-0.56008 3.38834   1
   0  16  -3 1.69889 3.73801   2
   0 -16  -3 2.18505 3.22511   3
   0  16  -3 1.19222 3.01385  21
   0  16   3 1.96268 3.26035  21
   0  16  -3-1.14225 2.24345  22
   0  16  -3 1.47857 2.65795  14
   0  16   3 0.90592 1.98331  15
   0  16   3-0.42602 2.88607  16
   0  16   3 0.66575 2.74437  14
   0  16  -3 0.68185 2.12169  13
   0  16   3-0.33148 2.82479  12
   0  16  -3-1.10969 2.59932  12
   0 -16   3-1.25808 2.61634  10
   0 -16  -3 2.11385 3.17160  10
   0 -16   4 88.4192 7.25419   3
   0  16   4 100.915 7.70890   1
   0  16  -4 101.590 7.78539   2
   0  16   4 103.724 7.85936   2
   0  16  -4 96.5665 7.61126   1
   0 -16  -4 102.432 7.53797   3
   0 -16  -4 79.0755 6.16107   7
   0  16   4 104.481 7.42658  21
   0  16  -4 85.4162 5.46207  22
   0  16  -4 74.0603 6.18941  21
   0  16   4 94.3317 5.68089  15
   0  16   4 95.2154 6.60016  16
   0  16  -4 90.7074 6.48367  14
   0  16  -4 77.2650 5.40893  13
   0  16  -4 91.2060 6.51544  12
   0 -16  -4 89.5749 6.28068   8
   0 -16   4 92.3389 6.51072  10
   0 -16  -4 110.530 7.78967  10
   0 -16  -5 8.69438 3.82011   3
   0 -16   5 2.18435 3.25271   3
   0  16   5-0.55742 3.72977   1
   0  16  -5 10.5447 4.01450   1
   0  16  -5 7.29171 3.67929   2
   0  16   5 5.62480 3.95415   2
   0 -16  -5-0.38554 2.56420   7
   0  16  -5 4.13251 2.18726  22
   0  16  -5 1.08300 2.73998  21
   0  16   5 0.51705 3.36896  21
   0  16   5 1.13570 2.51687  15
   0  16  -5 1.56535 2.75221  14
   0  16   5 4.82507 2.89336  16
   0  16  -5 3.87698 2.16458  13
   0  16  -5 1.17546 2.83535  12
   0 -16  -5 1.68828 3.43325  10
   0 -16   5 3.79018 2.60234  10
   0 -16  -5 3.08419 2.58086   8
   0 -16   6 0.54215 3.35704   3
   0  16  -6 3.31248 3.61979   1
   0  16   6 2.76384 3.69704   1
   0  16  -6 3.34786 3.68309   2
   0 -16  -6-1.62509 3.35424   3
   0  16   6 5.02702 3.85514   2
   0 -16  -6 0.79897 2.61928   7
   0  16   6-1.59511 3.80169  21
   0  16  -6-2.02089 2.55433  22
   0  16  -6 3.05659 2.72724  21
   0  16  -6 0.80987 2.89529  14
   0  16   6-2.17164 2.77777  15
   0  16   6 4.31838 3.00715  16
   0  16  -6-2.97130 2.58079  13
   0  16  -6-0.40515 2.83024  12
   0 -16   6 0.71495 2.42174  10
   0 -16  -6 2.39661 2.63660   8
   0 -16  -6 2.32537 3.57235  10
   0  16   7 248.704 13.6048   1
   0  16   7 247.430 13.6339   2
   0  16  -7 261.884 13.7397   2
   0 -16   7 227.743 13.0962   3
   0 -16  -7 247.580 13.4780   3
   0  16  -7 246.555 13.5676   1
   0 -16  -7 239.316 12.5291   7
   0  16  -7 224.428 11.4277  22
   0  16  -7 240.885 11.9020  21
   0  16   7 236.777 13.3843  21
   0  16  -7 255.139 12.7665  14
   0  16   7 267.789 12.6311  16
   0  16   7 250.024 12.1719  15
   0  16  -7 237.873 12.6891  12
   0  16  -7 215.467 11.3524  13
   0 -16   7 240.717 12.0163  10
   0 -16  -7 231.350 12.4950   8
   0 -16  -7 255.488 14.0373  10
   0 -16   8 118.409 8.48970   3
   0 -16  -8 135.022 8.85925   3
   0  16   8 134.855 8.97169   1
   0  16  -8 143.798 9.12582   1
   0  16  -8 122.831 8.85721   2
   0  16   8 142.804 9.17153   2
   0 -16  -8 114.480 7.76400   7
   0  16  -8 120.123 6.96014  22
   0  16   8 115.308 8.60822  21
   0  16  -8 117.052 7.10118  21
   0  16   8 135.110 7.88359  16
   0  16   8 120.187 7.61616  15
   0  16  -8 110.986 7.95751  14
   0  16  -8 120.494 8.05679  12
   0  16  -8 108.258 6.80476  13
   0 -16  -8 135.471 8.15875   8
   0 -16   8 110.770 7.02978  10
   0 -16  -8 139.609 9.36848  10
   0 -16  -9 134.396 9.31146   3
   0  16  -9 145.282 9.78972   2
   0  16  -9 169.073 10.1713   1
   0  16   9 164.705 9.93032   1
   0  16   9 132.897 9.47661   2
   0 -16   9 147.412 9.47408   3
   0 -16  -9 158.625 9.31396   7
   0  16  -9 134.205 7.84291  22
   0  16   9 157.907 10.0566  21
   0  16  -9 142.632 7.89851  21
   0  16  -9 151.828 9.30913  14
   0  16   9 143.498 8.45817  16
   0  16   9 151.240 8.80025  15
   0  16  -9 138.901 9.05956  12
   0  16  -9 138.276 7.91724  13
   0 -16  -9 152.543 10.2293  10
   0 -16  -9 136.042 8.87109   8
   0 -16   9 146.627 7.94748  10
   0 -16 -10 2.59683 3.24079   3
   0  16 -10 4.80739 3.77603   2
   0 -16  10-0.51095 3.28205   3
   0  16  10 4.79263 3.63079   2
   0  16  10 6.85243 3.83301   1
   0  16 -10 0.52854 3.51246   1
   0 -16 -10 2.32450 3.06930   7
   0  16 -10-1.16825 2.56794  22
   0  16 -10 0.47165 3.21592  14
   0  16  10 2.86766 2.86240  15
   0  16  10 4.48735 2.88268  16
   0  16 -10 0.94212 3.36863  12
   0  16 -10-0.28664 2.60414  13
   0 -16 -10 1.93291 3.74047  10
   0 -16 -10-0.92952 3.06838   8
   0 -16 -11 26.6353 4.59370   3
   0  16  11 35.0437 4.90042   2
   0  16 -11 30.5798 4.74467   1
   0 -16  11 31.4895 4.60124   3
   0  16  11 32.6177 4.94877   1
   0  16 -11 27.2516 4.90956   2
   0 -16 -11 31.5109 4.40975   7
   0  16 -11 26.3296 3.57452  22
   0  16  11 20.7736 3.85862  15
   0  16 -11 32.2385 4.65436  14
   0  16  11 25.0878 3.59488  16
   0  16 -11 33.6659 4.88159  12
   0  16 -11 27.0865 3.52000  13
   0 -16 -11 39.2565 4.77986   8
   0 -16  12 72.6352 6.23620   3
   0  16 -12 72.8013 6.44369   1
   0  16  12 64.5356 6.25333   2
   0 -16 -12 60.0511 5.98807   3
   0  16 -12 61.8941 6.22207   2
   0  16  12 61.8263 6.14914   1
   0 -16 -12 60.8067 5.91060   7
   0  16 -12 54.2918 4.99190  22
   0  16  12 73.3516 6.18604  15
   0  16 -12 59.5208 6.11301  14
   0  16 -12 67.4987 6.48073  12
   0  16 -12 64.1996 4.96250  13
   0 -16 -12 53.8119 5.75055   8
   0  16 -13-2.98170 3.67232   2
   0  16  13-1.97464 3.40720   1
   0 -16 -13-0.97251 3.33557   3
   0  16 -13-1.96289 3.70265   1
   0  16  13-1.99691 3.56946   2
   0 -16  13-2.36961 3.19020   3
   0 -16 -13 4.15542 3.35935   7
   0  16 -13 1.68590 2.81525  22
   0  16  13-0.60415 3.88005  21
   0  16  13 2.40115 3.41407  15
   0  16 -13-1.03957 3.75846  14
   0  16 -13 2.59424 3.64597  12
   0  16 -13 1.66353 2.80095  13
   0 -16 -13-3.38176 4.18802  10
   0 -16 -13 2.59893 3.31465   8
   0  16  14 12.9335 3.87817   1
   0 -16  14 12.8888 3.59621   3
   0  16 -14 15.3312 3.87881   2
   0  16 -14 15.1382 3.76273   1
   0  16  14 17.4369 4.00629   2
   0 -16 -14 13.6193 3.77026   3
   0 -16 -14 18.8930 4.28021   7
   0  16  14 14.7156 4.59623  21
   0  16  14 21.5664 4.07404  15
   0  16 -14 14.9614 4.23780  14
   0  16 -14 20.2682 4.30774  12
   0 -16 -14 9.71836 3.73157   8
   0 -16 -14 22.6793 4.97968  10
   0  16  15 1.86812 3.33929   2
   0  16 -15-1.82878 3.39650   2
   0  16  15 0.46145 3.35515   1
   0 -16  15 4.41229 3.19047   3
   0 -16 -15-1.79739 3.23107   3
   0 -16 -15-0.55525 3.43820   7
   0 -16 -15 1.66659 3.69133   8
   0  16  15 1.85560 3.94438  21
   0  16 -15-0.54749 3.54087  14
   0  16  15-0.52165 3.57842  15
   0  16 -15 3.82362 3.62954  12
   0 -16 -15-2.77372 3.99032  10
   0 -16  16 1.68429 3.20948   3
   0  16  16-1.33719 3.25869   2
   0  16  16-0.88149 3.13346   1
   0 -16 -16-1.72198 3.86391   8
   0 -16 -16 0.57370 3.65856   7
   0  16  16 1.86706 4.05296  21
   0  16 -16-3.35755 3.56858  14
   0  16  16-0.54023 3.61324  15
   0  16 -16-3.34983 3.75832  12
   0 -16 -16 2.09000 4.11314  10
   0  16  17 18.2635 4.42446  15
   0  16 -17 16.5443 4.89824  14
   0 -16 -17 11.7360 4.23813   7
   0 -16 -17 12.3263 4.57973   8
   0  16 -17 18.7817 4.84814  12
   0  16 -18 3.47364 4.02132  12
   0  16 -18 1.74095 3.95739  14
   0  17   0-0.59577 3.85314   1
   0  17   0-4.21454 4.28034   2
   0 -17   0-5.24617 3.84767   3
   0  17   0 1.80747 2.69965  14
   0  17   0-0.97758 3.18313  16
   0  17   0 0.46600 3.11673  21
   0  17   0 0.72105 2.84247  12
   0 -17   0 2.48681 3.03272  10
   0 -17  -1 0.58217 3.58107   3
   0  17  -1 8.33975 3.82919   1
   0 -17   1 8.74329 4.02630   3
   0  17  -1 3.01005 3.61659   2
   0  17   1 7.21991 4.10485   2
   0  17   1 9.52591 4.23572   1
   0  17   1 2.48330 2.58447  14
   0  17  -1 5.88438 2.89055  14
   0  17   1 1.89378 3.19111  16
   0  17  -1 1.50865 3.51667  16
   0  17  -1 4.97093 3.46533  21
   0  17   1 5.30684 3.16732  21
   0  17   1 3.53379 2.71170  12
   0  17  -1 4.04012 2.91373  12
   0 -17   1-0.47801 3.03072  10
   0 -17  -1 8.21896 3.41709  10
   0  17  -2 0.60149 3.69665   2
   0 -17  -2 2.32666 3.37696   3
   0  17  -2 4.16618 3.71367   1
   0  17   2 2.43729 2.65457  14
   0  17  -2 2.99537 2.85449  14
   0  17   2 1.84457 3.10481  16
   0  17  -2 0.51949 3.33692  16
   0  17  -2-0.43414 3.08706  21
   0  17   2 3.48916 3.33433  21
   0  17  -2 4.48755 2.87936  12
   0  17   2 1.38688 2.64342  12
   0 -17   2-1.83339 2.81724  10
   0 -17  -2-0.53279 3.29965  10
   0 -17  -3 48.5199 5.53405   3
   0  17  -3 49.8311 5.81385   1
   0  17  -3 34.1734 5.35001   2
   0  17   3 44.9042 4.95412  16
   0  17  -3 41.2991 4.47447  14
   0  17   3 40.9351 4.34520  14
   0  17   3 37.5292 5.08519  21
   0  17  -3 35.7597 4.57189  21
   0  17   3 36.3429 4.20328  12
   0  17  -3 40.5043 4.46207  12
   0 -17   3 40.7399 4.64591  10
   0 -17  -3 44.1266 5.35533  10
   0 -17   4 18.0116 4.15704   3
   0  17  -4 10.0516 4.27720   1
   0  17   4 23.8041 4.69330   1
   0  17  -4 10.7483 4.19747   2
   0 -17  -4 14.3991 4.07431   3
   0  17   4 12.6261 4.42034   2
   0  17  -4 13.0876 3.28913  21
   0  17   4 15.7852 4.28878  21
   0  17   4 11.6501 2.61196  15
   0  17   4 8.26888 3.41500  16
   0  17  -4 10.5702 3.23393  14
   0  17  -4 9.79393 3.16646  12
   0 -17  -4 6.84469 3.64148  10
   0 -17   4 11.2566 3.21195  10
   0 -17  -5 121.161 8.96129   3
   0  17   5 134.130 9.33159   1
   0  17  -5 122.361 9.14585   2
   0  17  -5 136.963 9.40389   1
   0  17   5 128.372 9.20249   2
   0 -17   5 123.000 9.02915   3
   0 -17  -5 132.458 8.06074   7
   0  17   5 121.191 8.79559  21
   0  17  -5 112.265 7.66142  21
   0  17   5 135.783 7.34524  15
   0  17   5 115.428 7.93250  16
   0  17  -5 141.606 8.21671  14
   0  17  -5 111.571 7.75736  12
   0 -17  -5 149.428 9.54062  10
   0 -17  -5 113.039 7.77343   8
   0 -17   5 119.231 7.88032  10
   0 -17   6 104.258 8.29689   3
   0 -17  -6 113.211 8.45620   3
   0  17   6 131.988 9.13672   2
   0  17   6 111.896 8.79904   1
   0  17  -6 126.229 8.90014   2
   0  17  -6 119.664 8.79834   1
   0 -17  -6 122.930 7.72555   7
   0  17  -6 110.873 7.32678  21
   0  17   6 125.533 8.86072  21
   0  17   6 113.007 6.99142  15
   0  17  -6 110.365 7.71364  14
   0  17   6 121.099 7.68380  16
   0  17  -6 117.147 7.84858  12
   0 -17  -6 123.927 8.86250  10
   0 -17   6 112.172 7.42465  10
   0 -17  -6 118.403 7.65515   8
   0  17   7-0.58612 3.65675   2
   0  17  -7-0.58510 3.70445   2
   0  17   7 1.74046 3.67316   1
   0 -17   7-1.12891 3.30467   3
   0  17  -7-0.57901 3.69236   1
   0 -17  -7-2.26336 3.50380   3
   0 -17  -7-3.39815 3.10544   7
   0  17  -7-0.99133 2.56859  21
   0  17   7-0.56638 3.58596  21
   0  17  -7-0.42903 2.96122  14
   0  17   7 0.39733 2.72566  16
   0  17   7 0.66374 2.60436  15
   0  17  -7-0.42941 3.13935  12
   0 -17   7-0.68736 2.59326  10
   0 -17  -7 2.12349 3.10491   8
   0 -17  -7-1.86048 3.66143  10
   0  17   8 52.1614 5.75315   1
   0 -17  -8 38.7884 5.21006   3
   0 -17   8 38.4598 5.15199   3
   0  17  -8 37.2666 5.26933   1
   0  17  -8 40.5576 5.51861   2
   0  17   8 40.5373 5.49836   2
   0 -17  -8 33.8152 4.31823   7
   0  17  -8 34.3721 3.89679  21
   0  17   8 29.5758 4.92486  21
   0  17   8 39.1242 4.32583  15
   0  17   8 38.3557 4.24127  16
   0  17  -8 33.3221 4.64300  14
   0  17  -8 34.6736 4.60802  12
   0 -17   8 37.4203 4.06676  10
   0 -17  -8 39.5212 4.52072   8
   0 -17  -8 49.7792 5.73905  10
   0  17  -9 10.1812 4.02561   1
   0  17   9 1.14168 3.79777   2
   0 -17  -9 4.99014 3.71319   3
   0  17   9 3.95522 3.63379   1
   0  17  -9 2.85807 3.87705   2
   0 -17   9 7.10491 3.49037   3
   0 -17  -9 3.18582 3.25962   7
   0  17   9 5.89896 3.87238  21
   0  17   9 9.14801 3.12128  15
   0  17  -9 4.60611 3.37273  14
   0  17   9 3.33942 2.90414  16
   0  17  -9 3.68437 3.46240  12
   0 -17  -9 7.27283 3.14303   8
   0 -17  -9 1.30444 3.88724  10
   0  17  10 16.0978 4.16007   1
   0 -17  10 16.1155 4.32909   3
   0 -17 -10 8.76748 3.63443   3
   0  17 -10 19.6672 4.70418   2
   0  17  10 20.7506 4.57691   2
   0  17 -10 8.33633 3.85157   1
   0 -17 -10 12.7121 3.61241   7
   0  17  10 18.0640 4.48326  21
   0  17 -10 14.3157 3.93872  14
   0  17  10 10.0969 3.51216  15
   0  17 -10 20.0243 4.05106  12
   0 -17 -10 12.0364 4.50582  10
   0 -17 -10 13.1694 3.64425   8
   0 -17 -11 0.48724 3.06241   7
   0 -17 -11 0.68116 3.85034  10
   0 -17 -11-0.48652 3.12460   8
   0  17 -11 1.48167 3.47063  14
   0  17  11-1.71604 3.33465  15
   0  17 -11-1.47955 3.52628  12
   0  17  11 1.63214 3.82306   1
   0 -17  11-0.52422 3.36676   3
   0  17 -11-0.55055 3.84597   2
   0  17  11-2.74937 3.97604   2
   0 -17 -11-0.53682 3.56698   3
   0  17 -11 1.08786 3.70814   1
   0 -17 -12 35.7640 4.85299   7
   0 -17 -12 38.7370 4.92249   8
   0  17 -12 33.0913 4.87052  14
   0  17  12 32.9116 4.65429  15
   0  17 -12 26.4398 4.65983  12
   0  17  12 32.3816 5.06492   1
   0  17 -12 24.9186 4.77676   1
   0 -17  12 36.7264 4.95621   3
   0 -17 -12 30.9035 5.06511   3
   0  17  12 30.0636 5.16751   2
   0  17 -12 34.3297 5.25968   2
   0 -17 -13 7.76944 3.39321   7
   0 -17 -13 7.24951 3.43791   8
   0  17  13 11.3248 3.77299  15
   0  17 -13 13.0876 4.35005  14
   0  17 -13 12.5498 4.02242  12
   0  17  13 5.68046 3.68978   1
   0 -17  13 8.43995 3.66782   3
   0  17 -13 5.65022 3.54283   1
   0  17 -13 16.1175 4.17258   2
   0 -17 -13 10.1603 4.04087   3
   0  17  13 10.4486 4.21141   2
   0  17  14-1.49810 3.27418   1
   0  17  14-0.50543 3.57253   2
   0 -17 -14-0.97792 3.24899   3
   0  17 -14 4.44660 3.63156   1
   0 -17  14 3.35345 3.24545   3
   0  17 -14 1.00073 3.71718   2
   0 -17 -14 1.06926 3.31048   7
   0  17  14-0.62738 3.88482  21
   0  17 -14 0.53717 3.47412  14
   0  17  14-4.41939 3.83514  15
   0  17 -14 3.75592 3.65788  12
   0 -17 -14 5.34257 3.75428   8
   0 -17 -14-2.10822 4.21750  10
   0 -17 -15-0.54726 3.93527   7
   0 -17 -15-4.38146 4.02580   8
   0  17  15-1.52847 3.68418  15
   0  17 -15 2.19319 3.66729  14
   0  17 -15-0.54754 3.80221  12
   0  17  15-1.45499 3.50709   2
   0  17  15 2.87842 3.65668   1
   0 -17  15-2.29578 3.46465   3
   0 -17 -16 17.4134 4.46308   7
   0  17  16 14.7334 4.32028  15
   0  17 -16 13.9798 4.48417  14
   0 -17 -16 19.1132 4.25595   8
   0  17 -16 23.9906 4.69125  12
   0  17  16 22.6582 4.40115   2
   0 -17  16 15.2812 3.99907   3
   0  17  16 17.4042 4.16005   1
   0  18   0 43.7356 5.94960   2
   0 -18   0 42.2014 5.64284   3
   0  18   0 39.5209 5.61489   1
   0  18   0 39.6516 4.54469  14
   0  18   0 41.1617 5.22732  16
   0  18   0 50.3040 5.50568  21
   0  18   0 43.1875 4.52376  12
   0 -18   0 39.9253 5.12971  10
   0  18  -1 24.7107 4.95434   2
   0 -18  -1 24.4313 4.54919   3
   0  18   1 17.5560 4.76251   1
   0  18   1 21.5387 4.95344   2
   0  18  -1 26.9626 5.06493   1
   0  18  -1 21.7632 3.73169  14
   0  18   1 17.2484 3.55091  14
   0  18   1 29.1016 4.48554  16
   0  18  -1 21.9338 4.33804  16
   0  18   1 16.5298 4.07976  21
   0  18  -1 27.0100 4.34726  21
   0  18   1 20.4016 3.63118  12
   0  18  -1 20.9561 3.63370  12
   0 -18   1 20.2754 4.13457  10
   0 -18  -1 31.8922 4.61230  10
   0  18  -2 13.1405 4.42572   1
   0 -18  -2 26.8272 4.79074   3
   0  18  -2 26.5554 5.10111   2
   0  18  -2 21.7897 3.79148  14
   0  18   2 17.9230 3.43922  14
   0  18  -2 28.9412 4.62590  16
   0  18   2 24.4955 4.42760  16
   0  18  -2 23.6942 4.11854  21
   0  18   2 34.6778 4.90420  21
   0  18  -2 15.6522 3.53212  12
   0  18   2 19.6023 3.65754  12
   0 -18   2 14.2086 3.82764  10
   0 -18  -2 27.5383 4.59883  10
   0  18  -3 37.1964 5.73354   2
   0  18  -3 34.9399 5.57642   1
   0 -18  -3 32.0989 5.07571   3
   0  18  -3 29.6309 4.21991  14
   0  18  -3 23.1819 4.55653  16
   0  18   3 36.0449 4.80753  16
   0  18   3 25.6168 4.70676  21
   0  18  -3 34.6350 4.81030  21
   0  18  -3 38.5504 4.65222  12
   0 -18   3 27.4486 4.15128  10
   0 -18  -3 27.9241 4.87172  10
   0  18   4 9.38924 4.23966   1
   0 -18  -4 12.6719 4.08901   3
   0  18  -4 12.5419 4.43158   2
   0  18   4 15.1781 4.77057   2
   0  18  -4 8.68837 4.51192   1
   0 -18   4 9.13428 3.96624   3
   0  18   4 18.6104 3.83451  16
   0  18  -4 13.9601 3.57628  14
   0  18   4 7.64164 3.95280  21
   0  18  -4 10.5813 3.45822  21
   0  18  -4 11.9568 3.48209  12
   0 -18  -4 11.1940 4.28590  10
   0 -18   4 13.6759 3.33908  10
   0  18   5-1.24250 3.93411   1
   0  18  -5 4.99140 4.41081   2
   0 -18   5 3.63068 3.85963   3
   0 -18  -5 8.41794 4.15080   3
   0  18   5 8.78725 4.43722   2
   0  18  -5-3.70458 4.28814   1
   0  18  -5 0.40877 2.97324  14
   0  18   5 6.61462 3.49387  16
   0  18   5-0.56086 3.67825  21
   0  18  -5 0.77074 2.93838  21
   0  18  -5 0.81810 3.07169  12
   0 -18   5 2.42066 3.09141  10
   0  18   6 4.97681 4.07940   2
   0  18  -6-2.47481 4.05713   2
   0 -18   6-5.39549 4.08745   3
   0 -18  -6-6.57859 4.02632   3
   0  18  -6-1.22451 3.96023   1
   0  18   6-1.84721 4.30178   1
   0  18   6-3.40604 3.22947  16
   0  18  -6-0.41984 3.27968  14
   0  18   6-0.57489 4.01652  21
   0  18  -6-2.53645 2.80369  21
   0  18  -6 1.26150 2.97293  12
   0 -18   6-0.37781 2.76279  10
   0 -18  -6-0.62346 4.17034  10
   0  18  -7 7.27477 4.39324   1
   0  18   7 10.4514 4.43027   2
   0  18   7 13.9957 4.52999   1
   0 -18  -7 4.73448 3.78523   3
   0 -18   7 11.2158 4.03483   3
   0  18  -7 5.51533 4.05558   2
   0  18  -7 7.78610 3.62342  14
   0  18   7 4.91320 3.10308  16
   0  18   7 8.32269 2.67749  15
   0  18   7 7.02472 3.82335  21
   0  18  -7 8.73228 2.91086  21
   0  18  -7 2.16562 3.12805  12
   0 -18  -7 11.4904 4.67594  10
   0  18   8 6.60178 4.06246   1
   0  18  -8 13.1593 4.39366   1
   0  18  -8 9.67612 4.34501   2
   0 -18  -8 14.6607 4.51221   3
   0 -18   8 6.98391 3.96573   3
   0  18   8 13.9459 4.47721   2
   0  18   8 14.5149 3.21125  15
   0  18   8 6.71950 3.13095  16
   0  18  -8 10.7181 3.64342  14
   0  18   8 8.37341 4.22449  21
   0  18  -8 15.2026 3.81892  12
   0 -18  -8 12.4590 4.32054  10
   0  18   9 78.1395 7.46197   2
   0  18   9 75.5375 7.05764   1
   0 -18  -9 65.2657 6.61619   3
   0 -18   9 82.4099 7.12239   3
   0  18  -9 62.5636 6.77380   2
   0  18  -9 73.6394 7.10430   1
   0  18   9 59.6001 5.57976  15
   0  18  -9 69.1790 6.20450  14
   0  18   9 72.3700 7.05977  21
   0  18  -9 73.3943 6.35663  12
   0 -18  -9 86.3233 7.62857  10
   0  18 -10 11.5586 4.41101   1
   0  18  10 13.3148 4.21541   1
   0 -18 -10 9.68086 3.88978   3
   0  18 -10 12.2787 4.50630   2
   0 -18  10 5.02808 3.79350   3
   0  18  10 18.1324 4.65972   2
   0  18  10 12.9910 4.50070  21
   0  18 -10 14.7675 4.00841  14
   0  18  10 13.8187 3.45391  15
   0  18 -10 13.3455 3.94415  12
   0 -18 -10 19.1539 4.77608  10
   0  18  11 40.7038 5.49212   1
   0  18  11 30.3022 5.04999   2
   0 -18  11 26.6718 4.67630   3
   0 -18 -11 23.3899 4.56548   3
   0  18 -11 26.8830 4.93783   2
   0  18 -11 33.8953 5.03005   1
   0 -18 -11 36.4093 4.85431   7
   0  18  11 33.8431 5.53104  21
   0  18  11 28.7536 4.26995  15
   0  18 -11 29.4879 4.72150  14
   0  18 -11 26.5352 4.67606  12
   0 -18 -11 29.9021 5.58242  10
   0 -18 -11 30.5723 4.53188   8
   0 -18 -12 110.330 8.22937   7
   0  18  12 109.349 8.00707  15
   0  18 -12 117.354 8.50786  14
   0 -18 -12 114.246 8.20792   8
   0 -18 -12 112.382 9.41923  10
   0  18 -12 129.885 8.81945  12
   0  18  12 117.297 8.67103   1
   0 -18  12 128.815 8.68695   3
   0  18 -12 142.330 9.15053   1
   0  18 -12 106.745 8.64820   2
   0  18  12 128.697 8.98814   2
   0 -18 -12 104.615 8.27963   3
   0  18 -13 8.82304 3.87363  12
   0  18 -13 15.0729 4.20898  14
   0  18  13 12.8865 3.70244  15
   0  18 -13 12.9084 4.39157   2
   0 -18  13 14.8518 4.03660   3
   0  18  13 13.5087 4.15423   2
   0 -18 -13 16.8340 4.35256   3
   0  18  13 9.60531 4.14356   1
   0  18 -13 24.9631 4.82068   1
   0  18 -14 8.49957 4.11554  12
   0 -18 -14 4.03835 3.49151   3
   0  18  14 8.33219 4.29940   2
   0  18  14 6.68618 4.00425   1
   0 -18  14 3.93738 3.62480   3
   0  18  14 5.26371 3.37031  15
   0  18 -14 5.85191 3.95870  14
   0 -18  15 59.6951 6.05130   3
   0  19   0-4.16695 3.91052  16
   0  19   0-8.92498 4.14038  21
   0  19   0 0.66087 4.09261   2
   0  19   0-0.65404 4.23040   1
   0 -19   0 5.07792 3.98996   3
   0 -19   0 2.61732 3.40946  10
   0  19  -1 7.48465 3.17207  14
   0  19  -1 8.57971 4.00067  16
   0  19   1 12.7122 3.93156  16
   0  19  -1 2.38446 3.48698  21
   0  19   1 6.68029 3.81522  21
   0 -19  -1 13.5881 3.90367  10
   0 -19   1 9.04963 3.59322  10
   0 -19  -1 13.3208 4.57599   3
   0  19   1 8.49882 4.47205   1
   0  19  -1 13.0722 4.49875   1
   0  19   1 12.5508 4.62920   2
   0  19  -1 11.8880 4.60088   2
   0 -19  -2 48.0854 6.22395   3
   0  19  -2 46.2918 6.27476   1
   0  19  -2 71.1531 6.95894   2
   0  19  -2 58.8134 6.07013  16
   0  19  -2 55.5191 5.25665  14
   0  19   2 55.4910 5.77566  16
   0  19   2 58.4074 6.10812  21
   0  19  -2 58.9615 5.76138  21
   0  19  -2 56.5139 5.32487  12
   0 -19  -2 51.8215 6.00587  10
   0 -19   2 45.2163 5.36166  10
   0  19  -3-0.65607 4.38840   2
   0  19  -3-0.64926 4.14081   1
   0 -19  -3 3.77202 3.77355   3
   0 -19   3 1.27546 3.73418   3
   0  19   3 0.48141 3.36360  16
   0  19  -3 5.06450 4.24643  16
   0  19  -3 0.39072 3.16641  14
   0  19   3 3.83034 3.68401  21
   0  19  -3 2.18051 3.13649  21
   0  19  -3 2.73133 3.09138  12
   0 -19   3 5.03986 3.27657  10
   0 -19  -3-2.33120 3.52639  10
   0  19  -4 114.791 9.22361   2
   0  19   4 119.199 9.38684   2
   0  19   4 123.841 9.36508   1
   0 -19  -4 117.718 8.94234   3
   0 -19   4 110.598 8.99208   3
   0  19  -4 109.080 9.01696   1
   0  19  -4 102.647 8.50770  16
   0  19  -4 107.081 7.66115  14
   0  19   4 116.957 8.09285  16
   0  19  -4 115.590 7.66955  21
   0  19   4 111.467 8.66382  21
   0  19  -4 107.342 7.63040  12
   0 -19   4 122.849 7.97635  10
   0 -19  -4 124.628 9.00834  10
   0  19   5 32.3100 5.47197   1
   0 -19  -5 39.2427 5.59587   3
   0  19  -5 36.5106 5.72574   1
   0  19   5 36.5621 5.85219   2
   0 -19   5 27.5944 5.18867   3
   0  19  -5 29.1410 5.72218   2
   0  19   5 39.3127 4.78661  16
   0  19  -5 29.4142 4.24768  14
   0  19  -5 27.2460 5.10069  16
   0  19   5 33.3534 5.22522  21
   0  19  -5 26.8509 4.08552  21
   0  19  -5 29.3918 4.40148  12
   0 -19  -5 29.6398 5.24185  10
   0 -19   5 36.7471 4.43517  10
   0  19   6 2.58290 4.20533   2
   0  19  -6 8.33531 4.14703   2
   0  19  -6-0.63420 3.89742   1
   0 -19   6 6.21040 3.98882   3
   0 -19  -6-3.71515 4.19499   3
   0  19   6 2.55527 4.18875   1
   0  19   6-0.86750 3.25639  16
   0  19  -6-0.41880 3.20832  14
   0  19   6 4.11882 4.15927  21
   0  19  -6 2.51242 3.31712  12
   0 -19  -6-0.63513 3.87302  10
   0  19  -7 4.38983 4.08681   1
   0 -19   7-3.05331 3.89721   3
   0 -19  -7 4.89132 3.84596   3
   0  19   7 2.52297 4.22135   1
   0  19   7 6.37552 4.32185   2
   0  19  -7 5.07226 4.21574   2
   0  19  -7 8.16773 3.31271  14
   0  19   7 3.59669 4.11494  21
   0  19  -7 2.58178 3.29965  12
   0 -19  -7 6.49973 3.74340  10
   0  19  -8-0.61762 4.02477   1
   0 -19   8 0.60140 4.02497   3
   0  19   8 4.96683 4.44155   1
   0  19  -8 0.62483 4.07165   2
   0  19   8 0.62738 4.19862   2
   0 -19  -8 6.66060 4.15624   3
   0  19  -8 5.30278 3.35448  14
   0  19   8 7.33035 4.39488  21
   0  19  -8 7.08117 3.44322  12
   0 -19  -8 3.99671 3.96809  10
   0  19   9 24.3564 5.19177   1
   0  19  -9 39.3038 6.01325   2
   0 -19  -9 29.1712 5.18204   3
   0  19  -9 24.8882 5.13501   1
   0  19   9 38.1820 5.65222   2
   0 -19   9 39.5262 5.40594   3
   0  19  -9 29.5736 4.42737  14
   0  19   9 26.7123 5.24907  21
   0  19  -9 25.5117 4.57987  12
   0 -19  -9 23.1617 5.31808  10
   0  19 -10 2.81360 3.48558  12
   0  19 -10 0.46836 3.62482  14
   0  19 -10 2.40694 4.23000   2
   0 -19  10-1.14943 3.89512   3
   0 -19 -10 2.92734 3.62709   3
   0  19 -10 3.56731 4.25260   1
   0  19  10 8.34089 4.42749   1
   0  19  10 8.43567 4.45415   2
   0  19 -11 3.85377 3.63681  12
   0  19 -11 2.40740 3.70836  14
   0  19 -12 4.45093 3.82992  12
   0  19 -12 4.94291 3.77190  14
   0  20   0 63.1393 6.12879  21
   0 -20   0 41.6918 6.17512   3
   0  20   0 55.1989 6.81984   1
   0  20   0 48.9963 6.44420   2
   0 -20   0 46.9392 5.72621  10
   0  20   0 47.6676 5.97012  16
   0  20   1 62.9123 6.33432  21
   0  20  -1 49.0913 5.66812  21
   0 -20  -1 63.1470 6.78680   3
   0  20   1 64.5773 7.44386   2
   0  20  -1 67.2707 7.18452   2
   0  20  -1 54.4421 6.73503   1
   0  20   1 63.8810 7.11697   1
   0 -20  -1 42.7516 5.91291  10
   0 -20   1 52.5974 5.77285  10
   0  20   1 64.5345 6.39287  16
   0  20  -1 54.7272 6.06968  16
   0  20   2 16.6560 4.58703  21
   0  20  -2 23.9360 4.24441  21
   0 -20   2 14.0119 4.05172  10
   0 -20  -2 11.9307 4.04367  10
   0  20  -2 13.3173 4.27786  16
   0  20   2 20.0844 4.52532  16
   0  20  -3 10.0775 3.68251  21
   0  20   3 8.83660 4.08936  21
   0 -20   3 3.67168 3.19735  10
   0 -20  -3 7.05031 3.93791  10
   0  20   3 3.41385 3.76296  16
   0  20  -3 8.51697 4.11368  16
   0  20   4 2.83716 4.04208  21
   0 -20  -4 6.64272 4.07304  10
   0  20  -4 5.80526 3.99042  16
   0  20   4 10.3687 3.79326  16
   0 -20  -5 11.1893 4.80152  10
   0  20   5 9.30538 4.31597  21
  -1   0  29 84.0924 7.30877  20
  -1   0  28 1.62783 3.76782  20
   1   0 -28-2.61613 4.22989   8
   1   0 -28 2.61713 4.26079   7
  -1   0  28 0.43341 3.16850  15
   1   0 -28 0.59784 4.02436  11
  -1   0  28-4.07597 5.40576  24
  -1   0  27 64.9179 6.38205  20
   1   0 -27 69.0126 7.14884   8
   1   0 -27 54.4766 6.71484   7
  -1   0  27 57.8962 5.71819  15
   1   0 -27 55.8928 6.19546  11
  -1   0  27 70.0601 7.66257  24
  -1   0  26-3.10961 3.48883  20
   1   0 -26 3.66390 3.60533   8
   1   0 -26-2.44308 3.89496   7
  -1   0  26-1.70940 2.98542  15
   1   0 -26-2.81741 3.88921  11
  -1   0  26 9.10945 5.15402  24
  -1   0  25 32.1725 4.62023  20
  -1   0  25 30.7868 3.88700  19
   1   0 -25 26.9954 4.72607   7
   1   0 -25 38.7360 5.19057   8
  -1   0  25 25.6798 4.05668  15
   1   0 -25 39.6314 4.94690  11
  -1   0  25 33.2243 6.27888  24
  -1   0  24-1.20990 4.58821  24
  -1   0  24-0.96887 3.19826  20
  -1   0  24 0.68818 2.64948  19
   1   0 -24-0.56085 3.44699   7
   1   0 -24 0.56119 3.44908   8
  -1   0  24-2.88146 3.23083  15
   1   0 -24-3.63800 3.56566  11
   1   0 -24-2.95554 2.85015   5
  -1   0  23 2.88842 4.36034  24
  -1   0  23 4.71615 2.46546  19
  -1   0  23 0.92948 2.96589  20
   1   0 -23 2.66804 3.54752   7
   1   0 -23 9.07680 3.88384   8
  -1   0  23 7.15906 2.94136  15
   1   0 -23 4.46117 3.09465  11
   1   0 -23-1.73824 2.68879   5
  -1   0  22-0.55312 4.02190  24
  -1   0  22 0.32642 2.41260  19
  -1   0  22-1.77556 3.15605  20
   1   0 -22-1.01412 3.06791   7
   1   0 -22-3.04786 3.26271   8
  -1   0  22-1.15512 2.69010  15
   1   0 -22-1.41620 3.07450  11
   1   0 -22-0.56519 2.12182   5
   1   0 -21 0.82072 2.28799   5
  -1   0  21 2.11076 3.68859  24
  -1   0  21 4.07901 2.32243  19
  -1   0  21 9.74874 3.03346  20
   1   0 -21 2.88183 2.88558   7
   1   0 -21 1.92680 2.75066   8
  -1   0  21 6.67037 2.68281  15
   1   0 -21 0.89436 2.83429  11
   1   0 -21 3.52480 1.49777  10
   1   0 -20 0.78900 1.93314   5
  -1   0  20 0.99604 3.56082  24
  -1   0  20 2.00520 2.61164  20
  -1   0  20 1.20035 2.26425  19
   1   0 -20-2.26604 2.71992   7
   1   0 -20 0.90991 2.66354   8
  -1   0  20-2.47169 2.37688  15
   1   0 -20-0.84302 2.46772  11
   1   0 -20-0.16836 1.41155  10
   1   0 -19 277.440 12.7709   5
  -1   0  19 304.722 14.6870  24
  -1   0  19 267.809 12.9831  19
  -1   0  19 274.044 13.6911  20
   1   0 -19 289.032 14.1727   8
   1   0 -19 279.692 14.0423   7
  -1   0  19 281.055 13.4211  15
   1   0 -19 263.630 13.6559  11
   1   0 -19 271.864 12.1142  10
   1   0 -18-0.23837 1.93994   5
  -1   0  18-1.76637 3.26330  24
  -1   0  18 2.15330 2.40036  20
  -1   0  18-2.44552 2.18207  19
   1   0 -18 0.40257 2.58549   8
   1   0 -18-0.40084 2.69834   7
  -1   0  18-1.27286 2.20972  15
   1   0 -18 1.86317 2.42672  11
   1   0 -18-0.65629 1.35280  10
   1   0 -17 665.674 27.4658   5
  -1   0  17 665.658 28.3613  20
  -1   0  17 680.411 27.7911  19
  -1   0  17 676.773 29.1453  24
  -1   0  17 635.040 27.9877  15
   1   0 -17 638.470 28.3253  11
   1   0 -17 653.827 26.9911  10
   1   0 -16-0.20993 1.56780   5
  -1   0  16-0.62973 2.07841  20
  -1   0  16-2.66185 1.90792  19
  -1   0  16 2.99195 2.01003  23
  -1   0  16-1.15588 3.02353  24
  -1   0  16 1.13026 1.91430  15
   1   0 -16-1.61718 2.23238  11
   1   0 -16-0.31032 1.23477  10
   1   0 -15 67.9455 4.11944   5
  -1   0  15 61.6288 4.44122  23
  -1   0  15 60.6908 5.34609  24
  -1   0  15 71.1075 4.59599  15
  -1   0  15 72.0556 4.38462  19
  -1   0  15 66.8968 3.89368  21
  -1   0  15 68.8541 4.78506  20
   1   0 -15 65.7111 4.72487  11
   1   0 -15 65.5133 3.76811  10
  -1   0  15 65.0709 3.46974   9
   1   0 -14-0.16171 1.58330  21
  -1   0  14 0.96561 1.58283  23
  -1   0  14 0.65879 2.60913  24
  -1   0  14 0.97783 1.78718  15
  -1   0  14-0.27206 1.85473  20
  -1   0  14 0.62083 1.21799  21
  -1   0  14 1.06158 1.57732  19
   1   0 -14 0.55142 1.64131  11
  -1   0  14-0.09955 0.93555   9
   1   0 -14-0.14223 1.19251  10
   1   0 -13 1.20937 1.30905  21
  -1   0  13-0.60433 2.61598  24
  -1   0  13 1.35338 1.52841  23
  -1   0  13 1.13167 1.54330  15
  -1   0  13 0.79174 1.35815  19
  -1   0  13 1.59480 1.12737  21
   1   0 -13 0.50625 1.49477  11
  -1   0  13 1.13516 0.90971   9
   1   0 -13-0.26839 1.08290  10
  -1   0  12-0.20979 1.32824  23
   1   0 -12-0.42065 1.26454  21
  -1   0  12-0.55123 2.12161  24
  -1   0  12 0.20749 1.36961  15
   1   0 -12 0.53159 1.53990  17
  -1   0  12 0.40647 1.01708  21
  -1   0  12-0.91482 1.28569  19
   1   0 -12-0.46315 1.34421  11
  -1   0  12 0.08911 0.85368   9
   1   0 -12 0.37730 1.00078  10
  -1   0  11 658.222 27.3576  23
   1   0 -11 656.279 26.8679  21
  -1   0  11 691.003 26.8711  21
  -1   0  11 715.462 27.9447  24
  -1   0  11 658.036 27.3238  15
   1   0 -11 696.696 27.1875  17
  -1   0  11 649.871 27.1592  19
   1   0 -11 623.315 27.4102  11
  -1   0  11 653.710 26.4952   9
   1   0 -11 665.747 26.4292   9
   1   0 -11 637.422 26.7571  10
   1   0 -10 0.11925 1.11717  21
  -1   0  10-0.17789 1.26487  23
  -1   0  10 0.67309 1.88125  24
   1   0 -10 0.44599 1.23109  17
  -1   0  10 2.56276 1.30243  15
  -1   0  10-0.61466 1.29388  19
  -1   0  10 0.57897 0.91751  21
   1   0 -10-0.56144 1.30756  11
   1   0 -10 1.02834 0.74121   9
   1   0 -10 1.59138 0.99723  10
  -1   0  10 0.53076 0.75831   9
  -1   0  10 0.83117 0.93394  10
  -1   0   9 3465.57 135.318  23
  -1   0   9 3400.79 134.859  21
  -1   0   9 3711.94 135.702  24
   1   0  -9 3390.86 134.901  21
  -1   0   9 3420.89 135.155  19
   1   0  -9 3444.66 134.988  19
   1   0  -9 3575.20 135.147  17
  -1   0   9 3465.79 135.240  15
   1   0  -9 3389.30 135.335  11
   1   0  -9 3356.99 134.783  10
  -1   0   9 3419.18 134.579   9
  -1   0   9 3339.11 134.750  10
   1   0  -9 3457.80 134.538   9
  -1   0   8 0.53961 0.39545   4
   1   0  -8 0.50887 0.43465   2
   1   0  -8 0.15071 0.43420   1
   1   0  -8 0.92024 0.42912   3
  -1   0   8-0.43890 1.06978  23
   1   0  -8 1.38400 1.03337  21
  -1   0   8-0.35112 1.66608  24
   1   0  -8 0.39961 1.30432  23
  -1   0   8-0.19315 0.86185  21
   1   0  -8 1.83839 1.17458  19
   1   0  -8 0.75263 0.45647   6
  -1   0   8 0.80989 1.10351  15
   1   0  -8-0.36088 1.13432  17
   1   0  -8 1.01409 1.05934  11
   1   0  -8 1.19183 0.73317   9
   1   0  -8 0.17032 0.71139  10
  -1   0   8 1.04005 0.69514   9
   1   0  -7 371.408 14.5750   4
  -1   0   7 345.371 14.5345   4
   1   0  -7 347.363 14.5502   2
   1   0  -7 349.280 14.5487   1
  -1   0   7 384.932 15.0270  21
  -1   0   7 368.337 15.3441  23
  -1   0   7 418.036 15.6517  24
   1   0  -7 385.147 15.0561  21
   1   0  -7 393.786 15.3221  23
   1   0  -7 387.090 15.1259  19
  -1   0   7 387.371 15.3828  20
   1   0  -7 371.426 14.5775   6
   1   0  -7 384.854 15.2888  15
   1   0  -7 383.073 15.1869  17
  -1   0   7 367.356 15.2546  15
   1   0  -7 378.928 15.3242  11
   1   0  -7 360.993 14.8949  10
  -1   0   7 373.913 14.7519   9
   1   0  -7 371.602 14.7317   9
  -1   0   6 0.36270 0.42056   4
   1   0  -6 0.35797 0.49807   4
   1   0  -6 0.03262 0.44416   6
   1   0  -6 0.44386 0.46873   1
   1   0  -6 0.64182 0.49360   2
  -1   0   6 0.34565 1.08274  23
  -1   0   6 0.77620 1.32661  24
   1   0  -6 1.48947 0.93341  21
  -1   0   6 0.15400 0.70191  21
  -1   0   6 1.12919 0.92303  20
   1   0  -6 0.78188 0.83503  19
   1   0  -6 0.18429 0.83702  17
  -1   0   6 0.70316 0.95635  15
   1   0  -6 0.10425 0.95023  11
   1   0  -6-0.38832 0.61427  10
  -1   0   6 0.41598 0.56268   9
   1   0  -6-0.22491 0.56244   9
  -1   0   5 213.561 8.60242   4
   1   0  -5 215.092 8.61265   4
   1   0  -5 212.739 8.62512   2
   1   0  -5 208.510 8.61503   1
  -1   0   5 234.554 9.30008  24
  -1   0   5 225.218 8.91147  21
  -1   0   5 214.659 9.13950  23
  -1   0   5 219.528 9.10495  20
   1   0  -5 205.138 8.93584  19
   1   0  -5 218.733 8.61988   6
   1   0  -5 226.355 9.00402  17
  -1   0   5 208.634 9.01243  15
   1   0  -5 218.262 9.03010  11
   1   0  -5 205.539 8.78532  10
   1   0  -5 204.830 8.65579   9
   1   0  -4 0.78327 0.50178   6
   1   0  -4 0.61675 0.48729   4
  -1   0   4 0.98033 0.84626  19
  -1   0   4 1.47749 0.88178  20
  -1   0   4 1.91207 0.75801  21
   1   0  -4 0.65293 0.80013  20
   1   0  -4 0.77600 0.84438  19
  -1   0   4 1.18756 0.91954  23
  -1   0   4 0.51065 1.24318  24
  -1   0   4 1.15539 0.79822  15
   1   0  -4 0.89048 0.81195  17
   1   0  -4 1.30564 0.74049  11
   1   0  -4 0.91517 0.53462  10
   1   0  -4 0.40501 0.46645   9
   1   0  -3 276.918 10.8995  17
   1   0  -3 252.157 10.8968  19
   1   0  -3 278.471 10.9711  20
  -1   0   3 260.616 10.9539  20
  -1   0   3 279.118 10.9527  19
  -1   0   3 287.679 10.8915  21
   1   0  -3 268.934 10.9210  18
  -1   0   3 281.319 11.0197  24
  -1   0   3 265.986 11.0275  23
   1   0  -3 267.548 11.0071  23
  -1   0   3 273.068 10.9084  15
  -1   0   3 255.101 10.9096  17
   1   0  -3 255.647 10.8297  11
   1   0  -3 266.225 10.7313   4
   1   0  -3 266.203 10.7349   6
   1   0  -2 0.47349 0.58243  20
   1   0  -2 0.07836 0.55242  21
  -1   0   2 1.84751 0.54860  20
   1   0  -2 0.24381 0.52302  17
   1   0  -2-0.12580 0.55097  19
  -1   0   2 0.26524 0.52323  19
   1   0  -2 0.71316 0.57746  18
  -1   0   2-0.04413 0.55492  18
   1   0  -2 0.58052 0.74813  24
  -1   0   2 0.05539 0.74463  23
   1   0  -2 0.52647 0.63460  23
  -1   0   2 0.46497 0.67998  24
  -1   0   2 0.49624 0.52380  15
  -1   0   2 0.08652 0.56649  17
   1   0  -2 0.12455 0.58960  16
   1   0  -2-0.11816 0.54962  15
   1   0  -2 0.18976 0.33533  11
   1   0  -2 0.64396 0.45667   4
   1   0  -2 0.12939 0.43217   6
   1   0  -1 5436.57 215.205  13
  -1   0   1 5184.61 215.185  13
   1   0  -1 5601.11 215.191  16
  -1   0   1 5574.69 215.193  16
  -1   0   1 5242.19 215.187  22
   1   0  -1 5371.93 215.255  23
   1   0  -1 5570.45 215.226  24
   1   0  -1 5558.94 215.210  22
   1   0  -1 5546.02 215.203   6
   1   0  -1 5562.14 215.203   4
  -1   0   1 5755.60 215.213   4
   1   0  -1 5388.64 215.188  19
  -1   0   1 5312.34 215.208  18
   1   0  -1 5524.98 215.208  18
   1   0  -1 5514.40 215.185  20
  -1   0   1 5678.51 215.201  20
  -1   0   1 5647.72 215.225  17
  -1   0   1 5572.02 215.195  19
   1   0  -1 5642.41 215.226  17
  -1   0   0 1.61216 0.52904   5
  -1   0   0 0.46294 0.40660   4
   1   0   0 0.09695 0.43874   6
   1   0   0 0.74193 0.39004   5
   1   0   0-0.19268 0.47163   4
  -1   0   0 0.09213 0.48894  22
   1   0   0 0.06451 0.32919  22
   1   0   0 0.32011 0.33590  14
   1   0   0 0.49385 0.32492  12
   1   0   0 0.38225 0.33579  13
  -1   0   0-0.09108 0.49160  13
   1   0   0 0.25271 0.41092  10
   1   0   1 3951.55 151.273   5
  -1   0  -1 4016.42 151.291   5
  -1   0  -1 4219.80 151.208   4
   1   0   1 3594.77 151.246   7
   1   0   1 3522.04 151.236   8
  -1   0  -1 3800.54 151.245  22
   1   0   1 3904.54 151.265  22
   1   0   1 3882.96 151.159  11
  -1   0  -1 3762.19 151.245  13
   1   0   1 3878.82 151.268  13
   1   0   1 3930.22 151.238  10
  -1   0  -1 3923.55 151.244  10
   1   0   2 0.26422 0.67035   5
  -1   0  -2 0.22465 0.68089   5
  -1   0  -2-0.06532 0.45770   4
   1   0   2-0.04443 0.59913   7
   1   0   2-0.04441 0.59600   8
  -1   0  -2 0.05343 0.76618  22
  -1   0  -2-0.16180 0.78319  13
   1   0   2-0.13696 0.65376  11
   1   0   2 0.04752 0.65093  10
  -1   0  -2-0.68597 0.60450  10
  -1   0  -3 428.757 16.8110  10
   1   0   3 410.830 16.7786   7
   1   0   3 399.823 16.7681   8
   1   0   3 444.398 16.8585  11
  -1   0  -3 409.877 16.5873   4
  -1   0  -3 429.291 16.8780   5
  -1   0  -4 1.42141 0.82872  10
   1   0   4 0.36128 0.43916  19
   1   0   4 0.21750 0.79126   8
   1   0   4-0.07219 0.79365   7
   1   0   4 0.16093 0.93622  11
  -1   0  -4 1.63548 0.91185   5
   1   0   4 0.06494 0.46381   6
  -1   0  -4-0.12660 0.44433   4
   1   0   4 0.48727 0.48974   4
   1   0   5 130.922 5.54030  10
   1   0   5 123.996 5.45592   9
  -1   0  -5 128.359 5.49400  10
   1   0   5 116.412 5.14698  19
   1   0   5 126.988 5.10624   1
   1   0   5 121.550 5.09946   2
   1   0   5 127.545 5.08729   6
   1   0   5 128.798 5.61882  11
  -1   0  -5 135.694 5.62672   5
   1   0   5 126.003 5.08155   4
  -1   0  -5 109.764 5.05547   4
   1   0   6 0.67923 0.45669   6
  -1   0  -6 0.40772 0.42854   4
  -1   0  -6 0.76877 0.87813   5
   1   0   6 0.43073 0.45147   4
   1   0   6 0.07183 0.75485  23
   1   0   6 0.18661 0.67744  21
   1   0   6 0.16449 0.59131  19
   1   0   6 0.83949 0.47947   1
   1   0   6 0.09794 0.44966   2
   1   0   6-0.56960 1.07769  11
  -1   0  -6 1.26074 1.05281  11
   1   0   6 0.52470 0.81656   9
   1   0   6 2.27980 1.03933  10
  -1   0  -6 1.03978 0.91152  10
   1   0   7 67.5798 2.71462   4
  -1   0  -7 65.8139 3.48121   5
  -1   0  -7 53.3050 2.65464   4
   1   0   7 60.4717 3.12669  23
   1   0   7 59.0166 3.01146  21
   1   0   7 64.8243 3.03344  19
   1   0   7 63.0503 2.70283   3
   1   0   7 64.5834 2.72105   1
   1   0   7 63.9184 2.71811   2
   1   0   7 64.0774 2.70527   6
  -1   0  -7 66.0447 3.59448  11
   1   0   7 63.6116 3.33474  10
  -1   0  -7 66.9766 3.33992  10
   1   0   7 65.8776 3.27924   9
  -1   0  -8 1.95905 1.18292   5
   1   0   8-0.39971 0.79453  19
   1   0   8 0.09909 0.88730  23
   1   0   8 1.11167 0.82548  21
   1   0   8 0.07399 0.39626   3
   1   0   8 0.35749 0.42432   2
   1   0   8 0.42928 0.42402   1
  -1   0  -8 0.83815 1.16405  11
   1   0   8 0.10716 0.96299   9
   1   0   8 0.35459 1.13244  10
  -1   0  -8-0.59044 0.94405  10
  -1   0  -9 3144.19 123.929   5
   1   0   9 3170.66 123.433  19
   1   0   9 3156.23 123.593  23
   1   0   9 3070.34 123.368  21
  -1   0  -9 3031.16 124.171  11
  -1   0  -9 3157.22 123.720  10
   1   0   9 3170.36 123.736  10
   1   0   9 3232.85 123.636   9
  -1   0 -10 0.68825 1.18767   5
   1   0  10-0.31427 0.89993  19
   1   0  10 0.51100 1.05332  23
   1   0  10 0.86898 0.89844  21
  -1   0 -10 0.39704 1.31917   7
  -1   0 -10 2.78741 1.52518   8
  -1   0 -10 0.42132 1.40903  11
  -1   0 -10 0.56411 1.06963  10
   1   0  10-0.84202 1.18155  10
   1   0  10 0.12672 1.03590   9
  -1   0 -11 1705.64 69.9339   5
   1   0  11 1790.69 70.0687  20
   1   0  11 1706.57 69.3787  19
   1   0  11 1713.22 69.5834  23
   1   0  11 1789.57 69.3132  21
  -1   0 -11 1753.68 70.2056   8
  -1   0 -11 1762.23 70.1999   7
  -1   0 -11 1780.23 70.3017  11
  -1   0 -11 1758.11 69.6779  10
   1   0  11 1789.72 69.7164  10
   1   0  11 1764.63 69.5613   9
  -1   0 -12 0.41141 1.37585   5
   1   0  12-0.94326 1.38712  23
   1   0  12 0.33857 0.96182  21
   1   0  12-0.21602 1.43543  20
   1   0  12-1.42640 1.10509  19
  -1   0 -12-0.24410 1.60049   8
  -1   0 -12 1.70554 1.73221   7
  -1   0 -12-1.02143 1.66297  11
   1   0  12-0.32436 1.33712  10
  -1   0 -12-1.14256 1.33997  10
   1   0  12 1.01732 1.22356   9
  -1   0 -13 2.67627 1.61646   5
   1   0  13 2.41960 1.09281  21
   1   0  13 2.57313 1.33160  23
   1   0  13 2.54883 1.26815  19
   1   0  13 1.64973 1.62049  20
  -1   0 -13 3.21401 1.69936   8
  -1   0 -13 5.61421 1.90386   7
   1   0  13 3.99251 1.88463  15
  -1   0 -13 2.50373 1.67327  11
   1   0  13 3.53315 1.36494   9
  -1   0 -13 1.73583 1.28755  10
   1   0  13 3.82325 1.46726  10
  -1   0 -14-0.96106 1.73731   5
   1   0  14 0.74200 1.34875  23
   1   0  14 0.15377 1.25135  19
   1   0  14-0.76182 1.10766  21
  -1   0 -14 0.58392 1.82149   7
  -1   0 -14 3.21747 1.85187   8
   1   0  14-2.00412 1.95180  15
  -1   0 -14 0.30085 1.66939  11
   1   0  14 0.64595 1.27320   9
   1   0  14-0.55216 1.46461  10
  -1   0 -14-0.92143 1.39758  10
  -1   0 -15 137.524 7.34352   5
   1   0  15 138.430 6.95234  23
   1   0  15 147.704 6.48237  21
   1   0  15 147.011 7.57090  20
   1   0  15 131.260 6.65811  19
  -1   0 -15 128.126 7.63361   7
  -1   0 -15 135.823 7.74256   8
   1   0  15 142.380 7.73118  15
  -1   0 -15 122.410 7.60760  11
   1   0  15 142.152 6.75643   9
  -1   0 -15 136.357 6.86520  10
  -1   0 -16-0.54894 1.89441   5
   1   0  16-0.42400 1.56666  23
   1   0  16 0.59566 2.00488  20
   1   0  16 0.27050 1.20668  21
   1   0  16 0.71134 1.46619  19
  -1   0 -16 0.68797 2.22474   8
  -1   0 -16-0.34377 2.11248   7
   1   0  16 0.65056 2.14713  15
  -1   0 -16 1.39811 1.99365  11
   1   0  16 0.52335 1.41347   9
  -1   0 -16 0.40481 1.51160  10
  -1   0 -17 134.506 7.50156   5
   1   0  17 137.980 6.39955  21
   1   0  17 127.915 6.94431  23
   1   0  17 144.262 8.84813  24
   1   0  17 121.174 6.62850  19
   1   0  17 141.456 7.71844  20
  -1   0 -17 121.940 7.89142   7
  -1   0 -17 138.265 8.13108   8
   1   0  17 144.216 7.93968  15
  -1   0 -17 134.870 7.97008  11
   1   0  17 135.132 6.70263   9
  -1   0 -17 136.805 6.88719  10
  -1   0 -18-0.30726 2.10786   5
   1   0  18 4.34560 3.37305  24
   1   0  18-2.41974 1.75927  19
   1   0  18-1.01777 2.34166  20
   1   0  18-0.85657 1.36364  21
  -1   0 -18 0.39922 2.50932   7
  -1   0 -18-1.59640 2.63449   8
   1   0  18 0.72368 2.30758  15
  -1   0 -18 0.79744 2.56083  11
   1   0  18-0.36379 1.61696   9
  -1   0 -18-0.86901 1.61415  10
  -1   0 -19 33.2066 3.58587   5
   1   0  19 37.9774 5.01303  24
   1   0  19 34.2636 3.80651  20
   1   0  19 27.2129 2.79241  19
  -1   0 -19 37.5948 4.32939   8
  -1   0 -19 34.6099 4.19315   7
   1   0  19 34.1068 3.84047  15
  -1   0 -19 30.0609 3.91326  11
   1   0  19 31.7959 2.79180   9
  -1   0 -19 30.7871 2.93636  10
  -1   0 -20 0.67264 2.26403   5
   1   0  20-2.17441 3.90882  24
   1   0  20-1.76184 1.92866  19
   1   0  20-1.52293 2.46245  20
  -1   0 -20 0.91122 2.77819   8
  -1   0 -20-0.45582 3.02880   7
   1   0  20 2.37058 2.74360  15
  -1   0 -20-0.44942 2.96659  11
  -1   0 -20-1.59496 1.77969  10
   1   0  20 0.17923 1.64513   9
  -1   0 -21-2.08850 2.57223   5
   1   0  21-2.29270 4.02773  24
   1   0  21-0.80177 2.61063  20
   1   0  21 1.36583 1.90855  19
  -1   0 -21 0.48720 3.01676   8
  -1   0 -21 4.87410 3.13031   7
   1   0  21 2.04706 2.75596  15
  -1   0 -21-0.94811 2.82200  11
   1   0  21 0.51911 1.56606   9
  -1   0 -21-1.15535 1.88045  10
  -1   0 -22-0.71806 2.55266   5
   1   0  22-2.41052 4.25967  24
   1   0  22-0.41935 2.80485  20
  -1   0 -22-2.59073 3.35122   7
  -1   0 -22-1.55326 3.59536   8
   1   0  22-0.42429 2.87454  15
  -1   0 -22-2.98940 3.08526  11
   1   0  22 0.32131 1.60155   9
   1   0  23 42.2658 6.11406  24
   1   0  23 38.4302 4.59092  20
  -1   0 -23 34.6926 5.32113   8
  -1   0 -23 30.8480 5.28951   7
   1   0  23 39.2422 4.57245  15
  -1   0 -23 34.5219 4.83537  11
  -1   0 -23 46.3529 4.46450   5
   1   0  24-4.60304 4.75501  24
   1   0  24-0.45359 3.16893  20
  -1   0 -24-4.06954 4.15698   7
  -1   0 -24-4.07133 4.22910   8
   1   0  24 4.91922 3.04902  15
  -1   0 -24-0.54724 3.36306  11
  -1   0 -24-2.24565 2.59932   5
   1   0  25 127.652 10.4848  24
   1   0  25 145.062 9.04712  20
  -1   0 -25 150.980 10.2162   8
  -1   0 -25 163.713 10.4628   7
   1   0  25 134.242 8.82692  15
  -1   0 -25 127.901 9.27391  11
  -1   0 -25 131.689 8.31634   5
   1   0  26-2.40577 3.55570  20
  -1   0 -26-3.22191 4.76188   8
  -1   0 -26-3.86260 4.49718   7
   1   0  26 4.13514 3.24770  15
  -1   0 -26-2.35353 3.83174  11
   1   0  26 6.27760 5.04362  24
   1   0  27 12.7596 3.75099  20
  -1   0 -27 16.8746 5.29241   8
  -1   0 -27 12.1398 4.70648   7
   1   0  27 14.7355 3.79275  15
  -1   0 -27 3.63434 3.86338  11
   1   0  27 17.0609 6.19537  24
  -1   0 -28-8.44618 6.46073   8
  -1   0 -28-5.62883 6.50286   7
   1   0  28 1.98551 3.53036  20
  -1   1  29 4.66357 3.45505  15
  -1   1  29 8.51113 3.98017  20
  -1   1  28 95.1446 7.63232  20
  -1  -1  28 96.8312 7.80130  20
   1   1 -28 93.9135 8.33505   7
   1  -1 -28 96.9929 8.61018   8
   1   1 -28 99.5757 8.59413   8
   1  -1 -28 111.957 9.14008   7
  -1   1  28 96.4361 7.42538  15
   1  -1 -28 82.2007 7.70993  11
   1   1 -28 94.4624 8.07112  11
  -1   1  28 107.383 9.23041  24
  -1  -1  28 99.9262 9.16864  24
  -1  -1  27 7.14307 3.92254  20
  -1   1  27 9.80303 3.84950  20
   1  -1 -27 6.53231 4.46750   7
   1   1 -27 7.38970 4.16062   8
   1   1 -27 10.4709 4.51701   7
   1  -1 -27 7.83582 4.41001   8
  -1   1  27 8.86092 3.50098  15
  -1  -1  27 6.75442 3.16728  15
   1   1 -27 6.98355 3.70176  11
   1  -1 -27 14.0336 4.21962  11
  -1   1  27 19.9894 5.77917  24
  -1  -1  27 13.2463 5.42523  24
  -1  -1  26 104.289 7.90243  20
  -1   1  26 100.660 7.66582  20
  -1  -1  26 101.769 6.80594  19
   1  -1 -26 106.903 8.69410   7
   1   1 -26 113.065 8.58430   7
   1   1 -26 102.362 8.25495   8
   1  -1 -26 121.308 8.75662   8
  -1   1  26 109.902 7.74213  15
  -1  -1  26 85.0590 6.88759  15
   1   1 -26 96.8539 8.03337  11
   1  -1 -26 99.6400 7.90263  11
  -1  -1  26 112.937 9.31333  24
  -1   1  26 99.5641 8.98827  24
  -1  -1  25 1.40845 2.65680  19
  -1  -1  25 0.51852 3.30660  20
  -1   1  25 2.92832 3.15644  20
   1   1 -25 0.57171 3.77370   7
   1  -1 -25 0.60351 3.90312   8
   1  -1 -25-3.01810 4.21665   7
   1   1 -25 2.86023 3.67388   8
  -1   1  25-1.35195 3.27662  15
  -1  -1  25-5.03379 3.33904  15
   1   1 -25-0.54204 3.45658  11
   1  -1 -25 1.63584 3.59927  11
  -1  -1  25-0.62595 4.42440  24
  -1   1  25-0.63159 4.66730  24
  -1   1  24 106.685 8.59891  24
  -1  -1  24 98.4142 8.27883  24
  -1  -1  24 88.1280 6.18697  19
  -1   1  24 98.7925 7.12885  20
  -1  -1  24 91.9897 7.13690  20
   1  -1 -24 102.102 7.93470   7
   1  -1 -24 85.9590 7.47099   8
   1   1 -24 106.222 7.84114   7
   1   1 -24 88.8601 7.34627   8
  -1  -1  24 90.3347 6.48853  15
  -1   1  24 98.2601 6.96666  15
   1  -1 -24 84.3288 7.02781  11
   1   1 -24 87.7973 7.09685  11
   1   1 -24 81.4448 5.99595   5
  -1  -1  23 3.46061 4.17050  24
  -1   1  23 1.16621 4.14546  24
  -1  -1  23 0.47993 3.16795  20
  -1   1  23 1.35487 3.04011  20
  -1  -1  23 3.02649 2.57588  19
   1   1 -23 1.04471 3.10955   7
   1  -1 -23 0.54726 3.38867   7
   1  -1 -23 2.73654 3.41457   8
   1   1 -23 0.52329 3.11511   8
  -1  -1  23-1.46643 2.90389  15
  -1   1  23-2.57183 2.95845  15
   1   1 -23 1.48552 3.08931  11
   1  -1 -23-3.00316 3.12271  11
   1   1 -23-1.26647 2.28943   5
   1  -1 -23 2.09519 2.20487   5
   1  -1 -22 15.5837 2.56822   5
   1   1 -22 16.0156 2.91828   5
  -1  -1  22 11.0385 4.47870  24
  -1   1  22 12.7666 4.54328  24
  -1   1  22 22.0147 3.58663  20
  -1   1  22 17.8634 3.09966  19
  -1  -1  22 14.2580 3.63268  20
  -1  -1  22 17.8829 3.04294  19
   1  -1 -22 23.3663 4.20062   7
   1   1 -22 18.3923 3.76778   7
   1   1 -22 15.9528 3.70113   8
   1  -1 -22 16.1067 3.72862   8
  -1  -1  22 20.5743 3.24092  15
  -1   1  22 18.9572 3.44393  15
   1  -1 -22 16.6948 3.54625  11
   1   1 -22 8.96302 3.15948  11
   1  -1 -22 15.5747 2.32400  10
   1   1 -21 2.98034 2.20246   5
   1  -1 -21-0.99027 1.98809   5
  -1  -1  21-2.09108 4.23564  24
  -1   1  21 3.17786 3.91396  24
  -1   1  21-0.62755 2.34330  19
  -1  -1  21 0.31320 2.18794  19
  -1   1  21 0.82257 2.75083  20
  -1  -1  21 1.75564 2.81889  20
   1   1 -21 3.77059 3.13183   7
   1  -1 -21 3.92831 2.97069   7
   1   1 -21-0.47313 2.74645   8
   1  -1 -21 0.49193 2.92848   8
  -1  -1  21-1.02584 2.34572  15
  -1   1  21-0.79386 2.68908  15
   1  -1 -21 1.81143 2.80418  11
   1   1 -21-0.44592 2.74021  11
   1  -1 -21 0.41752 1.62278  10
   1   1 -20-1.14529 2.05893   5
   1  -1 -20-1.66777 2.17925   5
  -1   1  20 0.50068 3.57991  24
  -1  -1  20-2.47716 3.64166  24
  -1  -1  20-1.03882 2.25511  23
  -1   1  20 0.39004 2.43347  20
  -1  -1  20-0.41577 2.61329  20
  -1   1  20 2.10837 2.20207  19
  -1  -1  20-1.50082 2.12176  19
   1   1 -20 0.89517 2.55299   8
   1   1 -20-0.89135 2.65315   7
  -1   1  20-0.75964 2.40484  15
  -1  -1  20 0.32584 2.13653  15
   1  -1 -20-0.42696 2.76140  11
   1   1 -20-1.68293 2.75867  11
   1  -1 -20 1.25307 1.71457  10
   1   1 -20-1.30895 1.47660  10
   1  -1 -19 42.5581 3.46472   5
   1   1 -19 48.6743 3.82220   5
  -1  -1  19 42.6164 3.97231  23
  -1  -1  19 41.9372 5.07836  24
  -1   1  19 52.6569 5.57461  24
  -1   1  19 37.5215 3.84780  19
  -1   1  19 46.5449 4.30831  20
  -1  -1  19 40.9262 4.43956  20
  -1  -1  19 35.8405 3.64164  19
   1   1 -19 53.6763 4.76812   8
   1   1 -19 46.2862 4.62895   7
  -1  -1  19 47.8486 4.03468  15
  -1   1  19 35.3862 4.07035  15
   1   1 -19 44.7638 4.34083  11
   1  -1 -19 41.8008 4.43773  11
   1   1 -19 36.9274 2.70610  10
   1  -1 -19 42.5469 3.24256  10
   1   1 -18 39.9699 3.64894   5
   1  -1 -18 48.3129 3.60235   5
  -1  -1  18 34.0861 3.69240  23
  -1  -1  18 49.9417 5.05469  24
  -1   1  18 47.6376 5.28176  24
  -1   1  18 49.5064 3.88479  19
  -1   1  18 47.6764 3.48409  21
  -1  -1  18 44.5418 4.30202  20
  -1  -1  18 44.9758 3.86870  19
  -1   1  18 45.0035 4.14849  20
   1   1 -18 48.2426 4.47616   7
   1   1 -18 38.9158 4.31527   8
  -1   1  18 53.4933 4.37313  15
  -1  -1  18 44.8022 3.79407  15
   1  -1 -18 47.9749 4.44069  11
   1   1 -18 49.6788 4.39875  11
   1   1 -18 43.7115 2.86140  10
   1  -1 -18 47.5065 3.36555  10
   1  -1 -17 90.5411 4.92446   5
  -1  -1  17 76.8114 5.36460  23
  -1   1  17 74.0325 6.34757  24
  -1  -1  17 90.4116 6.57100  24
  -1  -1  17 79.4053 5.71033  20
  -1   1  17 92.5554 4.93747  21
  -1   1  17 77.8028 5.16856  19
  -1   1  17 82.7798 5.70549  20
  -1  -1  17 81.3657 5.16264  19
   1   1 -17 83.7131 5.93306   7
   1   1 -17 97.7840 6.19346   8
  -1  -1  17 75.8561 5.26194  15
  -1   1  17 70.9798 5.43260  15
   1  -1 -17 86.5415 5.79717  11
   1   1 -17 75.8672 5.53449  11
  -1  -1  17 82.2519 4.40562   9
   1  -1 -17 83.8068 4.78568  10
   1   1 -17 83.9428 4.26049  10
   1  -1 -16 8.53167 1.84910   5
  -1  -1  16 11.2372 2.38342  23
  -1   1  16 10.1281 3.41208  24
  -1  -1  16 11.4079 3.36971  24
  -1  -1  16 7.55189 2.08664  19
  -1   1  16 8.75943 2.09248  19
  -1  -1  16 9.12900 2.48445  20
  -1   1  16 11.3264 2.46209  20
  -1   1  16 10.1334 1.85675  21
   1   1 -16 10.7270 2.60589   7
   1   1 -16 17.3599 2.97761   8
  -1   1  16 7.89828 2.27337  15
  -1  -1  16 13.5041 2.31389  15
   1   1 -16 12.8700 2.56072  11
   1  -1 -16 11.5580 2.56533  11
   1  -1 -16 12.3490 1.86861  10
   1   1 -16 12.0388 1.48202  10
  -1  -1  16 12.4625 1.66754   9
   1  -1 -15 153.799 7.59647   5
  -1  -1  15 164.922 8.02252  19
  -1   1  15 161.332 8.37276  20
  -1   1  15 163.216 8.00465  19
  -1  -1  15 166.821 9.02097  24
   1   1 -15 167.080 7.55004  21
  -1  -1  15 160.428 8.29643  23
  -1   1  15 154.609 7.64134  21
  -1   1  15 154.684 9.03657  24
  -1   1  15 166.177 8.49947  15
  -1  -1  15 155.503 8.05727  15
   1  -1 -15 148.420 8.41073  11
   1   1 -15 162.180 8.46748  11
  -1  -1  15 157.247 7.32749   9
   1  -1 -15 154.461 7.64543  10
   1   1 -15 160.472 7.14914  10
   1  -1 -14 751.091 31.4836   5
  -1   1  14 805.113 31.9661  19
  -1  -1  14 779.123 31.9445  19
  -1   1  14 817.427 32.4129  20
   1   1 -14 825.189 31.4675  21
  -1   1  14 788.126 32.9703  24
  -1  -1  14 776.124 32.2434  23
  -1  -1  14 762.396 32.7666  24
  -1   1  14 828.129 31.6840  21
  -1  -1  14 719.609 31.8577  15
  -1   1  14 778.155 32.3321  15
   1  -1 -14 728.118 32.2995  11
   1   1 -14 786.958 32.4037  11
  -1  -1  14 758.116 31.2546   9
   1  -1 -14 791.688 31.6467  10
   1   1 -14 753.437 31.0724  10
   1   1 -14 754.378 31.1198   9
   1  -1 -13 3.51576 1.25771   5
  -1  -1  13 4.54833 1.76976  23
   1   1 -13 4.47451 1.44082  21
   1  -1 -13 5.04620 1.55541  21
  -1  -1  13 2.97087 2.28356  24
  -1   1  13 5.23725 2.30848  24
  -1   1  13 3.43110 1.57433  20
  -1  -1  13 6.17191 1.58838  19
  -1   1  13 6.37654 1.66070  19
   1  -1 -13 3.63847 1.44928  19
  -1   1  13 4.82911 1.44843  21
   1   1 -13 7.88441 1.74128  17
  -1  -1  13 5.75285 1.59291  15
  -1   1  13 3.19599 1.67625  15
   1   1 -13 5.04503 1.61974  11
   1  -1 -13 5.69793 1.65071  11
   1   1 -13 3.07433 1.12321   9
   1  -1 -13 5.56351 1.44913  10
  -1  -1  13 5.70196 1.23248   9
   1   1 -13 5.87459 1.08460  10
   1  -1 -12 335.412 14.0846   5
  -1  -1  12 314.132 14.7100  23
   1  -1 -12 347.667 14.3359  21
  -1   1  12 367.700 14.3804  21
  -1   1  12 358.963 15.3774  24
  -1  -1  12 352.830 15.2534  24
   1   1 -12 333.689 14.0541  21
  -1  -1  12 314.484 14.4111  19
   1  -1 -12 330.473 14.2180  19
  -1   1  12 372.769 14.9528  20
  -1   1  12 351.260 14.5382  19
   1  -1 -12 320.656 14.9019   8
   1  -1 -12 336.892 14.9820   7
   1  -1 -12 330.841 14.2677  16
   1   1 -12 323.785 14.3014  17
  -1  -1  12 335.097 14.5201  15
  -1   1  12 326.315 14.7575  15
   1  -1 -12 328.068 14.8133  11
   1   1 -12 320.302 14.7452  11
  -1  -1  12 312.890 13.9368   9
  -1   1  12 337.687 13.4927   9
   1   1 -12 327.187 13.7503  10
   1  -1 -12 344.845 14.3105  10
   1   1 -12 327.144 13.8692   9
   1  -1 -11 100.980 4.91479   5
  -1   1  11 113.920 5.23335  21
   1  -1 -11 109.511 5.39710  23
   1   1 -11 109.264 4.99205  21
  -1   1  11 113.511 6.09843  24
   1  -1 -11 105.419 5.19091  21
  -1  -1  11 107.598 5.93103  24
  -1  -1  11 106.261 5.60566  23
   1  -1 -11 93.0897 5.10513  19
  -1   1  11 104.316 5.28517  19
  -1  -1  11 98.0683 5.27791  19
   1  -1 -11 93.2956 5.62232   7
   1  -1 -11 105.375 5.76198   8
  -1   1  11 106.867 5.60759  15
   1  -1 -11 100.354 5.13073  16
  -1  -1  11 97.8438 5.24330  15
   1   1 -11 105.615 5.22835  17
   1   1 -11 110.936 5.61492  11
   1  -1 -11 102.642 5.57042  11
  -1  -1  11 102.109 5.35567  11
  -1  -1  11 99.6046 4.88915   9
   1   1 -11 98.4496 4.79364   9
   1   1 -11 102.675 4.67022  10
   1  -1 -11 106.146 5.19390  10
  -1   1  11 99.1428 4.40265   9
  -1  -1  11 96.0947 4.69541  10
  -1  -1  10 169.268 7.58878   4
  -1   1  10 224.415 9.42974  24
  -1  -1  10 181.832 8.83087  23
  -1  -1  10 204.027 9.22649  24
   1  -1 -10 203.714 8.55811  21
   1  -1 -10 207.286 8.72164  23
   1   1 -10 186.847 8.26828  21
  -1   1  10 216.770 8.62514  21
   1  -1 -10 208.421 8.53672  19
  -1   1  10 209.884 8.72760  19
  -1  -1  10 187.643 8.59237  19
  -1   1  10 204.424 8.96626  15
  -1  -1  10 181.609 8.55413  15
   1   1 -10 191.432 8.50745  17
   1  -1 -10 207.370 8.57137  16
   1   1 -10 186.110 8.79559  11
   1  -1 -10 200.968 8.93183  11
  -1  -1  10 194.388 8.27276   9
  -1  -1  10 182.530 8.03356  10
   1  -1 -10 197.408 8.52622  10
   1   1 -10 194.076 8.01551  10
   1   1 -10 186.934 8.17241   9
  -1   1  10 194.355 7.79211   9
   1  -1  -9 3200.00 124.133   4
   1  -1  -9 3177.58 124.131   6
  -1  -1   9 3131.31 124.151   4
   1  -1  -9 3100.20 124.186   3
   1   1  -9 3038.67 124.161   3
   1   1  -9 3041.54 124.158   2
   1   1  -9 3044.14 124.156   1
   1  -1  -9 3163.47 124.180   2
   1  -1  -9 3144.80 124.178   1
  -1  -1   9 3307.59 125.302  23
   1  -1  -9 3386.12 124.931  21
  -1   1   9 3444.20 125.672  24
   1  -1  -9 3418.02 125.096  23
   1   1  -9 3278.48 124.704  21
  -1  -1   9 3410.52 125.529  24
  -1   1   9 3364.44 124.962  21
   1  -1  -9 3282.52 124.880  19
  -1  -1   9 3100.76 125.256  20
  -1   1   9 3347.25 125.067  19
  -1  -1   9 3395.43 125.080  19
   1   1  -9 3114.98 124.215   6
  -1  -1   9 3240.46 124.996  15
   1  -1  -9 3378.93 124.934  16
   1   1  -9 3323.25 124.903  17
  -1   1   9 3258.74 125.273  15
   1   1  -9 3278.76 125.240  11
   1  -1  -9 3083.15 125.234  11
   1   1  -9 3277.19 124.427  10
  -1  -1   9 3255.69 124.703   9
  -1  -1   9 3064.60 124.442  10
   1   1  -9 3202.53 124.612   9
   1  -1  -9 3196.00 124.908  10
  -1   1   9 3203.59 124.206   9
   1   1  -8 454.263 18.9722   3
  -1  -1   8 472.777 18.9454   6
   1  -1  -8 474.859 19.0036   3
  -1  -1   8 466.789 18.9571   4
   1  -1  -8 499.249 18.9466   4
   1  -1  -8 449.997 18.9844   2
   1  -1  -8 467.710 18.9913   1
   1  -1  -8 523.729 19.6487  21
  -1   1   8 513.966 20.2092  24
  -1  -1   8 502.464 19.9508  23
  -1  -1   8 497.212 20.0497  24
  -1   1   8 507.356 19.6461  21
   1   1  -8 472.580 19.3672  21
   1  -1  -8 497.180 19.7330  23
  -1   1   8 513.866 19.7578  19
   1  -1  -8 514.482 19.5983  19
  -1  -1   8 493.641 19.9247  20
   1   1  -8 462.411 19.0319   6
   1  -1  -8 501.598 19.6042  16
  -1  -1   8 465.246 19.5675  15
  -1   1   8 476.268 19.8634  15
   1   1  -8 500.054 19.5745  17
   1   1  -8 500.767 19.8519  11
   1  -1  -8 476.112 19.8633  11
   1   1  -8 475.116 19.3461   9
   1   1  -8 472.137 19.1134  10
  -1  -1   8 481.919 19.3993   9
   1  -1  -8 485.238 19.6044  10
   1  -1  -7 857.499 35.1337   3
  -1  -1   7 895.474 35.0971   4
  -1  -1   7 875.721 35.0715   6
   1   1  -7 883.508 35.1081   3
   1  -1  -7 938.405 35.0838   4
   1  -1  -7 824.953 35.1057   2
   1  -1  -7 845.893 35.1081   1
   1   1  -7 951.859 35.4563  21
  -1   1   7 950.101 36.1516  24
   1  -1  -7 886.487 35.6014  21
  -1  -1   7 872.939 35.8711  23
  -1   1   7 919.766 35.6623  21
   1  -1  -7 918.160 35.7266  23
  -1  -1   7 960.367 36.0057  24
  -1  -1   7 884.010 35.8549  20
   1  -1  -7 922.077 35.7421  20
   1  -1  -7 943.031 35.6133  19
   1   1  -7 890.124 35.1670   6
   1   1  -7 946.524 35.5718  17
  -1   1   7 940.445 35.9077  15
  -1  -1   7 833.276 35.5274  15
   1   1  -7 878.913 35.7542  11
   1  -1  -7 906.947 35.8273  11
   1   1  -7 884.228 35.1484  10
   1  -1  -7 891.206 35.6361  10
   1   1  -7 891.450 35.4101   9
  -1  -1   7 917.850 35.4560   9
  -1  -1   6 108.253 4.67315   4
   1  -1  -6 119.571 4.66019   4
   1  -1  -6 107.092 4.68123   1
   1  -1  -6 108.470 4.69051   2
  -1   1   6 111.687 4.69992   1
   1   1  -6 104.824 4.66012   3
  -1   1   6 107.003 4.69100   2
   1  -1  -6 117.054 5.22533  23
   1   1  -6 115.840 4.92061  21
  -1   1   6 121.284 5.53985  24
  -1  -1   6 107.048 5.27905  23
  -1   1   6 114.030 5.12420  21
  -1  -1   6 108.897 5.35417  24
   1  -1  -6 117.052 5.09169  19
   1  -1  -6 115.464 5.21812  20
   1   1  -6 106.664 4.71782   6
  -1  -1   6 110.945 4.64952   6
   1   1  -6 109.822 4.98169  17
  -1  -1   6 108.605 5.03154  15
   1   1  -6 118.540 5.08811  15
  -1   1   6 120.093 5.32062  15
   1   1  -6 112.191 5.17619  11
   1  -1  -6 111.275 5.10904  10
  -1  -1   6 115.523 4.96085   9
   1   1  -6 109.537 4.92213   9
   1   1  -6 110.473 4.61759  10
   1  -1  -5 149.712 5.68624   4
  -1  -1   5 135.808 5.70790   4
   1   1  -5 130.651 5.68571   3
   1  -1  -5 137.886 5.71097   2
   1  -1  -5 141.522 5.71714   1
  -1   1   5 131.901 5.71252   2
  -1   1   5 131.891 5.70903   1
  -1  -1   5 131.840 6.17097  23
  -1   1   5 143.257 6.08070  21
   1   1  -5 136.666 5.83346  21
  -1  -1   5 132.212 6.18806  24
   1  -1  -5 168.477 6.39817  24
  -1   1   5 149.561 6.39185  24
   1  -1  -5 151.052 6.12493  20
  -1   1   5 150.084 6.16942  20
   1   1  -5 129.468 5.87254  17
   1  -1  -5 147.618 6.03553  19
   1   1  -5 130.926 5.73457   6
  -1  -1   5 135.621 5.68426   6
  -1  -1   5 122.054 5.86086  15
   1  -1  -5 140.968 6.08205  17
   1   1  -5 133.482 5.92746  15
  -1   1   5 150.977 6.22513  15
   1   1  -5 129.805 5.99458  11
  -1  -1   5 129.878 5.87614   9
   1  -1  -5 140.264 6.04365  10
   1   1  -5 133.943 5.88114   9
   1  -1  -4 520.238 20.4637   4
   1   1  -4 512.934 20.5018   3
   1  -1  -4 493.030 20.4916   1
   1  -1  -4 457.742 20.4727   2
  -1  -1   4 578.093 20.8553  24
  -1  -1   4 527.612 20.8967  23
  -1   1   4 514.974 20.7389  21
  -1   1   4 538.578 20.9271  24
   1  -1  -4 579.196 20.9473  24
   1  -1  -4 525.429 20.7052  19
  -1   1   4 539.634 20.8068  20
   1   1  -4 502.491 20.5703  17
   1  -1  -4 526.234 20.7639  18
  -1   1   4 502.392 20.7278  19
   1  -1  -4 526.708 20.7717  20
  -1  -1   4 521.511 20.7333  19
   1   1  -4 500.765 20.5384   6
   1  -1  -4 525.456 20.7675  17
   1  -1  -4 525.246 20.8044  15
  -1  -1   4 518.004 20.5855  15
  -1   1   4 531.365 20.8347  15
  -1   1   4 532.957 20.7429  16
   1   1  -4 497.784 20.6645  11
   1   1  -4 524.780 20.6229   9
   1   1  -3 1211.11 48.9337   4
   1  -1  -3 1231.37 48.8775   4
   1  -1  -3 1179.93 48.9006   1
   1  -1  -3 1260.33 48.9250   2
   1   1  -3 1234.89 48.9117   3
  -1   1   3 1345.99 49.2078  24
  -1   1   3 1220.03 49.0568  21
  -1  -1   3 1064.96 48.9646  24
   1  -1  -3 1341.46 49.1763  24
   1  -1  -3 1301.47 49.0645  21
  -1  -1   3 1240.16 49.1769  23
   1  -1  -3 1254.99 49.0438  19
  -1   1   3 1240.46 49.0961  20
  -1   1   3 1214.17 49.1077  18
  -1   1   3 1277.99 49.0801  19
   1   1  -3 1257.32 48.9251  17
   1  -1  -3 1265.28 49.0731  18
   1  -1  -3 1277.90 49.0769  20
   1   1  -3 1268.71 48.9603   6
  -1   1   3 1277.08 49.1243  15
   1  -1  -3 1224.77 49.0292  16
  -1   1   3 1216.80 49.0970  17
   1  -1  -3 1278.36 49.0694  17
  -1   1   3 1316.15 49.0708  16
   1  -1  -3 1309.45 49.1153  15
  -1  -1   3 1199.93 48.8979  15
   1   1  -3 1249.08 48.9748  11
   1   1  -3 1252.47 48.9878   9
   1  -1  -2 3249.97 130.379   1
   1  -1  -2 3253.28 130.382   2
   1   1  -2 3365.50 130.389   3
  -1   1   2 3679.41 130.536  24
   1  -1  -2 3571.90 130.497  24
   1  -1  -2 3333.23 130.440  21
  -1  -1   2 3279.03 130.541  23
  -1   1   2 3454.33 130.459  21
  -1  -1   2 3015.95 130.315  24
   1   1  -2 3261.00 130.334  18
   1   1  -2 3205.31 130.325  17
   1  -1  -2 3489.98 130.463  20
  -1   1   2 3390.10 130.476  18
   1  -1  -2 3431.62 130.441  19
  -1   1   2 3415.36 130.469  17
  -1   1   2 3484.71 130.486  20
   1  -1  -2 3429.52 130.442  17
  -1   1   2 3319.35 130.466  19
   1  -1  -2 3445.01 130.453  18
   1   1  -2 3354.00 130.418   6
   1   1  -2 3269.10 130.472  14
   1  -1  -2 3193.42 130.431  16
   1  -1  -2 3449.35 130.462  15
  -1   1   2 3508.60 130.486  15
  -1   1   2 3241.31 130.442  16
   1   1  -2 3237.38 130.466  12
   1   1  -2 3134.74 130.306  11
   1  -1  -2 3397.28 130.352   4
   1   1  -2 3274.96 130.400   4
   1   1  -1 37.0942 1.85533   4
   1  -1  -1 40.7500 1.82237   4
  -1   1   1 37.2756 1.80454   4
  -1  -1   1 35.2216 1.84216   4
   1  -1  -1 41.6196 1.86335   2
  -1   1   1 42.0009 1.88810   2
  -1   1   1 42.0993 1.87920   1
   1  -1  -1 41.0784 1.85001   1
   1   1  -1 35.9459 1.83899   3
  -1  -1   1 34.7576 1.81863   3
   1   1  -1 33.2681 1.85117  22
  -1   1   1 41.3563 1.84258  21
   1  -1  -1 39.9795 1.81310  21
  -1  -1   1 34.7505 1.87296  23
  -1  -1   1 31.3606 1.83124  22
  -1  -1   1 35.0453 1.68202  20
   1   1  -1 31.4707 1.63649  18
   1  -1  -1 40.1219 1.81822  19
   1  -1  -1 39.8805 1.87371  18
  -1   1   1 37.3976 1.86300  18
   1  -1  -1 43.3742 1.84600  17
  -1   1   1 40.8377 1.82975  17
   1   1  -1 34.6955 1.82755   6
  -1  -1   1 34.5583 1.83197   6
  -1  -1   1 34.3495 1.86694  13
  -1   1   1 39.4097 1.85377  16
   1   1  -1 33.0810 1.86531  13
   1  -1  -1 42.3765 1.83214  15
  -1  -1   1 37.1968 1.87816  14
   1   1  -1 35.3459 1.86144  14
   1  -1  -1 36.5391 1.83105  16
  -1   1   1 40.8362 1.84328  15
  -1  -1   1 36.4737 1.87507  12
   1   1  -1 32.1051 1.83486  12
   1   1  -1 33.2845 1.67519  10
  -1   1   0 1657.47 65.0757   4
  -1  -1   0 1626.78 65.1306   4
   1  -1   0 1690.61 65.0637   4
   1   1   0 1675.90 65.1183   4
  -1  -1   0 1695.56 65.1108   3
   1   1   0 1645.56 65.0897   3
  -1   1   0 1663.08 65.1022   1
   1  -1   0 1660.09 65.0982   1
   1  -1   0 1653.52 65.1004   2
  -1   1   0 1646.43 65.1024   2
   1   1   0 1623.88 65.1478  22
   1  -1   0 1819.25 65.0182  21
  -1  -1   0 1683.49 65.1352  22
  -1   1   0 1672.25 65.0400  17
  -1  -1   0 1644.33 65.1520   7
   1   1   0 1626.28 65.1344   7
   1   1   0 1629.59 65.1145   6
  -1  -1   0 1718.06 65.1065   6
  -1  -1   0 1608.06 65.1170  14
  -1   1   0 1627.75 65.0872  16
   1   1   0 1645.25 65.1327  14
   1   1   0 1652.59 65.1496  13
   1  -1   0 1716.63 64.9958  11
  -1  -1   0 1607.14 65.1172  12
   1   1   0 1631.65 65.1292  12
  -1  -1   0 1674.40 65.1229  13
   1   1   0 1563.15 65.1228   8
  -1  -1   0 1643.31 65.0712  10
  -1  -1   0 1645.96 65.1498   8
   1   1   0 1649.42 65.0659  10
   1  -1   0 1637.10 65.0876   9
   1   1   1 1526.94 62.2984   5
  -1   1  -1 1511.70 62.2163   4
  -1  -1  -1 1573.66 62.2766   4
  -1  -1  -1 1532.29 62.3334   5
   1  -1   1 1685.53 62.0780  21
   1   1   1 1562.90 62.3587  22
  -1  -1  -1 1624.43 62.3371  22
   1   1   1 1519.78 62.4055   7
  -1  -1  -1 1608.21 62.2453   6
   1   1   1 1466.93 62.3821   8
  -1  -1  -1 1656.40 62.4192   7
  -1   1  -1 1591.26 62.2574   2
  -1  -1  -1 1644.69 62.2667   3
  -1   1  -1 1590.48 62.2536   1
  -1  -1  -1 1567.45 62.3176  14
   1   1   1 1602.88 62.3476  14
  -1  -1  -1 1550.10 62.3127  12
   1   1   1 1606.34 62.3457  12
  -1  -1  -1 1584.80 62.3192  13
   1   1   1 1562.30 62.3673  13
   1  -1   1 1601.96 62.2054  11
   1   1   1 1569.36 62.3120  10
  -1  -1  -1 1653.09 62.4217   8
   1  -1   1 1554.13 62.3085   9
  -1  -1  -1 1569.76 62.3099  10
  -1   1  -2 678.712 28.2799   4
  -1  -1  -2 677.817 28.4406   5
  -1  -1  -2 721.733 28.3223   4
  -1   1  -2 708.843 28.3185   2
  -1   1  -2 706.793 28.3135   1
  -1  -1  -2 742.562 28.5008  22
   1   1   2 711.887 28.5078  22
   1   1   2 778.114 28.5511   7
  -1  -1  -2 620.557 28.5410   8
  -1  -1  -2 738.370 28.2997   6
   1   1   2 751.075 28.5300   8
  -1  -1  -2 651.582 28.5747   7
  -1  -1  -2 745.481 28.4776  14
   1  -1   2 727.708 28.3629  11
  -1  -1  -2 745.534 28.4748  12
  -1  -1  -2 756.086 28.5118  13
   1   1   2 714.632 28.5165  13
   1  -1   2 711.644 28.4414   9
   1   1   2 724.712 28.4539  10
  -1   1  -2 726.774 28.4178   9
  -1  -1  -2 713.817 28.4711  10
  -1  -1  -3 72.2524 3.51875   5
  -1  -1  -3 73.9437 3.33860   4
  -1  -1  -3 70.6002 3.61766  22
  -1  -1  -3 69.9703 3.17197  19
  -1   1  -3 80.3957 3.37962   2
  -1   1  -3 79.5014 3.36814   1
  -1  -1  -3 78.0898 3.32234   6
   1   1   3 76.5069 3.59771   7
  -1  -1  -3 84.3164 3.81122   7
  -1  -1  -3 76.6003 3.74205   8
   1   1   3 74.3697 3.59079   8
   1  -1   3 79.8743 3.53747  11
  -1  -1  -3 73.2412 3.65174  13
  -1  -1  -3 76.1660 3.58837  10
  -1   1  -3 78.5637 3.54396   9
  -1   1  -4 336.824 13.6987  10
  -1   1  -4 345.702 13.7957   9
  -1  -1  -4 352.928 13.9405  10
  -1  -1  -4 337.463 13.4625  19
  -1   1  -4 336.521 13.5650   2
  -1   1  -4 338.269 13.5615   1
   1  -1   4 347.020 13.5577   2
   1  -1   4 343.095 13.5492   1
   1   1   4 344.625 13.5538   3
   1   1   4 357.574 13.5967   6
  -1  -1  -4 335.016 13.5230   6
   1   1   4 325.730 13.8517   8
   1   1   4 325.968 13.8568   7
   1  -1   4 335.413 13.8590  11
  -1  -1  -4 333.163 13.5499   4
  -1  -1  -4 345.492 13.8473   5
   1  -1   4 316.124 13.4846   4
  -1  -1  -5 89.5492 4.10977   5
  -1  -1  -5 86.0270 3.69440   4
   1  -1   5 81.2197 3.64717   4
   1  -1   5 81.2259 3.54942  21
   1   1   5 84.9799 3.68026  23
   1   1   5 83.8945 3.73924  19
  -1  -1  -5 84.5038 3.69842  19
   1  -1   5 85.1527 3.71556   2
   1   1   5 90.0397 3.72447   3
  -1   1  -5 85.6999 3.73755   2
  -1   1  -5 84.2826 3.72359   1
   1  -1   5 83.4656 3.70316   1
   1   1   5 91.8922 3.75297   6
   1   1   5 85.2289 4.15937   7
  -1  -1  -5 87.3738 3.67210   6
   1   1   5 82.3685 4.14570   8
  -1   1  -5 85.3410 4.19727  11
   1  -1   5 90.7448 4.16488  11
  -1  -1  -5 88.0018 4.18345  10
  -1   1  -5 86.0449 4.02966   9
  -1   1  -5 86.3596 3.92294  10
   1  -1   5 92.8142 3.96460  10
  -1  -1  -6 161.474 7.30675   5
  -1  -1  -6 159.838 6.76953   6
  -1  -1  -6 166.214 6.79325   4
   1  -1   6 148.292 6.75536   4
   1   1   6 172.358 6.94057  23
   1  -1   6 158.544 6.74908  21
  -1  -1  -6 171.886 6.92561  19
   1  -1   6 161.482 6.97949  19
   1   1   6 161.878 6.95116  19
   1   1   6 188.229 7.29279  20
   1   1   6 174.870 6.85116   3
   1  -1   6 160.535 6.82347   1
   1  -1   6 164.027 6.83594   2
   1   1   6 177.132 6.87555   6
  -1   1  -6 159.350 7.28933   7
   1   1   6 182.029 7.46031   7
  -1   1  -6 164.537 7.32281   8
   1   1   6 177.537 7.44703   8
   1  -1   6 171.114 7.41324  11
  -1   1  -6 168.596 7.46359  11
   1   1   6 179.771 7.46429  10
   1  -1   6 162.157 7.13074  10
  -1  -1  -6 175.666 7.44351  10
  -1   1  -6 174.573 7.14707  10
   1  -1   6 163.846 7.31049   9
   1  -1   7 9.24312 0.79575   3
  -1  -1  -7 6.56460 0.67265   4
  -1  -1  -7 5.22929 1.20067   5
   1  -1   7 8.56640 0.72568   4
   1  -1   7 9.50180 0.78592  21
   1   1   7 5.52616 1.12696  21
   1   1   7 7.39802 0.98947  23
  -1  -1  -7 6.42150 0.91012  19
   1   1   7 6.09733 0.90773  19
   1   1   7 4.82483 1.14155  20
   1  -1   7 9.31400 1.02728  19
   1   1   7 7.47885 0.75151   3
   1  -1   7 8.69587 0.79892   1
   1  -1   7 7.86496 0.78668   2
  -1   1  -7 10.0901 1.34753   7
  -1   1  -7 9.50140 1.28610   8
   1   1   7 7.35882 0.77307   6
  -1   1  -7 8.92935 1.47614  11
   1  -1   7 9.89287 1.49780  11
  -1  -1  -7 4.56198 1.35922  11
   1   1   7 5.76734 1.31946  10
   1  -1   7 7.37153 1.17152  10
   1  -1   7 6.69505 1.24837   9
  -1  -1  -7 9.04900 1.30797  10
   1   1   7 6.49119 1.07501   9
  -1   1  -7 6.78939 1.02205  10
   1  -1   8 1291.33 62.5550   4
  -1  -1  -8 1612.24 62.5796   4
   1  -1   8 1563.88 62.6516   3
  -1  -1  -8 1632.98 63.4084   5
   1   1   8 1622.47 62.6543   3
   1   1   8 1689.89 63.2424  21
   1  -1   8 1608.79 62.7580  21
   1   1   8 1664.88 63.0319  23
   1  -1   8 1783.55 63.1093  19
   1   1   8 1696.51 63.4033  20
   1   1   8 1668.72 63.0061  19
  -1  -1  -8 1630.27 62.9448  19
   1  -1   8 1566.50 62.6350   1
   1  -1   8 1562.73 62.6362   2
  -1   1  -8 1645.77 63.5137   8
   1   1   8 1620.99 62.6552   6
  -1   1  -8 1594.12 63.4677   7
  -1  -1  -8 1564.15 63.6544  11
   1  -1   8 1678.94 63.5802  11
  -1   1  -8 1667.97 63.7101  11
   1  -1   8 1759.86 63.4268   9
   1   1   8 1710.41 63.4793  10
  -1  -1  -8 1681.06 63.5054  10
   1  -1   8 1682.29 63.2242  10
   1   1   8 1668.70 63.1024   9
  -1   1  -8 1720.61 63.1956  10
   1  -1   9 204.153 8.26443   4
  -1  -1  -9 195.417 8.22330   4
   1  -1   9 196.103 8.30935   3
   1   1   9 205.562 8.31405   3
  -1  -1  -9 230.877 9.32115   5
   1  -1   9 229.042 9.25580  23
   1   1   9 205.166 8.96323  21
   1   1   9 220.473 8.88737  23
   1  -1   9 207.455 8.55505  21
   1   1   9 217.201 8.83553  19
  -1  -1  -9 209.629 8.73527  19
   1  -1   9 212.352 8.86080  19
   1   1   9 229.531 9.31314  20
   1  -1   9 197.005 8.30151   1
   1   1   9 206.084 8.33612   1
   1  -1   9 202.638 8.30852   2
   1   1   9 214.678 8.34956   2
   1  -1   9 202.191 8.27127   6
  -1   1  -9 210.367 9.37136   7
  -1   1  -9 203.240 9.36128   8
  -1  -1  -9 215.389 9.55728  11
   1  -1   9 206.580 9.35311  11
  -1   1  -9 221.675 9.58584  11
   1   1   9 222.523 9.30422  10
   1  -1   9 208.463 9.15102   9
  -1   1  -9 207.796 8.94641  10
   1   1   9 224.956 8.92063   9
  -1  -1  -9 222.407 9.32502  10
   1  -1   9 211.383 9.00763  10
  -1  -1 -10 287.180 12.5355   5
   1   1  10 279.672 12.5469  20
   1   1  10 276.899 12.0930  19
   1  -1  10 295.828 12.1748  19
   1   1  10 297.654 12.2036  23
   1  -1  10 296.474 11.8367  21
   1  -1  10 298.433 12.4817  23
   1   1  10 300.034 12.2910  21
  -1   1 -10 275.118 12.6777   7
  -1   1 -10 279.901 12.7055   8
  -1  -1 -10 286.396 12.9707  11
   1  -1  10 287.603 12.6650  11
  -1   1 -10 298.493 12.9048  11
  -1   1 -10 302.292 12.2914  10
  -1  -1 -10 283.908 12.5586  10
   1   1  10 280.390 12.1274   9
   1  -1  10 291.687 12.2875  10
   1   1  10 292.689 12.5413  10
   1  -1  10 270.397 12.3562   9
  -1  -1 -11 532.083 22.3972   5
  -1   1 -11 546.534 22.5855   5
   1   1  11 524.986 21.9187  19
   1  -1  11 553.740 22.0036  19
   1   1  11 561.421 22.5241  20
   1  -1  11 547.871 21.5896  21
   1  -1  11 529.579 22.2678  23
   1   1  11 535.239 22.0104  23
   1   1  11 518.716 21.9998  21
  -1   1 -11 515.441 22.5616   7
  -1   1 -11 506.452 22.5464   8
  -1   1 -11 564.277 22.8709  11
  -1  -1 -11 534.438 22.8365  11
  -1  -1 -11 513.950 22.3256  10
   1  -1  11 549.384 22.1127  10
  -1   1 -11 532.868 22.0475  10
   1   1  11 539.541 22.3343  10
   1   1  11 554.783 21.9498   9
   1  -1  11 549.862 22.2815   9
  -1   1 -12 125.811 6.63835   5
  -1  -1 -12 133.846 6.57176   5
   1  -1  12 132.191 5.67574  21
   1  -1  12 129.862 6.37276  23
   1   1  12 128.030 6.12897  21
   1   1  12 125.511 6.09101  23
   1   1  12 134.916 6.60277  20
   1  -1  12 126.559 6.08398  19
   1   1  12 130.138 6.04900  19
  -1   1 -12 122.490 6.69009   7
  -1   1 -12 124.837 6.71815   8
  -1  -1 -12 128.500 7.00966  11
  -1   1 -12 138.963 7.03102  11
  -1  -1 -12 126.772 6.43928  10
   1   1  12 128.478 6.44252  10
   1  -1  12 123.821 6.14863  10
  -1   1 -12 122.647 6.07734  10
   1   1  12 121.894 5.96573   9
   1  -1  12 131.487 6.36346   9
  -1   1 -13 13.9571 2.28993   5
  -1  -1 -13 15.1647 2.07612   5
   1   1  13 13.6361 1.79636  23
   1   1  13 15.5617 1.81849  21
   1  -1  13 15.2988 1.35861  21
   1  -1  13 17.9024 2.13157  23
   1   1  13 16.8672 1.76024  19
   1  -1  13 13.1136 1.71306  19
   1   1  13 15.9014 2.19675  20
  -1  -1 -13 21.3846 2.57343   7
  -1   1 -13 13.8493 2.20824   7
  -1   1 -13 16.2200 2.34284   8
  -1  -1 -13 16.3218 2.35923   8
   1   1  13 13.7225 2.46272  15
   1  -1  13 11.5407 2.20243  15
  -1  -1 -13 10.4716 2.19873  11
  -1   1 -13 15.5744 2.29459  11
   1  -1  13 19.0766 2.10844   9
  -1   1 -13 17.5865 1.75629  10
   1   1  13 16.8802 1.73052   9
  -1  -1 -13 17.5238 2.08078  10
   1   1  13 13.8747 2.16575  10
   1  -1  13 16.3020 1.92548  10
  -1  -1 -14 0.45395 1.54751   5
  -1   1 -14 2.54708 1.69261   5
   1   1  14 1.72913 1.28505  21
   1  -1  14 2.48161 1.56850  23
   1  -1  14 1.31802 0.97099  21
   1   1  14-0.73110 1.77207  20
   1  -1  14-1.36548 1.85024  20
   1   1  14 0.76694 1.26481  19
   1  -1  14-1.77452 1.44461  19
  -1   1 -14 0.56271 1.80712   8
  -1  -1 -14 0.91976 1.88412   8
  -1   1 -14 2.52485 1.95987   7
  -1  -1 -14 0.61310 1.85468   7
  -1  -1 -14 1.89128 1.36730  16
   1   1  14-0.61376 1.98486  15
   1  -1  14-1.05906 1.87157  15
  -1  -1 -14 0.30589 1.71345  11
  -1   1 -14 0.90546 1.75212  11
   1   1  14 1.25798 1.29190   9
  -1   1 -14-0.64788 1.24090  10
  -1  -1 -14 1.04842 1.48229  10
   1  -1  14 0.18520 1.40468   9
   1  -1  14 1.83931 1.37284  10
  -1  -1 -15 70.5844 4.38392   5
  -1   1 -15 59.9946 4.35587   5
   1  -1  15 59.2407 4.08966  23
   1   1  15 63.0636 3.72446  21
   1  -1  15 58.4594 4.40263  20
   1   1  15 55.6871 3.67481  19
   1   1  15 67.7340 4.53053  20
   1  -1  15 61.6500 3.76521  19
  -1  -1 -15 65.2067 4.83887   7
  -1   1 -15 70.4354 4.77444   8
  -1  -1 -15 55.5882 4.63011   8
  -1   1 -15 54.9628 4.47687   7
   1  -1  15 57.8575 4.41987  15
   1   1  15 55.4119 4.57965  15
  -1   1 -15 66.3312 4.72426  11
  -1  -1 -15 64.5458 4.83470  11
   1   1  15 59.3059 3.57335   9
  -1   1 -15 65.5695 3.77163  10
  -1  -1 -15 63.2677 4.09031  10
   1  -1  15 64.6446 3.98132   9
   1  -1  15 61.3349 3.91020  10
  -1  -1 -16 52.6383 3.91570   5
  -1   1 -16 59.5771 4.32849   5
   1   1  16 58.8363 5.25416  24
   1   1  16 57.5659 3.44344  21
   1  -1  16 45.4602 3.63936  23
   1   1  16 48.4213 3.33172  19
   1  -1  16 52.2459 4.27462  20
   1   1  16 53.8963 4.07746  20
   1  -1  16 48.6705 3.36938  19
  -1   1 -16 40.0373 4.03742   7
  -1  -1 -16 55.2491 4.58726   8
  -1  -1 -16 49.8759 4.36224   7
  -1   1 -16 50.3863 4.22074   8
   1   1  16 41.3919 4.18048  15
   1  -1  16 45.2418 4.02367  15
  -1  -1 -16 55.9873 4.58896  11
  -1   1 -16 45.4538 4.15506  11
   1  -1  16 40.4650 3.37737  10
  -1   1 -16 44.2818 3.24210  10
   1   1  16 53.8060 3.25711   9
   1  -1  16 53.1046 3.60358   9
  -1  -1 -16 54.0594 3.69005  10
  -1   1 -17 0.30792 2.05947   5
  -1  -1 -17 0.27497 1.93223   5
   1  -1  17-0.49401 1.80579  23
   1   1  17 0.45370 3.24393  24
   1  -1  17-1.95964 1.72902  19
   1  -1  17 0.33575 2.17146  20
   1   1  17 1.90688 1.42921  21
   1   1  17-0.18756 1.55952  19
   1   1  17-1.82462 2.37510  20
  -1  -1 -17 2.32264 2.41510   8
  -1   1 -17-1.07157 2.37341   8
  -1  -1 -17-2.32300 2.48654   7
  -1   1 -17 0.35697 2.49366   7
   1   1  17-0.73565 2.55414  15
   1  -1  17-0.31905 2.18861  15
  -1  -1 -17-1.51606 2.53494  11
  -1   1 -17-1.49569 2.28002  11
  -1  -1 -17-0.47561 1.76667  10
  -1   1 -17 0.55978 1.53179  10
   1  -1  17 1.24164 1.67669   9
   1   1  17-0.60797 1.42829   9
  -1  -1 -18 70.5885 4.95839   5
  -1   1 -18 75.6440 5.20415   5
   1   1  18 78.8519 6.44396  24
   1  -1  18 78.6315 6.52322  24
   1  -1  18 71.2188 4.76582  23
   1   1  18 73.9086 4.21777  21
   1  -1  18 65.7563 5.19266  20
   1   1  18 70.7066 5.09373  20
   1  -1  18 73.9959 4.43963  19
  -1  -1 -18 58.9090 5.40084   8
  -1   1 -18 77.2664 5.72190   7
  -1   1 -18 74.2378 5.73965   8
  -1  -1 -18 77.1968 5.81304   7
   1  -1  18 72.2232 5.30343  15
   1   1  18 69.9826 5.60974  15
  -1   1 -18 79.4237 5.65781  11
  -1  -1 -18 64.0869 5.39418  11
  -1  -1 -18 69.2033 4.59430  10
   1   1  18 60.7522 3.98093   9
   1  -1  18 71.6413 4.54957   9
  -1   1 -18 74.1481 4.35163  10
  -1  -1 -19 1.82450 2.13044   5
  -1   1 -19 3.74225 2.29587   5
   1  -1  19 8.20911 3.85491  24
   1  -1  19 1.34897 2.00034  23
   1   1  19 9.77014 3.94224  24
   1  -1  19 5.31144 2.71751  20
   1   1  19 4.44416 1.65081  21
   1   1  19 5.50618 2.43790  20
   1  -1  19 5.19916 1.94649  19
  -1   1 -19 2.88390 2.68786   7
  -1   1 -19 2.06016 2.53716   8
  -1  -1 -19 3.12000 2.82662   8
  -1  -1 -19 6.24274 3.04424   7
   1   1  19 7.28641 2.89890  15
   1  -1  19 4.56824 2.44554  15
  -1   1 -19 2.96413 2.50530  11
  -1  -1 -19 1.71375 2.69774  11
   1   1  19 4.33707 1.52525   9
  -1  -1 -19 5.79631 2.15372  10
   1  -1  19 4.28153 1.94434   9
  -1   1 -20 93.0010 6.39490   5
  -1  -1 -20 96.7246 6.22455   5
   1  -1  20 93.1024 5.86805  23
   1   1  20 122.508 8.33587  24
   1  -1  20 96.6890 7.76610  24
   1   1  20 96.1190 5.21974  21
   1  -1  20 99.2710 5.64519  19
   1  -1  20 109.117 6.91921  20
   1   1  20 90.4071 6.35271  20
  -1  -1 -20 96.6087 7.05825   8
  -1   1 -20 94.9481 6.87441   7
  -1  -1 -20 102.830 7.27128   7
  -1   1 -20 100.206 7.05087   8
   1   1  20 89.1323 6.73222  15
   1  -1  20 96.8267 6.43898  15
  -1   1 -20 98.3256 7.06151  11
  -1  -1 -20 80.4110 6.66972  11
   1   1  20 92.2475 4.99092   9
  -1  -1 -20 103.685 5.87600  10
   1  -1  20 90.7672 5.44841   9
  -1   1 -21 7.36440 2.66340   5
  -1  -1 -21 9.53571 2.66802   5
   1   1  21 3.44452 4.16113  24
   1  -1  21 13.1853 4.67421  24
   1  -1  21 6.33332 2.11248  19
   1   1  21 9.97466 2.95283  20
   1  -1  21 9.67525 3.03854  20
  -1   1 -21 6.57836 3.11502   7
  -1  -1 -21 6.10647 3.83087   7
  -1  -1 -21-2.54352 4.00236   8
  -1   1 -21 9.39613 3.29457   8
   1   1  21 6.16761 2.97956  15
   1  -1  21 6.83815 2.63790  15
  -1   1 -21 6.64580 3.30891  11
  -1  -1 -21 2.87397 3.02441  11
   1   1  21 6.62902 1.54913   9
   1  -1  21 10.2942 2.20865   9
  -1  -1 -21 12.2675 2.41291  10
  -1   1 -22 39.5005 4.27612   5
  -1  -1 -22 35.6111 3.95727   5
   1  -1  22 48.1734 6.26308  24
   1   1  22 45.8368 6.01437  24
   1  -1  22 40.1912 3.46203  19
   1  -1  22 33.8929 4.38698  20
   1   1  22 39.3112 4.31596  20
  -1  -1 -22 39.4642 5.29143   7
  -1  -1 -22 29.7462 4.92779   8
  -1   1 -22 44.3226 5.01265   8
  -1   1 -22 33.3813 4.71835   7
   1  -1  22 41.6559 4.41567  15
   1   1  22 44.6148 4.68912  15
  -1  -1 -22 34.7105 4.66560  11
  -1   1 -22 33.4447 4.57066  11
  -1  -1 -22 41.5475 3.70005  10
   1  -1  22 44.4947 3.34830   9
  -1   1 -23 5.44849 2.75643   5
  -1  -1 -23 2.77962 2.40454   5
   1   1  23 5.68320 4.59466  24
   1  -1  23 0.63018 4.70939  24
   1  -1  23 1.83469 3.03270  20
   1   1  23 4.18569 2.92924  20
   1  -1  23 6.59303 2.17759  19
  -1  -1 -23 1.14981 4.80333   8
  -1   1 -23 7.38098 3.41424   8
  -1   1 -23 6.32871 3.66638   7
  -1  -1 -23-0.57465 5.22227   7
   1  -1  23 2.83214 2.78095  15
   1   1  23 4.68828 3.01611  15
  -1   1 -23 3.65985 3.24221  11
  -1  -1 -23 4.21726 3.39015  11
  -1  -1 -23 8.13991 2.31476  10
   1  -1  24 3.93988 4.88400  24
   1   1  24 1.96650 4.66621  24
   1   1  24 11.3103 3.34069  20
   1  -1  24 8.07266 3.62721  20
  -1   1 -24 3.35152 4.45136   7
  -1  -1 -24 3.64984 4.30629   7
  -1  -1 -24 4.87107 4.64699   8
  -1   1 -24 0.55840 4.66842   8
   1  -1  24 4.54943 2.89897  15
   1   1  24 9.12958 3.50181  15
  -1   1 -24 7.10389 3.49286  11
  -1  -1 -24 7.71723 3.81203  11
  -1   1 -24 6.74181 3.00179   5
  -1  -1 -24 7.42169 2.80951   5
   1  -1  25-4.74419 5.03568  24
   1   1  25 3.38497 4.97691  24
   1   1  25-1.79895 3.30692  20
   1  -1  25-3.42485 3.41898  20
  -1   1 -25-5.28628 4.56638   7
  -1  -1 -25-2.57339 4.70416   7
  -1   1 -25-4.70098 4.50204   8
  -1  -1 -25-3.86322 4.93281   8
   1  -1  25-3.35983 3.03809  15
   1   1  25-1.46817 3.25305  15
  -1   1 -25-3.97722 4.15470  11
  -1  -1 -25-1.14362 3.87476  11
  -1   1 -25 4.01259 3.05968   5
   1   1  26 54.0233 5.46910  20
   1  -1  26 49.6301 5.55260  20
  -1   1 -26 56.0766 6.55876   7
  -1   1 -26 59.2138 6.71427   8
  -1  -1 -26 64.7879 7.05924   7
  -1  -1 -26 38.4991 6.18445   8
   1  -1  26 45.3710 5.05659  15
   1   1  26 41.5605 5.16817  15
  -1   1 -26 52.8902 6.00262  11
  -1  -1 -26 45.6096 5.78723  11
   1   1  26 37.4612 6.42439  24
   1  -1  26 39.1593 6.97828  24
   1   1  27 3.29465 3.31002  20
   1  -1  27 2.55528 3.37595  20
  -1  -1 -27 9.92220 5.15474   7
  -1  -1 -27 0.70876 4.95289   8
  -1   1 -27-3.87881 4.90440   8
  -1   1 -27 1.93783 4.67254   7
   1   1  27 5.96729 3.73523  15
  -1   1 -27 8.47576 3.89040  11
  -1  -1 -27 4.25778 3.76867  11
   1   1  27 4.98129 5.20405  24
   1  -1  27 0.71361 5.44070  24
   1   1  28 17.8403 4.36899  15
  -1   1 -28 10.7178 5.61575   7
  -1  -1 -28 11.8691 6.05805   7
  -1  -1 -28 11.8617 6.05427   8
  -1   1 -28 9.38569 5.55016   8
   1   1  28 13.3465 4.01184  20
   1  -1  28 12.4217 4.35090  20
  -1   2  29 40.0548 4.98745  15
  -1   2  29 37.5527 5.23068  20
  -1  -2  28 2.88520 3.85946  20
  -1   2  28-1.52818 3.53727  20
   1  -2 -28-2.10699 4.87698   7
   1  -2 -28 2.10745 4.72884   8
   1   2 -28 7.40367 4.12653   7
   1   2 -28 0.61684 4.04448   8
  -1   2  28-3.98947 3.70478  15
   1  -2 -28 0.60331 3.95574  11
   1   2 -28-4.20025 4.33881  11
  -1   2  28-2.73431 5.02457  24
  -1  -2  28-4.03254 5.27412  24
  -1  -2  27 2.51151 2.76373  19
  -1   2  27-2.00536 3.50364  20
  -1  -2  27 2.26050 3.75642  20
   1  -2 -27 2.70535 4.25213   7
   1   2 -27 5.40067 4.06648   8
   1  -2 -27 0.67660 4.46726   8
   1   2 -27 6.00032 3.74487   7
  -1   2  27 2.48348 3.49179  15
   1  -2 -27 5.29522 3.69934  11
   1   2 -27 0.58468 3.70318  11
  -1   2  27 7.37559 5.21275  24
  -1  -2  27 5.27973 5.39526  24
  -1   2  26 5.87451 3.58219  20
  -1  -2  26 3.86348 3.57283  20
  -1  -2  26 4.66216 2.93530  19
   1   2 -26 2.32100 3.67692   7
   1   2 -26 4.06413 3.70558   8
   1  -2 -26 0.64999 4.14777   8
   1  -2 -26 7.15250 4.43542   7
  -1   2  26 3.93324 3.45831  15
  -1  -2  26 2.15522 3.04027  15
   1  -2 -26 6.86073 4.02050  11
   1   2 -26-1.69662 3.93007  11
  -1   2  26 10.4005 5.07914  24
  -1  -2  26 9.59345 5.06826  24
  -1   2  25-0.63200 4.62215  24
  -1  -2  25 3.72108 4.79906  24
  -1  -2  25 2.67683 3.58295  20
  -1  -2  25 6.04005 2.86881  19
  -1   2  25 3.32693 3.30278  20
   1  -2 -25-0.62284 3.82951   7
   1   2 -25 3.91480 3.56868   8
   1  -2 -25 4.98040 3.76844   8
   1   2 -25 2.79130 3.51114   7
  -1   2  25 4.34733 3.23322  15
  -1  -2  25 3.53732 2.84345  15
   1   2 -25 8.72136 3.96532  11
   1  -2 -25 2.20927 3.20861  11
   1   2 -25 1.06409 2.78637   5
  -1  -2  24 43.0988 6.10007  24
  -1   2  24 43.7376 6.09832  24
  -1  -2  24 38.8222 5.03791  20
  -1   2  24 36.2522 4.63498  20
  -1  -2  24 35.3836 4.11373  19
   1  -2 -24 42.8189 5.54950   7
   1   2 -24 44.9865 5.35647   7
   1  -2 -24 35.4974 5.23922   8
   1   2 -24 36.4681 5.12440   8
  -1  -2  24 33.3197 4.09005  15
  -1   2  24 39.4194 4.83708  15
   1  -2 -24 36.6711 4.91773  11
   1   2 -24 28.1938 4.70574  11
   1   2 -24 31.0899 3.93718   5
   1   2 -23 76.1837 5.75028   5
  -1   2  23 91.8326 7.85429  24
  -1  -2  23 90.8696 7.81374  24
  -1  -2  23 78.1321 5.65199  19
  -1  -2  23 90.1849 6.93457  20
  -1   2  23 79.4286 6.38604  20
   1   2 -23 101.421 7.24843   7
   1   2 -23 78.0824 6.77390   8
  -1   2  23 79.7455 6.46994  15
  -1  -2  23 81.1150 5.70355  15
   1   2 -23 83.7439 6.80035  11
   1  -2 -23 74.7654 6.57453  11
   1  -2 -23 73.5405 5.07512  10
   1   2 -22 4.64880 2.53953   5
   1  -2 -22 8.44316 2.17545   5
  -1  -2  22 4.92000 4.08781  24
  -1  -2  22 4.33083 2.79071  23
  -1   2  22 3.34226 3.98834  24
  -1   2  22 2.95841 3.02903  20
  -1  -2  22 4.28251 3.08451  20
  -1  -2  22 6.55908 2.59409  19
   1   2 -22 6.37397 3.19979   8
   1   2 -22 5.37283 3.16585   7
  -1  -2  22 5.52150 2.49667  15
  -1   2  22 7.48691 3.20895  15
   1  -2 -22 12.1342 3.55452  11
   1   2 -22 0.47445 2.94528  11
   1  -2 -22 4.25416 2.02935  10
   1  -2 -21 95.6101 5.57651   5
   1   2 -21 95.9893 6.21884   5
  -1   2  21 109.672 8.21889  24
  -1  -2  21 86.4758 6.39552  23
  -1  -2  21 102.470 7.85338  24
  -1  -2  21 105.354 6.29763  19
  -1  -2  21 96.6632 7.08090  20
  -1   2  21 91.5492 6.66433  20
   1   2 -21 109.529 7.28753   8
   1   2 -21 94.6768 7.11707   7
  -1   2  21 96.7553 6.87137  15
  -1  -2  21 101.690 6.24439  15
   1   2 -21 97.0623 6.95589  11
   1  -2 -21 91.0384 6.93825  11
   1  -2 -21 93.5862 5.72689  10
   1   2 -20 65.7011 4.67628   5
   1  -2 -20 46.2412 3.76421   5
  -1   2  20 54.8597 5.95568  24
  -1  -2  20 68.7226 6.07478  24
  -1  -2  20 48.8737 4.70824  23
  -1   2  20 62.2410 4.23377  21
  -1   2  20 51.6954 4.81015  20
  -1  -2  20 49.2590 4.21666  19
  -1  -2  20 57.3472 5.19927  20
   1   2 -20 57.9694 5.27009   8
   1   2 -20 57.7150 5.16415   7
  -1  -2  20 50.6383 4.41407  15
  -1   2  20 62.2754 5.32137  15
   1   2 -20 57.7135 5.14123  11
   1  -2 -20 47.8966 4.98329  11
   1  -2 -20 54.1326 4.02119  10
   1  -2 -19 10.3770 2.12446   5
  -1  -2  19 11.5828 3.74457  24
  -1   2  19 11.4656 3.94360  24
  -1  -2  19 15.3222 2.79790  23
  -1  -2  19 13.4822 3.14708  20
  -1   2  19 16.7307 2.47201  21
  -1   2  19 13.0263 2.61294  19
  -1  -2  19 14.5223 2.62134  19
  -1   2  19 14.1513 2.90037  20
   1   2 -19 24.1389 3.37242   7
   1   2 -19 20.4705 3.42949   8
  -1  -2  19 15.5991 2.67841  15
  -1   2  19 15.0479 3.22854  15
   1  -2 -19 11.0973 3.00645  11
   1   2 -19 11.9659 3.08978  11
   1  -2 -19 12.4263 2.28477  10
   1  -2 -18 93.0777 5.15127   5
  -1   2  18 91.3047 5.41069  21
  -1  -2  18 97.2079 7.06267  24
  -1  -2  18 86.2798 5.97468  23
  -1   2  18 105.482 7.46646  24
  -1  -2  18 89.4094 6.27438  20
  -1   2  18 86.3752 5.61309  19
  -1  -2  18 88.5281 5.62145  19
  -1   2  18 91.5325 6.12998  20
   1   2 -18 88.0447 6.28086   8
   1   2 -18 101.424 6.65134   7
  -1   2  18 87.3057 6.16339  15
  -1  -2  18 95.7448 5.70830  15
   1   2 -18 88.0120 6.20824  11
   1  -2 -18 106.793 6.66725  11
  -1  -2  18 81.5035 4.90833   9
   1  -2 -18 101.703 5.55102  10
   1  -2 -17 255.802 12.0452   5
  -1  -2  17 259.634 13.0607  23
  -1   2  17 263.878 14.0937  24
  -1  -2  17 289.394 13.9663  24
  -1   2  17 260.050 12.3793  21
  -1   2  17 260.856 12.6249  19
  -1  -2  17 277.860 12.7507  19
  -1   2  17 276.972 13.1902  20
   1   2 -17 306.400 13.7553   7
   1   2 -17 277.161 13.5565   8
  -1   2  17 280.774 13.4546  15
  -1  -2  17 277.474 12.6697  15
   1  -2 -17 268.430 13.3443  11
   1   2 -17 275.071 13.3402  11
  -1  -2  17 282.117 12.1650   9
   1  -2 -17 289.932 12.6197  10
   1  -2 -16 263.455 12.4569   5
  -1   2  16 287.706 12.9171  21
  -1   2  16 285.080 14.3627  24
  -1  -2  16 303.429 14.2929  24
  -1  -2  16 271.833 13.4816  23
   1   2 -16 308.692 12.4948  21
  -1  -2  16 301.710 13.1885  19
  -1   2  16 291.759 13.5382  20
  -1   2  16 278.075 13.0716  19
  -1   2  16 285.865 13.6961  15
  -1  -2  16 286.045 13.0456  15
   1   2 -16 299.739 13.7203  11
   1  -2 -16 273.323 13.6169  11
   1   2 -16 278.466 12.3764   9
   1  -2 -16 298.196 13.0228  10
  -1  -2  16 287.970 12.6203   9
   1  -2 -15 266.168 11.8642   5
  -1  -2  15 278.266 12.9144  23
  -1   2  15 277.895 12.3059  21
  -1  -2  15 287.616 13.4970  24
  -1   2  15 293.775 13.7666  24
   1   2 -15 285.459 11.8275  21
  -1  -2  15 271.472 12.4000  19
  -1   2  15 276.196 12.8490  20
  -1   2  15 269.006 12.4176  19
   1  -2 -15 260.506 13.0389   7
   1  -2 -15 273.513 13.1838   8
  -1  -2  15 272.580 12.3394  15
  -1   2  15 267.302 12.9785  15
   1  -2 -15 283.277 13.0612  11
   1   2 -15 255.601 12.7903  11
   1   2 -15 263.564 11.2814  10
  -1  -2  15 278.657 11.9967   9
   1   2 -15 261.561 11.7509   9
   1  -2 -15 278.472 12.4137  10
   1  -2 -14 52.5232 3.19586   5
  -1   2  14 66.7367 4.96161  24
  -1  -2  14 52.1311 3.92966  23
  -1  -2  14 56.3229 4.50836  24
   1   2 -14 47.7320 3.12389  21
  -1   2  14 60.2453 3.68636  21
  -1  -2  14 38.7956 3.42499  19
  -1   2  14 54.7936 3.95766  20
  -1   2  14 58.4160 3.80499  19
   1  -2 -14 51.9587 4.10830   8
   1  -2 -14 55.1013 4.14110   7
  -1  -2  14 49.4998 3.50941  15
  -1   2  14 54.4381 4.10761  15
   1   2 -14 50.9253 3.85169  11
   1  -2 -14 49.5370 3.93873  11
   1  -2 -14 54.5207 3.70552  10
  -1  -2  14 51.3613 3.29917   9
   1   2 -14 49.8808 2.67131  10
   1   2 -14 51.3039 3.22408   9
   1  -2 -13 16.8990 1.74223   5
   1  -2 -13 23.2375 2.34554  23
  -1  -2  13 17.8307 2.41994  23
   1   2 -13 17.4385 1.77438  21
  -1  -2  13 19.9148 2.97882  24
  -1   2  13 18.0939 3.12644  24
  -1   2  13 23.2932 2.45828  20
  -1   2  13 18.6329 2.14815  21
  -1  -2  13 21.6739 2.30993  19
  -1   2  13 18.2068 2.17548  19
   1  -2 -13 20.2025 2.09772  19
   1  -2 -13 21.6727 2.71291   7
   1  -2 -13 18.0919 2.55686   8
  -1  -2  13 18.7951 2.10423  15
  -1   2  13 20.2131 2.63706  15
   1   2 -13 15.8166 2.00419  17
   1  -2 -13 21.3554 2.66128  11
   1   2 -13 20.6835 2.40162  11
  -1  -2  13 16.2512 1.87751   9
   1   2 -13 14.7978 1.29303  10
   1  -2 -13 18.2017 2.19705  10
   1   2 -13 16.8608 1.82335   9
   1  -2 -12 2.76649 0.96910   5
  -1  -2  12 1.96727 0.47595   4
   1  -2 -12 1.13590 0.40868   3
   1   2 -12 1.48482 1.06862  21
  -1   2  12 0.85698 1.96086  24
  -1   2  12 1.83390 1.34263  21
  -1  -2  12 2.40929 1.64404  23
   1  -2 -12 2.09384 1.43417  23
  -1  -2  12 1.33146 2.07109  24
  -1   2  12 4.24614 1.60854  20
   1  -2 -12 1.20800 1.23093  19
  -1  -2  12 3.03663 1.30388  19
  -1   2  12 4.57287 1.47562  19
   1  -2 -12 1.03398 1.60223   8
   1  -2 -12 2.57337 1.61901   7
  -1   2  12 2.46106 1.64757  15
   1  -2 -12 2.91401 1.31931  16
   1   2 -12 0.29472 1.21702  17
  -1  -2  12 1.50339 1.25600  15
   1  -2 -12 1.23955 1.44082  11
   1   2 -12 1.16498 1.37746  11
  -1  -2  12 2.86453 1.23972   9
   1   2 -12 2.77013 0.72131  10
   1  -2 -12 1.34088 1.24094  10
   1   2 -12 1.43327 1.19389   9
   1  -2 -11 211.154 9.06469   5
   1  -2 -11 202.175 8.63983   3
   1   2 -11 204.385 8.61008   3
  -1  -2  11 215.850 8.58231   6
  -1  -2  11 197.590 8.58311   4
   1  -2 -11 216.062 8.55858   4
   1   2 -11 195.199 8.59167   1
   1   2 -11 181.642 8.57711   2
  -1  -2  11 227.788 10.1108  23
   1  -2 -11 222.355 9.59983  23
   1  -2 -11 230.013 9.67753  21
  -1   2  11 242.137 10.5385  24
  -1  -2  11 226.857 10.2547  24
   1   2 -11 232.715 9.18135  21
  -1   2  11 222.947 9.67736  21
   1  -2 -11 231.518 9.46572  19
  -1   2  11 226.440 9.90997  20
  -1   2  11 225.648 9.70467  19
  -1  -2  11 234.124 9.74298  19
   1  -2 -11 207.441 10.0699   7
   1  -2 -11 205.552 10.0848   8
   1  -2 -11 207.268 8.62580   6
  -1  -2  11 215.384 9.43404  15
   1   2 -11 235.311 9.42579  17
  -1   2  11 222.550 10.0455  15
   1  -2 -11 224.599 9.47024  16
   1  -2 -11 219.215 9.98608  11
   1   2 -11 230.899 9.97267  11
   1  -2 -11 222.594 9.73430  10
   1   2 -11 217.752 9.30149   9
  -1  -2  11 222.472 9.42203   9
   1   2 -11 221.039 8.70657  10
  -1  -2  10 166.393 6.67642   4
   1  -2 -10 153.845 6.92236   5
   1  -2 -10 162.128 6.60257   4
   1  -2 -10 159.119 6.71081   3
   1   2 -10 165.424 6.69986   3
   1   2 -10 152.557 6.68789   2
  -1   2  10 153.620 6.66474   1
   1   2 -10 155.653 6.69302   1
   1  -2 -10 151.425 6.68608   2
   1  -2 -10 162.966 6.71033   1
  -1   2  10 152.725 6.66451   2
  -1  -2  10 164.786 7.99769  24
   1  -2 -10 160.698 7.44706  21
  -1  -2  10 166.101 7.84830  23
   1  -2 -10 158.522 7.41832  23
  -1   2  10 164.320 7.49699  21
   1   2 -10 171.859 7.07163  21
  -1   2  10 169.584 8.16028  24
  -1  -2  10 169.471 7.52969  19
  -1   2  10 174.172 7.59562  19
  -1   2  10 141.773 7.58502  20
   1  -2 -10 159.840 7.31944  19
  -1  -2  10 166.548 6.63522   6
   1  -2 -10 140.698 7.73796   8
   1  -2 -10 148.324 7.82948   7
   1  -2 -10 155.498 6.70217   6
   1  -2 -10 168.547 7.38402  16
   1   2 -10 171.690 7.28210  17
  -1  -2  10 166.612 7.33689  15
  -1   2  10 161.216 7.84114  15
   1  -2 -10 151.112 7.75288  11
  -1  -2  10 159.742 7.54203  11
   1   2 -10 167.530 7.74396  11
  -1  -2  10 166.535 7.33521   9
   1   2 -10 163.955 7.21854   9
   1   2 -10 163.991 6.60669  10
   1  -2 -10 161.299 7.55732  10
  -1  -2  10 153.248 6.66783  10
   1  -2  -9 1042.91 40.3312   4
  -1  -2   9 1019.40 40.4138   4
   1  -2  -9 1025.02 40.4668   3
   1   2  -9 1026.56 40.4239   3
   1  -2  -9 993.964 40.5205   5
   1  -2  -9 1004.05 40.4424   1
   1   2  -9 985.466 40.4362   1
  -1   2   9 976.342 40.3982   1
   1  -2  -9 1021.53 40.4498   2
  -1   2   9 985.030 40.4091   2
   1   2  -9 966.817 40.4292   2
   1  -2  -9 1069.91 41.1092  23
  -1   2   9 1055.18 41.7327  24
   1  -2  -9 1038.55 41.0836  21
  -1   2   9 1017.36 41.1081  21
   1   2  -9 1076.04 40.6891  21
  -1  -2   9 1119.21 41.5616  24
  -1  -2   9 1051.71 41.4925  23
   1  -2  -9 1048.38 41.1495  20
   1  -2  -9 1057.07 40.9781  19
  -1  -2   9 1039.22 41.1365  19
  -1   2   9 1080.86 41.1913  19
   1   2  -9 1001.72 40.4961   6
  -1  -2   9 997.034 40.3652   6
   1  -2  -9 1038.72 41.4537   8
   1  -2  -9 1050.14 41.4496   7
  -1   2   9 1023.52 41.4196  15
   1  -2  -9 1077.56 40.9864  16
   1   2  -9 1098.49 40.8711  17
  -1  -2   9 972.887 40.8366  15
   1   2  -9 1021.58 41.2739  11
   1  -2  -9 1018.64 41.2079  10
  -1  -2   9 1042.65 40.9637   9
   1   2  -9 1043.73 40.2333  10
   1   2  -9 1047.73 40.8722   9
   1  -2  -8 48.0469 2.34454   4
   1   2  -8 47.6610 2.44871   3
   1  -2  -8 49.9615 2.47826   3
  -1  -2   8 52.4835 2.47531   4
   1  -2  -8 47.1727 2.41489   5
   1   2  -8 47.0261 2.47138   1
   1  -2  -8 51.3347 2.47072   1
  -1   2   8 49.0688 2.44729   1
   1  -2  -8 46.9207 2.43973   2
  -1   2   8 48.2165 2.44948   2
   1   2  -8 48.0340 2.47515   2
  -1  -2   8 59.3467 3.43701  24
   1  -2  -8 44.6077 2.97628  21
  -1   2   8 47.5586 2.95565  21
   1   2  -8 48.1247 2.57877  21
  -1   2   8 46.2705 3.53537  24
   1  -2  -8 43.8392 2.91692  23
  -1  -2   8 54.2705 3.30920  23
   1  -2  -8 53.4888 2.93975  19
   1  -2  -8 54.1964 3.06214  20
  -1   2   8 44.9811 2.95749  19
   1  -2  -8 52.2769 3.22665   7
   1  -2  -8 51.3045 3.19411   8
   1   2  -8 47.5390 2.52219   6
  -1  -2   8 51.8875 2.41765   6
  -1   2   8 49.9354 3.22104  15
   1  -2  -8 47.8198 2.83714  16
   1   2  -8 45.7741 2.65823  17
  -1  -2   8 47.7694 2.71925  15
   1   2  -8 49.0931 3.04243  11
   1  -2  -8 48.6164 3.07425  10
   1   2  -8 49.8360 2.84553   9
  -1  -2   8 43.4818 2.79106   9
   1  -2  -7 934.572 37.8566   3
   1  -2  -7 941.987 37.6995   5
   1   2  -7 932.893 37.8175   3
   1  -2  -7 952.721 37.7324   4
  -1  -2   7 945.731 37.8479   4
  -1   2   7 943.618 37.8305   2
  -1   2   7 924.092 37.8108   1
  -1  -2   7 988.807 37.8111   3
   1  -2  -7 949.823 37.8383   1
   1  -2  -7 942.516 37.8362   2
  -1   2   7 1057.74 38.7333  24
   1  -2  -7 982.677 38.2752  23
   1   2  -7 983.152 37.8905  21
  -1  -2   7 964.780 38.5796  23
   1  -2  -7 948.552 38.2561  21
  -1   2   7 962.933 38.3292  21
   1  -2  -7 959.712 38.1652  19
   1   2  -7 950.362 37.9445  17
   1  -2  -7 1026.51 38.3459  20
   1  -2  -7 973.134 38.4921   8
  -1  -2   7 990.610 37.8190   6
   1  -2  -7 943.532 38.4486   7
   1   2  -7 959.569 37.9174   6
  -1   2   7 976.882 38.5211  15
   1  -2  -7 977.409 38.1549  16
  -1  -2   7 867.583 37.9085  15
   1   2  -7 943.885 38.3350  11
   1  -2  -7 1005.68 38.4491  10
  -1  -2   7 986.268 38.2249   9
   1   2  -7 937.105 38.1155   9
   1  -2  -6 36.6164 1.86952   4
  -1  -2   6 33.3986 1.94823   4
   1  -2  -6 39.1231 1.98538   3
   1  -2  -6 35.8661 1.68904   5
   1   2  -6 30.8340 1.88097   3
   1  -2  -6 37.7075 1.94842   1
   1  -2  -6 36.8805 1.94911   2
  -1  -2   6 33.0276 1.88256   3
  -1   2   6 38.1123 1.97849   2
  -1   2   6 37.4141 1.97146   1
   1  -2  -6 37.5238 2.31980  23
  -1  -2   6 32.7538 2.47905  23
  -1   2   6 42.9453 2.41439  21
   1  -2  -6 39.6762 2.74820  24
  -1   2   6 36.8590 2.64645  24
   1  -2  -6 39.8841 2.24286  19
   1   2  -6 29.0852 1.90384  17
   1  -2  -6 39.0446 2.37395  20
   1  -2  -6 42.3693 2.46559   7
  -1  -2   6 32.4358 1.88375   6
   1  -2  -6 41.5138 2.45489   8
   1   2  -6 27.8489 1.90836   6
  -1   2   6 39.5607 2.24353  16
  -1  -2   6 28.8064 1.86813  15
   1  -2  -6 41.3531 2.49962  15
   1   2  -6 29.2667 1.94382  15
  -1   2   6 39.6481 2.48324  15
   1   2  -6 35.7727 2.24306  11
  -1  -2   6 32.9759 2.18286   9
   1   2  -6 33.1320 2.15563   9
   1  -2  -6 39.5819 2.39545  10
   1  -2  -5 475.283 19.8148   3
   1  -2  -5 455.995 19.7019   4
   1   2  -5 479.159 19.7761   3
  -1  -2   5 506.703 19.7984   3
   1  -2  -5 496.248 19.7942   1
  -1   2   5 496.128 19.8081   2
   1  -2  -5 505.163 19.8050   2
  -1   2   5 477.291 19.7828   1
  -1   2   5 484.578 20.0782  21
   1  -2  -5 541.394 20.2746  24
  -1   2   5 536.759 20.3015  24
  -1  -2   5 487.953 20.0300  24
   1  -2  -5 531.370 20.0242  19
   1  -2  -5 521.301 20.0588  20
   1   2  -5 474.411 19.7060  17
  -1  -2   5 502.111 19.7929   6
   1   2  -5 492.440 19.8729   6
   1  -2  -5 494.709 20.1054   7
   1  -2  -5 510.642 20.1372   8
   1  -2  -5 511.504 20.1759  15
   1   2  -5 504.647 19.7413  15
  -1  -2   5 453.539 19.6729  15
  -1   2   5 500.673 20.2068  15
  -1   2   5 492.112 19.9963  16
   1   2  -5 516.799 20.0605  11
   1  -2  -5 504.673 20.2028  10
   1   2  -5 506.836 19.9989   9
   1   2  -4 1563.47 61.9451   3
   1  -2  -4 1488.05 61.9720   3
   1  -2  -4 1562.41 61.9457   2
   1  -2  -4 1625.91 61.9619   1
   1  -2  -4 1560.75 62.1128  21
   1  -2  -4 1780.94 62.2819  24
  -1   2   4 1613.66 62.1786  21
  -1  -2   4 1482.16 61.9830  24
   1   2  -4 1538.52 61.7882  17
  -1  -2   4 1528.96 61.8203  17
   1  -2  -4 1621.65 62.0856  19
   1  -2  -4 1629.92 62.1087  20
  -1  -2   4 1551.72 61.9446   6
   1  -2  -4 1619.71 62.1362   7
   1   2  -4 1545.49 62.0128   6
   1  -2  -4 1636.95 62.1444   8
   1   2  -4 1535.13 61.7718  15
   1  -2  -4 1667.52 62.2164  15
   1  -2  -4 1643.69 62.1485  17
  -1  -2   4 1492.78 61.7494  15
  -1   2   4 1663.88 62.2587  15
  -1   2   4 1614.99 62.0897  16
   1   2  -4 1547.04 62.0588  11
   1   2  -4 1599.32 62.0943   9
   1  -2  -4 1589.86 62.2582  10
   1  -2  -3 359.984 14.3765   3
   1   2  -3 366.871 14.3475   3
   1  -2  -3 372.726 14.3524   1
   1  -2  -3 362.306 14.3460   2
  -1   2   3 363.059 14.4781  21
   1  -2  -3 383.348 14.5151  24
   1  -2  -3 375.187 14.4446  21
   1  -2  -3 400.083 14.4508  20
  -1   2   3 386.596 14.4593  18
  -1   2   3 382.388 14.4738  20
   1  -2  -3 379.886 14.4166  19
   1   2  -3 335.477 14.1082  17
   1  -2  -3 383.764 14.3851   7
   1   2  -3 359.142 14.4137   6
   1  -2  -3 380.555 14.3873   8
   1   2  -3 364.465 14.5478  14
  -1   2   3 355.276 14.4067  16
   1  -2  -3 379.395 14.4400  17
  -1   2   3 381.927 14.5276  15
   1  -2  -3 389.332 14.5031  15
   1   2  -3 336.991 14.0579  15
   1   2  -3 348.722 14.3388  11
   1   2  -3 361.595 14.5408  12
  -1   2   3 365.389 14.0649   9
   1  -2  -3 357.231 14.0780   9
   1   2  -3 366.354 14.4402   9
   1  -2  -2 276.642 10.5088   3
   1   2  -2 278.039 10.4769   3
   1  -2  -2 282.762 10.4881   2
   1  -2  -2 288.496 10.4893   1
  -1   2   2 284.730 10.5195  21
   1  -2  -2 313.190 10.5548  24
   1   2  -2 274.833 10.5733  22
   1  -2  -2 272.547 10.4916  21
  -1   2   2 285.253 10.4847  18
   1  -2  -2 289.098 10.4900  20
   1   2  -2 274.857 10.5348   6
   1  -2  -2 288.173 10.3497   7
   1  -2  -2 277.840 10.3393   8
   1  -2  -2 264.097 10.4592  16
  -1   2   2 269.194 10.4535  17
  -1  -2   2 261.626 10.5132  14
   1   2  -2 292.716 10.6121  14
   1   2  -2 262.268 10.5459  13
   1  -2  -2 292.801 10.5120  15
  -1   2   2 270.821 10.4900  16
   1   2  -2 275.941 10.5710  12
  -1  -2   2 276.874 10.5430  12
   1   2  -2 265.185 10.4032  11
   1   2  -2 274.589 10.5112   9
   1   2  -2 253.976 10.2141  10
   1  -2  -2 277.311 10.2773   9
   1  -2  -1 160.581 6.58827   3
  -1   2   1 160.868 6.59055   1
   1  -2  -1 162.048 6.56400   1
   1  -2  -1 161.513 6.56925   2
  -1   2   1 159.821 6.59279   2
   1   2  -1 156.995 6.55423   3
  -1  -2   1 148.358 6.52753   3
   1   2  -1 150.789 6.56013  22
  -1  -2   1 159.251 6.55415  22
   1  -2  -1 161.512 6.50378  21
  -1   2   1 158.571 6.49716  18
  -1   2   1 155.985 6.43139  17
   1   2  -1 143.734 6.56965   6
  -1  -2   1 141.068 6.52467   6
  -1  -2   1 159.079 6.61303   7
   1  -2  -1 157.370 6.27379   8
   1  -2  -1 153.137 6.26758   7
   1   2  -1 147.363 6.55040   7
  -1  -2   1 146.118 6.54862  14
  -1  -2   1 153.964 6.53452  13
   1  -2  -1 163.478 6.45345  15
   1   2  -1 155.420 6.58974  14
  -1   2   1 161.172 6.57721  16
   1   2  -1 154.778 6.57974  12
  -1  -2   1 152.479 6.56519  12
   1   2  -1 148.463 6.55128  13
  -1  -2   1 156.109 6.60483   8
   1   2  -1 139.679 6.52395   8
   1  -2  -1 158.549 6.44920   9
   1   2  -1 141.465 6.37993  10
   1  -2   0 40.3990 2.20548   3
   1  -2   0 37.1798 2.18942   2
  -1   2   0 36.4147 2.22544   2
  -1   2   0 40.9228 2.25182   1
   1  -2   0 41.2295 2.22127   1
  -1  -2   0 45.3863 2.25480   3
   1   2   0 41.6201 2.23200   3
   1  -2   0 39.0425 2.06082  21
   1   2   0 42.9502 2.23764  22
  -1  -2   0 42.8879 2.24221  22
  -1   2   0 42.7574 1.98959  17
  -1  -2   0 46.0320 2.28317   7
  -1  -2   0 39.1678 2.20408   6
   1   2   0 45.3975 2.31204   7
   1   2   0 40.2231 2.28868   6
   1   2   0 41.7774 2.23414  14
   1  -2   0 42.8471 2.00999  15
  -1  -2   0 44.0753 2.26902  14
  -1  -2   0 40.8340 2.22577  13
  -1  -2   0 42.9354 2.27702  12
   1   2   0 44.8891 2.25495  13
   1   2   0 44.7690 2.27518  12
   1   2   0 42.0654 2.17197  10
  -1  -2   0 40.5569 2.21573   8
   1   2   0 40.8633 2.25607   8
   1  -2   0 45.0879 2.19461   9
   1  -2   0 41.7914 2.11079  11
  -1   2  -1 266.639 10.7089   1
  -1   2  -1 267.218 10.7133   2
  -1  -2  -1 255.353 10.6633   3
   1  -2   1 266.555 10.4428  21
   1   2   1 245.734 10.7166  22
  -1  -2  -1 257.641 10.6812  22
  -1   2  -1 273.096 10.4415  17
   1   2   1 249.734 10.8388   7
   1   2   1 246.328 10.8208   8
  -1  -2  -1 269.939 10.8260   7
  -1  -2  -1 252.351 10.6631   6
   1   2   1 257.614 10.7371  14
  -1  -2  -1 262.587 10.6991  14
  -1  -2  -1 253.585 10.6707  13
   1   2   1 253.022 10.7167  13
   1  -2   1 271.455 10.6308  11
  -1  -2  -1 253.513 10.6870  12
   1   2   1 254.641 10.7299  12
   1   2   1 252.436 10.7053  10
  -1  -2  -1 249.065 10.7118  10
   1  -2   1 266.745 10.7234   9
  -1  -2  -1 263.569 10.8056   8
  -1   2  -1 274.210 10.7067   9
  -1   2  -2 23401.6 901.241   1
  -1   2  -2 23309.9 901.248   2
  -1  -2  -2 23324.3 901.237   3
  -1  -2  -2 23476.3 901.346  22
   1   2   2 23241.6 901.386  22
  -1   2  -2 21865.6 900.898  21
  -1  -2  -2 22915.3 900.903  20
   1   2   2 23456.8 901.491   7
  -1  -2  -2 21252.0 901.503   8
  -1  -2  -2 23588.3 901.232   6
   1   2   2 23125.9 901.481   8
  -1  -2  -2 22072.3 901.542   7
   1   2   2 23762.5 901.376  14
   1   2   2 22733.0 900.911  16
  -1  -2  -2 23723.1 901.323  14
   1   2   2 23572.1 901.398  13
   1   2   2 23676.8 901.369  12
   1  -2   2 23726.6 901.251  11
  -1  -2  -2 23691.9 901.321  12
  -1  -2  -2 23930.6 901.345  13
  -1   2  -2 23879.4 901.315   9
  -1  -2  -2 22577.7 901.372  10
   1   2   2 23319.6 901.361  10
   1  -2   2 23689.9 901.363   9
  -1  -2  -3 21360.8 821.122   5
  -1  -2  -3 21641.9 821.001   3
  -1   2  -3 21271.7 821.016   2
  -1   2  -3 21442.9 821.005   1
  -1  -2  -3 21726.8 821.203  22
   1   2   3 19665.9 821.179  22
   1   2   3 20205.7 820.761  20
  -1  -2  -3 21378.9 820.755  20
  -1  -2  -3 20863.2 821.418   7
   1   2   3 22420.6 821.244   7
  -1  -2  -3 21582.1 820.991   6
   1   2   3 22630.1 821.258   8
  -1  -2  -3 20845.9 821.407   8
  -1  -2  -3 20788.7 820.694  16
   1   2   3 19160.4 820.687  16
  -1  -2  -3 21927.3 821.189  14
   1   2   3 20464.2 821.225  13
  -1  -2  -3 21896.6 821.185  12
  -1  -2  -3 21636.8 821.208  13
   1  -2   3 21814.1 821.100  11
   1   2   3 21539.9 821.218  10
   1  -2   3 20566.9 821.195   9
  -1   2  -3 21503.4 821.128   9
  -1  -2  -3 21175.1 821.246  10
   1  -2   4 648.233 25.5391   3
  -1  -2  -4 632.192 25.6646   5
   1   2   4 627.206 25.4742   3
  -1  -2  -4 626.714 25.4696   3
  -1   2  -4 661.915 25.4995   1
   1  -2   4 667.888 25.5049   1
   1  -2   4 669.333 25.5107   2
  -1   2  -4 644.091 25.4921   2
  -1  -2  -4 629.386 25.7530  22
   1   2   4 660.739 25.3915  20
   1   2   4 669.294 25.5538   6
  -1  -2  -4 618.280 25.4601   6
  -1  -2  -4 684.303 26.0421   7
   1   2   4 625.308 25.7338   7
  -1  -2  -4 659.382 26.0054   8
   1   2   4 635.317 25.7455   8
  -1  -2  -4 584.195 25.2382  16
   1  -2   4 653.867 25.6685  11
  -1  -2  -4 643.828 25.7718  13
  -1   2  -4 616.101 25.7033  11
   1  -2   4 642.034 25.4570  10
  -1   2  -4 668.043 25.7079   9
  -1  -2  -4 620.469 25.8216  10
  -1  -2  -5 2152.18 84.3429   4
  -1  -2  -5 2139.72 84.5633   5
   1   2   5 2100.35 84.3186   3
   1   2   5 2235.61 84.5245   5
   1  -2   5 2034.85 84.2294   4
   1  -2   5 2211.85 84.3751   3
  -1   2  -5 2069.79 84.3020   1
   1  -2   5 2094.14 84.3118   2
  -1   2  -5 2114.41 84.3189   2
  -1  -2  -5 2118.62 84.3073   3
   1  -2   5 2031.97 84.2907   1
  -1  -2  -5 2147.93 84.0972  23
  -1  -2  -5 2100.86 84.6852  22
   1   2   5 2218.24 84.3730  20
  -1  -2  -5 2184.57 84.2678  19
   1   2   5 2220.97 84.3903   6
  -1  -2  -5 2189.93 84.2994   6
   1   2   5 2143.68 84.6802   8
   1   2   5 2112.90 84.6649   7
  -1  -2  -5 2277.40 84.9375   7
  -1  -2  -5 2274.66 84.9417   8
  -1  -2  -5 2181.63 84.1673  16
   1  -2   5 2219.42 84.6339  11
  -1  -2  -5 2083.25 84.6826  13
  -1   2  -5 2130.25 84.7049  11
  -1  -2  -5 2199.52 84.8046  10
   1  -2   5 2190.81 84.3500  10
  -1   2  -5 2123.21 84.5772   9
   1   2   6 390.771 15.5174   5
   1  -2   6 372.035 15.2744   3
  -1  -2  -6 384.593 15.2606   4
  -1  -2  -6 377.495 15.5698   5
   1  -2   6 350.556 15.1339   4
   1   2   6 376.497 15.2480   3
  -1   2  -6 371.787 15.2240   1
  -1   2  -6 374.808 15.2319   2
  -1  -2  -6 391.906 15.2471   3
   1  -2   6 383.245 15.2565   2
   1  -2   6 371.402 15.2354   1
  -1  -2  -6 385.740 15.1141  23
  -1  -2  -6 361.088 15.7211  22
  -1  -2  -6 393.871 15.2565  19
   1   2   6 408.888 15.4604  20
  -1  -2  -6 372.077 15.2109   6
   1   2   6 381.970 15.7329   8
  -1  -2  -6 362.731 15.8631   8
  -1  -2  -6 388.714 15.9411   7
   1   2   6 394.334 15.3153   6
   1   2   6 392.869 15.7595   7
  -1  -2  -6 338.889 15.1636  16
  -1  -2  -6 369.552 15.7425  13
   1  -2   6 383.991 15.6971  11
  -1   2  -6 380.596 15.7631  11
   1  -2   6 396.627 15.3498  10
  -1   2  -6 354.755 15.5342   9
  -1  -2  -6 384.140 15.8263  10
   1   2   7 70.2550 3.65679   5
  -1  -2  -7 77.0510 3.79298   5
   1  -2   7 66.2109 3.23252   4
   1  -2   7 72.0316 3.37751   3
  -1  -2  -7 71.3226 3.31073   4
   1   2   7 77.9367 3.39268   3
  -1   2  -7 70.7623 3.31391   1
   1  -2   7 69.6911 3.33770   2
  -1   2  -7 72.0712 3.32307   2
   1  -2   7 67.6740 3.31479   1
   1   2   7 66.7050 3.75940  21
  -1  -2  -7 73.0498 3.41709  19
   1   2   7 74.0362 3.67238  20
   1   2   7 71.5407 3.89269   8
   1   2   7 69.5885 3.86209   7
  -1  -2  -7 70.9814 3.29396   6
   1   2   7 77.5735 3.42468   6
  -1  -2  -7 64.4616 4.01998   8
  -1  -2  -7 64.8255 4.03323   7
  -1  -2  -7 79.0784 3.41279  16
   1  -2   7 74.5281 3.93619  11
  -1   2  -7 69.9787 4.01331  11
  -1   2  -7 72.9837 3.76237   9
   1  -2   7 72.2068 3.89071   9
   1  -2   7 73.5097 3.50202  10
   1   2   7 73.8889 4.01030  10
  -1  -2  -7 73.1351 3.94441  10
   1  -2   8 49.2764 2.38186   3
  -1  -2  -8 45.1485 2.80009   5
  -1  -2  -8 44.5445 2.26332   4
   1  -2   8 40.1288 2.19808   4
   1   2   8 43.6382 2.31367   3
   1   2   8 47.9668 2.39959   1
  -1   2  -8 48.1673 2.32353   2
   1  -2   8 50.1005 2.36055   1
   1   2   8 44.9645 2.37237   2
  -1   2  -8 48.6723 2.32203   1
   1  -2   8 46.0503 2.33667   2
   1   2   8 44.2120 2.86322  21
  -1  -2  -8 43.1499 2.45939  19
   1   2   8 43.2570 2.72843  20
  -1   2  -8 51.0700 2.96895   7
   1   2   8 44.6535 2.36465   6
   1   2   8 50.0529 3.12186   8
   1   2   8 49.7273 3.09524   7
  -1   2  -8 45.4680 2.92449   8
  -1  -2  -8 44.8866 2.23787   6
  -1  -2  -8 43.6581 2.43192  16
   1  -2   8 49.2541 3.03866  11
  -1   2  -8 47.9114 3.06689  11
  -1  -2  -8 37.2543 3.00713  11
   1  -2   8 47.0672 2.98027   9
  -1  -2  -8 44.9439 2.97816  10
   1  -2   8 49.4491 2.61292  10
   1   2   8 45.5665 3.05780  10
  -1   2  -8 51.2612 2.88786   9
  -1  -2  -9 8.90574 0.83722   6
   1  -2   9 10.4540 0.87424   4
   1  -2   9 11.9087 1.02940   3
  -1  -2  -9 12.9036 1.52790   5
   1   2   9 9.50283 0.96495   3
  -1  -2  -9 10.3745 0.90274   4
   1  -2   9 10.0624 0.97930   1
   1   2   9 9.23229 1.00787   1
   1   2   9 9.50163 1.02531   2
  -1   2  -9 10.0858 0.96765   2
   1  -2   9 9.64519 0.98056   2
  -1   2  -9 11.3618 0.96569   1
   1   2   9 8.82248 1.39550  21
  -1  -2  -9 11.0567 1.17191  19
   1  -2   9 9.51691 1.21832  19
   1   2   9 11.7899 1.48262  20
  -1   2  -9 9.20992 1.57048   8
   1  -2   9 12.0848 1.07774   6
  -1   2  -9 9.98075 1.60776   7
  -1  -2  -9 10.4432 1.18653  16
  -1  -2  -9 8.55330 1.69101  11
  -1   2  -9 11.2010 1.71300  11
   1  -2   9 9.83635 1.74629  11
  -1  -2  -9 12.4198 1.69342  10
   1  -2   9 12.3032 1.66029   9
   1   2   9 9.85431 1.73130  10
   1   2   9 11.1272 1.26318   9
  -1   2  -9 9.28219 1.50864   9
   1  -2   9 9.92032 1.31369  10
  -1  -2 -10 39.7690 2.63855   5
   1   2  10 33.5533 1.80753   3
   1  -2  10 33.2606 1.81236   3
   1  -2  10 35.9901 1.73510   4
  -1  -2 -10 31.8127 1.65320   6
  -1  -2 -10 34.2262 1.69283   4
   1   2  10 32.9481 1.82009   2
   1  -2  10 35.5415 1.80675   2
   1   2  10 31.7947 1.81567   1
   1  -2  10 35.9491 1.79960   1
   1   2  10 32.8552 2.47122  21
   1   2  10 35.7475 2.56429  20
  -1  -2 -10 34.5869 2.17775  19
   1  -2  10 33.7158 2.27436  19
   1  -2  10 30.3566 1.79644   6
  -1   2 -10 35.3890 2.67566   7
  -1   2 -10 33.3389 2.67319   8
  -1  -2 -10 33.5353 2.18359  16
  -1   2 -10 41.4715 2.97891  11
  -1  -2 -10 34.7102 2.90947  11
   1   2  10 34.3142 2.76553  10
  -1  -2 -10 34.7658 2.69426  10
   1  -2  10 36.7236 2.67181   9
   1  -2  10 35.2744 2.28409  10
   1   2  10 37.0154 2.17643   9
  -1   2 -10 31.7547 2.42184   9
  -1  -2 -11 540.004 22.2535   5
   1  -2  11 554.156 21.2118   3
  -1  -2 -11 480.938 21.0762   4
   1  -2  11 516.361 21.1636   4
   1   2  11 524.501 21.1970   3
   1   2  11 505.976 21.2204   1
   1   2  11 512.358 21.2221   2
   1   2  11 582.838 22.2705  21
  -1  -2 -11 582.721 21.7984  19
   1   2  11 593.306 22.4274  20
   1  -2  11 598.141 22.0810  19
  -1   2 -11 551.856 22.6065   8
   1  -2  11 556.286 21.2363   6
  -1   2 -11 555.461 22.5970   7
  -1  -2 -11 584.163 21.8410  16
  -1   2 -11 564.491 22.8550  11
  -1  -2 -11 578.567 22.9248  11
   1  -2  11 580.949 21.9633  10
   1   2  11 568.842 22.4736  10
  -1  -2 -11 570.129 22.5647  10
   1  -2  11 569.560 22.4099   9
   1   2  11 573.108 21.7647   9
  -1  -2 -12 171.925 8.52764   5
   1  -2  12 193.214 8.82852  23
   1   2  12 186.041 8.54155  21
   1   2  12 189.000 8.72247  20
   1  -2  12 187.262 8.32777  19
  -1  -2 -12 186.160 8.09680  19
  -1   2 -12 183.569 8.95354   8
  -1   2 -12 178.239 8.90103   7
  -1  -2 -12 180.988 8.11806  16
  -1  -2 -12 181.874 9.17956  11
  -1   2 -12 174.427 9.09224  11
   1  -2  12 195.485 8.76184   9
  -1  -2 -12 175.776 8.73657  10
   1   2  12 182.362 8.03201   9
   1   2  12 172.808 8.66841  10
   1  -2  12 189.888 8.25845  10
  -1  -2 -13 326.021 14.4228   5
   1  -2  13 331.530 14.5595  23
   1   2  13 325.855 14.2330  21
   1   2  13 326.172 14.4993  20
  -1  -2 -13 335.941 13.8418  19
   1  -2  13 317.572 14.0510  19
  -1   2 -13 341.413 14.8418   8
  -1   2 -13 337.224 14.8211   7
  -1  -2 -13 340.185 13.9075  16
   1  -2  13 329.171 14.5961  15
   1   2  13 315.842 15.0717  15
  -1   2 -13 343.128 15.0309  11
  -1  -2 -13 329.359 15.0727  11
   1  -2  13 324.348 13.9690  10
  -1  -2 -13 330.841 14.6077  10
   1   2  13 322.674 13.7321   9
   1  -2  13 316.518 14.3600   9
  -1  -2 -14-0.64799 1.59617   5
   1  -2  14-0.46775 1.66268  23
   1   2  14-1.30547 1.47723  21
   1   2  14 0.23515 1.65244  20
   1  -2  14 0.51349 1.36827  19
  -1   2 -14 0.54628 1.94183   8
  -1   2 -14-0.54395 1.86569   7
   1  -2  14 0.24217 1.73152  15
   1   2  14-1.30715 2.28281  15
  -1  -2 -14 1.12529 1.36036  16
[truncated: 4,294,595 more chars]
