# Supplementary material for: Synthesis and crystal structure of ethyl 2-(1,3-benzo­thia­zol-2-yl)-1-oxo-1H-pyrido[2,1-b][1,3]benzo­thia­zole-4-carboxyl­ate
Source: Acta Crystallogr E Crystallogr Commun. 2026 Jan 20;82(Pt 2):182–6. doi: 10.1107/S2056989026000204 (PMC12874251; doi:10.1107/S2056989026000204)
Supplement: Supplementary file 2 [file e-82-00182-Isup2.hkl]

data_I                                                                          
_shelx_title ' elg_ha66 in P2(1)/n'                                             
_shelx_refln_list_code          4                                               
_shelx_F_calc_maximum      241.23                                               
_exptl_crystal_F_000       840.00                                               
_reflns_d_resolution_high  0.5729                                               
                                                                                
loop_                                                                           
 _space_group_symop_operation_xyz                                               
 'x, y, z'                                                                      
 '-x+1/2, y+1/2, -z+1/2'                                                        
 '-x, -y, -z'                                                                   
 'x-1/2, -y-1/2, z-1/2'                                                         
                                                                                
_cell_length_a     8.7402                                                       
_cell_length_b    12.0342                                                       
_cell_length_c    17.2069                                                       
_cell_angle_alpha  90.000                                                       
_cell_angle_beta  100.847                                                       
_cell_angle_gamma  90.000                                                       
                                                                                
_shelx_F_squared_multiplier     1.000                                           
                                                                                
loop_                                                                           
 _refln_index_h                                                                 
 _refln_index_k                                                                 
 _refln_index_l                                                                 
 _refln_F_squared_calc                                                          
 _refln_F_squared_meas                                                          
 _refln_F_squared_sigma                                                         
 _refln_observed_status                                                         
   2   0   0      14745.12      15947.48       172.39 o                         
   4   0   0         27.23         43.33         0.98 o                         
   6   0   0       3214.07       3136.03        31.36 o                         
   8   0   0          6.55          5.47         2.21 o                         
  10   0   0        267.93        258.50         8.73 o                         
  12   0   0         57.11         45.65         5.02 o                         
  14   0   0         31.55         36.22         6.95 o                         
   1   1   0       4326.73       4402.60        31.07 o                         
   2   1   0       4990.04       5294.97        37.69 o                         
   3   1   0         22.89         43.05         0.68 o                         
   4   1   0        585.41        643.95         4.56 o                         
   5   1   0        198.38        218.89         1.86 o                         
   6   1   0       1427.83       1594.47        11.40 o                         
   7   1   0       2446.60       2684.41        22.23 o                         
   8   1   0         83.22         84.25         2.51 o                         
   9   1   0         62.55         54.13         3.57 o                         
  10   1   0          2.18         -2.20         2.32 o                         
  11   1   0         78.93         78.13         3.20 o                         
  12   1   0         33.53         31.29         3.06 o                         
  13   1   0         19.76         18.87         2.99 o                         
  14   1   0          9.72          8.21         3.39 o                         
   0   2   0        790.40        968.20         9.68 o                         
   1   2   0        113.76        111.86         1.13 o                         
   2   2   0        540.43        545.74         3.91 o                         
   3   2   0        231.76        289.35         2.29 o                         
   4   2   0        506.51        472.14         3.63 o                         
   5   2   0        377.71        436.58         3.94 o                         
   6   2   0          2.98          4.56         0.58 o                         
   7   2   0       1236.44       1210.12        10.69 o                         
   8   2   0       1772.63       1826.33        17.48 o                         
   9   2   0         26.87         18.81         1.63 o                         
  10   2   0       1020.12       1024.09        13.79 o                         
  11   2   0         14.34         10.72         2.61 o                         
  12   2   0         48.71         50.53         4.19 o                         
  13   2   0        137.37        130.18         4.90 o                         
  14   2   0          2.22         -0.66         3.33 o                         
   1   3   0       4112.01       4089.96        30.51 o                         
   2   3   0         98.87         91.12         1.00 o                         
   3   3   0        207.82        190.31         1.71 o                         
   4   3   0         59.85         43.82         0.76 o                         
   5   3   0         80.71        101.43         1.21 o                         
   6   3   0        627.46        633.47         5.50 o                         
   7   3   0        478.41        485.73         4.54 o                         
   8   3   0          2.93          1.49         0.88 o                         
   9   3   0        193.26        199.91         4.66 o                         
  10   3   0        179.23        165.12         4.07 o                         
  11   3   0        327.81        325.12         6.20 o                         
  12   3   0         15.10         18.88         2.92 o                         
  13   3   0          5.47          5.17         2.98 o                         
  14   3   0         41.19         42.22         3.75 o                         
   0   4   0       2217.26       2460.33        21.34 o                         
   1   4   0          2.34          5.43         0.41 o                         
   2   4   0        470.63        564.13         4.61 o                         
   3   4   0       2956.29       2992.08        21.71 o                         
   4   4   0        617.31        643.51         4.85 o                         
   5   4   0         38.02         27.98         1.09 o                         
   6   4   0          0.15          1.67         0.70 o                         
   7   4   0       1168.99       1137.56        10.11 o                         
   8   4   0        542.72        533.41         5.31 o                         
   9   4   0         95.24         96.11         2.56 o                         
  10   4   0        243.63        243.15         5.35 o                         
  11   4   0          1.69          0.84         2.30 o                         
  12   4   0         12.50         12.71         3.02 o                         
  13   4   0         12.21          7.08         3.24 o                         
  14   4   0          7.92          4.57         3.78 o                         
   1   5   0       1890.68       2098.30        13.80 o                         
   2   5   0        620.09        745.18         5.66 o                         
   3   5   0       1740.05       1873.61        14.48 o                         
   4   5   0       2185.40       2314.84        16.27 o                         
   5   5   0        737.78        796.01         7.27 o                         
   6   5   0       1362.89       1237.14        10.57 o                         
   7   5   0        628.92        591.04         5.92 o                         
   8   5   0        443.59        406.08         4.60 o                         
   9   5   0          0.08         -0.86         1.89 o                         
  10   5   0        112.88        108.61         4.27 o                         
  11   5   0        451.86        456.46         7.81 o                         
  12   5   0         72.35         76.32         3.47 o                         
  13   5   0          0.41         -0.29         3.38 o                         
  14   5   0         15.09         16.61         6.40 o                         
   0   6   0      10034.77      10827.54        85.01 o                         
   1   6   0         60.11         71.17         0.99 o                         
   2   6   0        193.44        201.52         1.90 o                         
   3   6   0        879.32        899.38         7.59 o                         
   4   6   0         32.49         22.32         0.75 o                         
   5   6   0        698.08        634.74         6.33 o                         
   6   6   0       1750.14       1618.77        15.53 o                         
   7   6   0        625.34        613.92         7.02 o                         
   8   6   0          0.79         -1.05         1.15 o                         
   9   6   0         30.92         25.44         1.70 o                         
  10   6   0        106.49         99.86         5.32 o                         
  11   6   0        337.79        351.06         6.89 o                         
  12   6   0          3.03          0.51         2.57 o                         
  13   6   0         20.41         15.39         3.15 o                         
   1   7   0        460.18        509.79         3.46 o                         
   2   7   0        222.19        307.07         2.45 o                         
   3   7   0        536.94        583.54         5.45 o                         
   4   7   0       3601.42       3623.44        27.10 o                         
   5   7   0       1898.72       1912.93        17.28 o                         
   6   7   0        339.53        333.42         3.99 o                         
   7   7   0         26.94         18.83         1.08 o                         
   8   7   0         19.02         17.18         1.10 o                         
   9   7   0         29.04         29.07         1.96 o                         
  10   7   0        239.58        241.12         5.76 o                         
  11   7   0          0.72          0.75         2.35 o                         
  12   7   0         16.46         17.98         3.12 o                         
  13   7   0          0.44         -0.84         3.06 o                         
   0   8   0         16.73         30.31         0.97 o                         
   1   8   0       1429.30       1552.19        10.53 o                         
   2   8   0        371.87        370.79         3.15 o                         
   3   8   0        948.64        952.93         9.37 o                         
   4   8   0        133.98        117.80         2.16 o                         
   5   8   0       2341.43       2421.68        15.94 o                         
   6   8   0          5.89          5.94         1.33 o                         
   7   8   0       2213.55       2160.57        22.08 o                         
   8   8   0          6.57          3.74         1.65 o                         
   9   8   0          7.95          5.08         1.87 o                         
  10   8   0         74.60         65.26         2.78 o                         
  11   8   0          7.57         10.05         2.72 o                         
  12   8   0         48.91         46.98         3.79 o                         
  13   8   0        317.62        352.12         7.94 o                         
   1   9   0          2.59          1.49         0.69 o                         
   2   9   0         25.20         27.12         0.84 o                         
   3   9   0        503.31        556.40         5.74 o                         
   4   9   0       1167.99       1243.87        13.59 o                         
   5   9   0        216.87        189.00         3.36 o                         
   6   9   0        204.64        197.50         4.48 o                         
   7   9   0        506.67        529.82         8.03 o                         
   8   9   0          0.91          2.14         1.90 o                         
   9   9   0         12.98         10.04         2.31 o                         
  10   9   0         14.66         14.64         2.59 o                         
  11   9   0          4.97          3.49         2.80 o                         
  12   9   0         48.41         47.81         3.51 o                         
  13   9   0          1.85          3.31         6.06 o                         
   0  10   0        319.56        360.67         4.18 o                         
   1  10   0        394.72        376.84         3.43 o                         
   2  10   0         24.27         20.89         0.93 o                         
   3  10   0       1897.66       1740.33        15.77 o                         
   4  10   0         26.55         30.71         1.43 o                         
   5  10   0         27.27         33.06         1.94 o                         
   6  10   0          2.15          0.04         1.75 o                         
   7  10   0        252.94        249.90         8.69 o                         
   8  10   0        113.30        119.08         4.50 o                         
   9  10   0          0.91         -2.27         2.27 o                         
  10  10   0         30.19         38.08         3.01 o                         
  11  10   0          0.41         -0.58         3.07 o                         
  12  10   0          2.44          3.17         2.98 o                         
  13  10   0          3.43          1.19         8.81 o                         
   1  11   0          9.06          7.72         0.93 o                         
   2  11   0         23.53         23.27         1.05 o                         
   3  11   0         80.11         83.93         1.96 o                         
   4  11   0       1326.50       1292.87        13.93 o                         
   5  11   0         43.59         34.62         1.76 o                         
   6  11   0        417.42        405.08         7.35 o                         
   7  11   0          0.02          0.40         1.88 o                         
   8  11   0         45.33         44.92         2.68 o                         
   9  11   0          0.24         -0.40         2.40 o                         
  10  11   0         33.69         34.69         3.30 o                         
  11  11   0          0.46         -3.26         3.26 o                         
  12  11   0         42.41         42.68         6.04 o                         
   0  12   0       1419.76       1369.35        16.98 o                         
   1  12   0        163.17        164.54         2.48 o                         
   2  12   0         56.70         41.04         1.69 o                         
   3  12   0       1350.13       1337.31        12.87 o                         
   4  12   0         65.28         57.83         2.06 o                         
   5  12   0         18.38         18.84         1.58 o                         
   6  12   0         68.65         63.37         2.91 o                         
   7  12   0        418.26        422.25         7.67 o                         
   8  12   0         14.06         10.35         2.44 o                         
   9  12   0          0.12          0.15         2.56 o                         
  10  12   0         66.94         64.70         3.92 o                         
  11  12   0         31.42         32.09         4.25 o                         
   1  13   0        104.36        103.13         2.00 o                         
   2  13   0          9.57          5.97         1.17 o                         
   3  13   0        123.55        110.03         2.95 o                         
   4  13   0       1266.27       1307.32        14.54 o                         
   5  13   0          6.24          4.38         2.05 o                         
   6  13   0        364.81        371.69         6.68 o                         
   7  13   0        238.95        255.10         6.00 o                         
   8  13   0         12.11         11.64         2.66 o                         
   9  13   0         39.06         36.11         2.78 o                         
  10  13   0         91.89        104.10         4.00 o                         
  11  13   0        193.93        213.54        13.07 o                         
   0  14   0        219.15        232.47         4.88 o                         
   1  14   0          0.33          0.02         1.34 o                         
   2  14   0         32.86         24.76         1.68 o                         
   3  14   0        251.01        257.31         4.01 o                         
   4  14   0        140.23        137.86         4.43 o                         
   5  14   0        212.50        225.86         4.51 o                         
   6  14   0        283.62        289.93         5.44 o                         
   7  14   0        222.02        231.08         5.97 o                         
   8  14   0         21.06         21.76         3.14 o                         
   9  14   0         32.60         29.75         3.03 o                         
  10  14   0        246.19        265.67         6.32 o                         
  11  14   0         88.47         98.91        13.02 o                         
   1  15   0          5.45          4.66         1.59 o                         
   2  15   0         72.38         73.51         2.25 o                         
   3  15   0        374.51        361.12         5.08 o                         
   4  15   0        122.41        121.46         3.40 o                         
   5  15   0         33.82         29.28         2.35 o                         
   6  15   0         14.06          9.49         2.26 o                         
   7  15   0          6.11          3.29         2.71 o                         
   8  15   0         39.26         37.35         3.52 o                         
   9  15   0         29.95         28.26         3.07 o                         
  10  15   0         20.94         35.14         9.50 o                         
   0  16   0        403.28        430.04        11.36 o                         
   1  16   0        374.28        381.89         5.55 o                         
   2  16   0          0.88         -1.94         1.94 o                         
   3  16   0         12.45          9.05         2.35 o                         
   4  16   0          4.36         -0.58         2.33 o                         
   5  16   0          4.51          3.37         2.42 o                         
   6  16   0        208.52        198.30         4.50 o                         
   7  16   0         71.36         61.08         3.65 o                         
   8  16   0         99.82         92.95         4.59 o                         
   9  16   0        114.88        131.46         9.14 o                         
   1  17   0        392.54        398.89         5.81 o                         
   2  17   0          2.71         -1.48         2.03 o                         
   3  17   0        207.15        207.57         4.60 o                         
   4  17   0         27.70         18.57         2.60 o                         
   5  17   0          9.84          9.34         2.61 o                         
   6  17   0         28.46         34.44         2.78 o                         
   7  17   0          2.02          2.85         3.16 o                         
   8  17   0         10.57          2.65         4.73 o                         
   0  18   0        116.59        113.00         4.88 o                         
   1  18   0         35.59         37.94         2.56 o                         
   2  18   0         10.34          6.96         2.55 o                         
   3  18   0         97.10        100.89         4.29 o                         
   4  18   0         44.11         39.37         3.44 o                         
   5  18   0         71.72         72.73         3.45 o                         
   6  18   0         32.78         35.47         3.65 o                         
   7  18   0         33.47         24.33         5.46 o                         
   1  19   0          0.75         -1.45         2.61 o                         
   2  19   0          4.18          4.11         2.67 o                         
   3  19   0          4.35         -0.86         2.88 o                         
   4  19   0         24.06         27.93         3.46 o                         
   5  19   0          0.02         -3.79         3.79 o                         
   6  19   0          1.55         -6.10         6.10 o                         
   0  20   0        123.56        136.36         7.07 o                         
   1  20   0        114.88        117.81         5.96 o                         
   2  20   0         21.09         18.41         3.87 o                         
   3  20   0         80.65         79.38         6.57 o                         
   4  20   0          0.00         -4.80         9.15 o                         
 -13   0   1        208.10        194.37         7.09 o                         
 -11   0   1        862.80        873.63        20.50 o                         
  -9   0   1        731.35        728.89        15.91 o                         
  -7   0   1        775.58        850.19        10.04 o                         
  -5   0   1      14029.36      14798.44       118.37 o                         
  -3   0   1       4716.45       5032.45        45.46 o                         
  -1   0   1      13762.02      14648.57       131.17 o                         
   1   0   1       9873.72      10291.41       116.00 o                         
   3   0   1         24.48         15.04         0.60 o                         
   5   0   1       1581.05       1598.63        16.28 o                         
   7   0   1        213.72        173.19         3.25 o                         
   9   0   1         44.43         40.09         2.98 o                         
  11   0   1        161.34        147.97         5.83 o                         
  13   0   1         54.74         55.70         5.86 o                         
 -14   1   1         10.41          4.47         3.43 o                         
 -13   1   1          1.86         -3.04         3.04 o                         
 -12   1   1        272.89        275.02         5.78 o                         
 -11   1   1        110.96        106.57         3.85 o                         
 -10   1   1         62.32         59.67         3.03 o                         
  -9   1   1          5.11          2.93         1.72 o                         
  -8   1   1         79.06         75.08         2.03 o                         
  -7   1   1        107.93        135.66         1.82 o                         
  -6   1   1       3206.58       3201.09        21.73 o                         
  -5   1   1        457.13        526.45         3.61 o                         
  -4   1   1        462.78        585.88         3.84 o                         
  -3   1   1        444.62        500.31         3.46 o                         
  -2   1   1       1286.90       1274.27         8.47 o                         
  -1   1   1         90.31         99.84         1.40 o                         
   1   1   1       4056.94       4203.68        33.11 o                         
   2   1   1      12918.90      13933.36       103.83 o                         
   3   1   1        310.72        323.84         2.51 o                         
   4   1   1        117.53         82.89         1.23 o                         
   5   1   1         56.76         91.33         1.08 o                         
   6   1   1       1941.15       2086.57        16.58 o                         
   7   1   1         18.47          9.70         0.87 o                         
   8   1   1       1722.47       1657.36        18.79 o                         
   9   1   1         13.75         13.85         1.60 o                         
  10   1   1         70.66         73.89         2.79 o                         
  11   1   1        160.07        153.48         4.43 o                         
  12   1   1         21.38         18.17         2.87 o                         
  13   1   1          0.17         -3.23         3.23 o                         
  14   1   1         27.62         34.60         3.77 o                         
 -14   2   1          5.86          3.69         3.27 o                         
 -13   2   1        122.80        119.38         4.50 o                         
 -12   2   1         25.82         22.78         2.89 o                         
 -11   2   1         18.99         14.53         2.63 o                         
 -10   2   1          6.32          6.36         1.94 o                         
  -9   2   1        678.82        696.53         8.90 o                         
  -8   2   1         33.91         30.85         1.36 o                         
  -7   2   1         32.54         26.01         1.05 o                         
  -6   2   1        290.63        335.48         2.92 o                         
  -5   2   1       2306.65       2130.79        13.21 o                         
  -4   2   1        209.07        220.75         1.76 o                         
  -3   2   1        474.68        475.56         3.37 o                         
  -2   2   1        137.56        114.78         1.02 o                         
  -1   2   1        430.34        410.75         3.16 o                         
   0   2   1         11.02          3.74         0.35 o                         
   1   2   1        627.96        689.73         5.93 o                         
   2   2   1       6915.59       7504.89        57.98 o                         
   3   2   1        360.58        383.81         3.23 o                         
   4   2   1         19.52         21.78         0.85 o                         
   5   2   1       2749.19       2688.20        17.41 o                         
   6   2   1          6.04         15.41         0.87 o                         
   7   2   1       1539.18       1449.82        13.10 o                         
   8   2   1          5.45          5.23         0.88 o                         
   9   2   1        116.37        102.15         3.60 o                         
  10   2   1         28.42         27.50         2.32 o                         
  11   2   1         78.14         77.95         3.32 o                         
  12   2   1         55.67         44.90         3.25 o                         
  13   2   1         15.95         13.51         2.99 o                         
  14   2   1          0.00          1.17         3.32 o                         
 -14   3   1         27.48         23.33         3.45 o                         
 -13   3   1          1.12         -3.15         3.15 o                         
 -12   3   1        207.40        227.06         5.86 o                         
 -11   3   1          1.27         -0.29         2.99 o                         
 -10   3   1        146.36        139.36         3.39 o                         
  -9   3   1        214.85        201.68         3.35 o                         
  -8   3   1          0.10          0.07         0.87 o                         
  -7   3   1        193.26        166.65         2.10 o                         
  -6   3   1        491.96        462.37         4.00 o                         
  -5   3   1        930.08        961.24         6.68 o                         
  -4   3   1         29.71         24.84         0.67 o                         
  -3   3   1         36.48         52.89         0.66 o                         
  -2   3   1        326.64        290.28         2.32 o                         
  -1   3   1        200.01        194.31         1.62 o                         
   0   3   1       3272.34       3248.09        22.10 o                         
   1   3   1      14197.05      15350.96       127.17 o                         
   2   3   1         38.75         43.54         0.78 o                         
   3   3   1       1458.86       1643.62        13.05 o                         
   4   3   1        209.02        165.19         1.73 o                         
   5   3   1          6.54         17.14         0.63 o                         
   6   3   1        102.70        115.50         1.48 o                         
   7   3   1         48.52         51.13         1.93 o                         
   8   3   1        975.26        957.35        13.31 o                         
   9   3   1       1299.31       1319.47        15.41 o                         
  10   3   1         42.04         41.77         2.44 o                         
  11   3   1        210.02        201.65         4.55 o                         
  12   3   1        209.69        203.19         6.08 o                         
  13   3   1         19.80         19.57         3.15 o                         
  14   3   1         18.97         27.51         4.95 o                         
 -14   4   1         24.33         25.23         4.06 o                         
 -13   4   1        144.55        135.46         5.14 o                         
 -12   4   1          1.74         -3.02         3.02 o                         
 -11   4   1         72.08         66.06         3.32 o                         
 -10   4   1         19.95         18.31         2.20 o                         
  -9   4   1         18.15         13.98         1.67 o                         
  -8   4   1        525.29        514.20         5.25 o                         
  -7   4   1        939.45        939.66         8.12 o                         
  -6   4   1        272.74        313.40         3.12 o                         
  -5   4   1       1496.20       1376.68        10.39 o                         
  -4   4   1        133.78        171.88         1.50 o                         
  -3   4   1        586.29        584.07         4.18 o                         
  -2   4   1         61.38         43.52         0.72 o                         
  -1   4   1       3491.37       3576.14        22.87 o                         
   0   4   1       1019.98       1181.43         7.60 o                         
   1   4   1       1507.26       1693.76        12.50 o                         
   2   4   1        593.89        620.85         5.86 o                         
   3   4   1       1336.88       1538.66        12.28 o                         
   4   4   1        549.83        595.20         5.52 o                         
   5   4   1       2892.73       2964.58        23.89 o                         
   6   4   1         81.47         69.74         1.22 o                         
   7   4   1       1565.51       1538.84        12.63 o                         
   8   4   1        281.13        295.32         3.45 o                         
   9   4   1          0.31         -0.57         1.73 o                         
  10   4   1         33.02         34.02         2.82 o                         
  11   4   1         23.23         15.79         2.38 o                         
  12   4   1         21.75         23.48         3.42 o                         
  13   4   1         15.89         17.38         3.39 o                         
  14   4   1          1.65         -3.03         6.15 o                         
 -14   5   1          0.04          3.05         4.88 o                         
 -13   5   1          0.98          0.89         3.04 o                         
 -12   5   1        370.42        389.84         9.43 o                         
 -11   5   1          4.23          0.96         2.77 o                         
 -10   5   1        206.84        214.43         4.62 o                         
  -9   5   1        285.16        277.15         5.83 o                         
  -8   5   1         78.56         64.46         1.81 o                         
  -7   5   1        316.49        303.09         3.56 o                         
  -6   5   1       1506.95       1471.11        12.80 o                         
  -5   5   1         96.62        122.34         2.09 o                         
  -4   5   1         67.90         61.51         1.01 o                         
  -3   5   1        286.88        404.67         3.10 o                         
  -2   5   1        212.13        177.69         1.76 o                         
  -1   5   1       2612.10       2785.60        16.90 o                         
   0   5   1         33.52         37.66         0.69 o                         
   1   5   1       2077.54       2346.09        15.27 o                         
   2   5   1        389.58        358.06         2.98 o                         
   3   5   1         21.30         20.72         0.67 o                         
   4   5   1         47.65         55.96         1.02 o                         
   5   5   1         33.00         31.92         0.91 o                         
   6   5   1        690.61        715.19         6.86 o                         
   7   5   1        912.38        909.23         8.08 o                         
   8   5   1         22.49         20.27         1.04 o                         
   9   5   1        306.05        307.67         6.23 o                         
  10   5   1         10.53          8.72         2.10 o                         
  11   5   1        266.77        273.28         5.93 o                         
  12   5   1        117.50        117.52         4.64 o                         
  13   5   1          3.96          1.74         3.66 o                         
  14   5   1          0.20          5.56         7.94 o                         
 -13   6   1         34.87         38.93         4.04 o                         
 -12   6   1          7.84          2.02         2.60 o                         
 -11   6   1        377.82        380.08         7.94 o                         
 -10   6   1        494.76        488.01         7.80 o                         
  -9   6   1         26.68         21.31         1.48 o                         
  -8   6   1         15.45          8.33         1.11 o                         
  -7   6   1        152.54        142.25         3.32 o                         
  -6   6   1         89.89         60.62         1.63 o                         
  -5   6   1       2467.48       2430.73        21.70 o                         
  -4   6   1        580.27        577.58         5.78 o                         
  -3   6   1       1825.01       1943.93        13.82 o                         
  -2   6   1       1293.91       1358.04         9.33 o                         
  -1   6   1        900.25       1032.13         4.98 o                         
   0   6   1       3157.91       3527.91        21.38 o                         
   1   6   1       3997.11       4797.63        31.20 o                         
   2   6   1       3986.70       4162.29        25.90 o                         
   3   6   1        253.21        268.68         2.97 o                         
   4   6   1        825.13        776.17         7.86 o                         
   5   6   1       2800.54       2711.15        23.76 o                         
   6   6   1       1232.27       1107.87        10.18 o                         
   7   6   1          8.18          7.93         0.97 o                         
   8   6   1        249.06        238.16         3.32 o                         
   9   6   1        159.83        155.21         3.74 o                         
  10   6   1         25.65         28.27         2.65 o                         
  11   6   1          9.76          9.54         2.57 o                         
  12   6   1        183.93        188.39         5.02 o                         
  13   6   1          8.16          6.69         2.92 o                         
 -13   7   1         11.67          4.52         3.41 o                         
 -12   7   1         35.85         34.49         3.47 o                         
 -11   7   1          1.82          1.10         2.54 o                         
 -10   7   1        196.25        189.70         4.28 o                         
  -9   7   1        444.98        436.97         9.32 o                         
  -8   7   1         36.63         33.11         1.72 o                         
  -7   7   1         27.98         34.61         1.80 o                         
  -6   7   1       1131.14       1164.79        11.61 o                         
  -5   7   1        273.48        229.74         4.14 o                         
  -4   7   1        127.59        108.27         1.72 o                         
  -3   7   1        157.70        134.43         1.73 o                         
  -2   7   1        646.31        641.98         4.62 o                         
  -1   7   1         16.66         42.60         0.67 o                         
   0   7   1         63.25         93.38         1.07 o                         
   1   7   1       1943.17       1993.34        13.16 o                         
   2   7   1        273.79        283.18         2.53 o                         
   3   7   1        450.96        466.71         5.03 o                         
   4   7   1         26.00         14.01         0.91 o                         
   5   7   1        194.27        206.87         3.19 o                         
   6   7   1          4.21          3.72         0.94 o                         
   7   7   1        244.95        231.36         3.43 o                         
   8   7   1        275.22        267.38         4.08 o                         
   9   7   1        528.55        536.72         7.54 o                         
  10   7   1         73.92         76.87         4.53 o                         
  11   7   1          4.63          3.97         2.52 o                         
  12   7   1          1.28          0.48         2.99 o                         
  13   7   1         37.49         34.69         3.53 o                         
 -13   8   1          0.90         -0.16         3.36 o                         
 -12   8   1        436.94        452.76         8.33 o                         
 -11   8   1        255.31        248.24         5.93 o                         
 -10   8   1        304.93        301.82         5.80 o                         
  -9   8   1         95.70         95.34         3.90 o                         
  -8   8   1        394.61        394.02         7.74 o                         
  -7   8   1        108.58        102.46         2.62 o                         
  -6   8   1        393.50        380.13         5.14 o                         
  -5   8   1          7.30          3.64         1.17 o                         
  -4   8   1       2696.41       2558.26        23.37 o                         
  -3   8   1        541.83        517.70         4.95 o                         
  -2   8   1       1259.44       1314.84         9.46 o                         
  -1   8   1        195.40        222.03         1.77 o                         
   0   8   1       1591.63       1819.27        11.86 o                         
   1   8   1        866.97       1034.32         7.83 o                         
   2   8   1       2633.96       2722.55        22.46 o                         
   3   8   1       1183.29       1242.63        14.19 o                         
   4   8   1          4.18          3.59         1.04 o                         
   5   8   1         29.92         26.87         1.59 o                         
   6   8   1          1.90          3.84         0.76 o                         
   7   8   1          0.41          0.03         0.89 o                         
   8   8   1        106.71         98.45         3.46 o                         
   9   8   1          0.75         -1.64         1.64 o                         
  10   8   1          9.52          4.81         2.32 o                         
  11   8   1        118.10        119.18         4.17 o                         
  12   8   1        477.07        503.59        10.02 o                         
  13   8   1          0.62         -0.03         3.06 o                         
 -13   9   1          0.32         -4.38         4.70 o                         
 -12   9   1        173.22        180.91         5.16 o                         
 -11   9   1         10.60          7.41         2.85 o                         
 -10   9   1         44.35         43.85         2.84 o                         
  -9   9   1        197.18        177.78         4.65 o                         
  -8   9   1          9.97         13.09         2.00 o                         
  -7   9   1         75.99         80.39         2.80 o                         
  -6   9   1          1.12          0.48         1.58 o                         
  -5   9   1        877.06        857.13        10.15 o                         
  -4   9   1        646.01        673.98         7.46 o                         
  -3   9   1          1.46          5.28         0.85 o                         
  -2   9   1         51.13         39.46         1.01 o                         
  -1   9   1       1195.57       1239.29         8.04 o                         
   0   9   1        607.43        644.62         4.76 o                         
   1   9   1       3078.60       3207.59        23.72 o                         
   2   9   1        108.34        107.83         1.71 o                         
   3   9   1          9.42         28.53         1.37 o                         
   4   9   1        183.25        155.58         2.77 o                         
   5   9   1         56.21         64.37         1.79 o                         
   6   9   1         31.43         33.10         1.16 o                         
   7   9   1        275.29        309.65         6.65 o                         
   8   9   1          6.74          4.97         1.82 o                         
   9   9   1        260.08        254.76         7.20 o                         
  10   9   1         33.05         32.38         3.14 o                         
  11   9   1        127.04        138.52         4.50 o                         
  12   9   1          5.58          2.42         2.98 o                         
  13   9   1          8.97          6.43         6.49 o                         
 -13  10   1         28.12         37.69        10.59 o                         
 -12  10   1         12.08          6.61         3.17 o                         
 -11  10   1          1.42         -2.85         2.87 o                         
 -10  10   1         17.89         15.54         2.50 o                         
  -9  10   1         62.93         64.17         3.49 o                         
  -8  10   1        481.63        476.08         7.76 o                         
  -7  10   1         13.58         10.34         2.00 o                         
  -6  10   1        750.51        788.33         9.36 o                         
  -5  10   1         15.87         16.92         1.50 o                         
  -4  10   1        301.44        294.98         4.53 o                         
  -3  10   1        245.17        275.69         3.51 o                         
  -2  10   1        143.86        146.39         1.96 o                         
  -1  10   1        190.26        189.97         2.41 o                         
   0  10   1        188.72        189.72         1.93 o                         
   1  10   1        194.62        187.38         2.24 o                         
   2  10   1        891.40        946.15         8.82 o                         
   3  10   1        293.53        295.21         4.22 o                         
   4  10   1        961.70        968.06        10.39 o                         
   5  10   1         19.06         19.32         1.43 o                         
   6  10   1         89.11         78.58         2.89 o                         
   7  10   1         24.94         24.79         2.56 o                         
   8  10   1        592.30        615.39         9.20 o                         
   9  10   1         85.90         81.13         3.11 o                         
  10  10   1         52.02         51.23         3.50 o                         
  11  10   1         40.05         37.59         3.34 o                         
  12  10   1        103.40        110.23         4.72 o                         
 -12  11   1          0.01         -3.45         3.45 o                         
 -11  11   1         10.33         10.45         2.94 o                         
 -10  11   1         25.31         28.08         3.14 o                         
  -9  11   1        187.95        183.87         5.90 o                         
  -8  11   1        167.67        158.62         4.76 o                         
  -7  11   1          0.13          1.16         2.17 o                         
  -6  11   1          0.26         -0.22         1.88 o                         
  -5  11   1        409.99        407.56         5.69 o                         
  -4  11   1        228.06        230.52         3.37 o                         
  -3  11   1          3.44          2.28         1.16 o                         
  -2  11   1         18.32         10.41         0.97 o                         
  -1  11   1       1345.59       1307.23        10.79 o                         
   0  11   1         22.31         28.24         0.99 o                         
   1  11   1       2395.55       2443.58        20.11 o                         
   2  11   1         19.90         28.08         1.06 o                         
   3  11   1         32.37         38.07         1.63 o                         
   4  11   1        682.36        628.03         7.56 o                         
   5  11   1         74.04         72.97         2.20 o                         
   6  11   1          9.78          8.78         2.22 o                         
   7  11   1         42.21         38.02         2.34 o                         
   8  11   1         14.94         10.86         2.29 o                         
   9  11   1        355.69        377.44         7.05 o                         
  10  11   1         40.43         47.06         3.83 o                         
  11  11   1        399.93        464.97        12.21 o                         
  12  11   1         24.72         37.67         6.60 o                         
 -12  12   1         13.43          3.98         9.43 o                         
 -11  12   1          5.39          3.11         3.54 o                         
 -10  12   1         41.98         33.86         3.71 o                         
  -9  12   1          3.02          1.50         2.40 o                         
  -8  12   1        363.82        372.27         6.68 o                         
  -7  12   1        183.06        173.63         5.33 o                         
  -6  12   1       1267.74       1327.40        16.20 o                         
  -5  12   1          0.31          1.39         1.69 o                         
  -4  12   1         97.69         92.62         2.37 o                         
  -3  12   1        170.88        192.15         3.04 o                         
  -2  12   1       1492.88       1471.14        13.53 o                         
  -1  12   1        333.74        341.39         3.56 o                         
   0  12   1          0.03         -0.64         0.94 o                         
   1  12   1          6.11          3.11         1.01 o                         
   2  12   1        759.09        762.77         7.43 o                         
   3  12   1         74.25         86.37         2.32 o                         
   4  12   1        170.09        183.05         4.30 o                         
   5  12   1          1.32          0.98         1.44 o                         
   6  12   1          2.68          4.80         2.20 o                         
   7  12   1         29.60         27.91         2.69 o                         
   8  12   1        187.60        183.64         4.29 o                         
   9  12   1          0.56          0.50         2.78 o                         
  10  12   1         18.03         21.60         4.04 o                         
  11  12   1          2.63         -1.57         3.56 o                         
 -11  13   1         25.91         26.87         5.61 o                         
 -10  13   1         32.94         31.79         3.83 o                         
  -9  13   1        352.88        356.31         6.58 o                         
  -8  13   1         74.60         81.38         3.90 o                         
  -7  13   1          2.42         -2.61         2.61 o                         
  -6  13   1        654.39        648.92         8.63 o                         
  -5  13   1        165.87        174.14         3.61 o                         
  -4  13   1         33.52         33.77         2.06 o                         
  -3  13   1        126.81        116.35         2.87 o                         
  -2  13   1        451.58        438.72         4.99 o                         
  -1  13   1        793.08        773.13         7.48 o                         
   0  13   1        476.32        456.53         4.73 o                         
   1  13   1        549.22        586.71         6.01 o                         
   2  13   1        185.52        170.34         2.81 o                         
   3  13   1         14.49         17.51         1.59 o                         
   4  13   1         20.88         20.01         1.66 o                         
   5  13   1         47.23         42.83         1.85 o                         
   6  13   1        344.04        348.74         6.68 o                         
   7  13   1         15.97         15.80         2.45 o                         
   8  13   1         43.93         38.43         2.88 o                         
   9  13   1        150.10        152.85         4.19 o                         
  10  13   1        124.84        131.49         4.61 o                         
  11  13   1         20.31         17.18         6.03 o                         
 -11  14   1         62.32         72.23        11.68 o                         
 -10  14   1         89.49        103.60         4.90 o                         
  -9  14   1          4.85         -1.58         3.18 o                         
  -8  14   1        232.17        223.25         5.57 o                         
  -7  14   1         85.25         80.11         5.02 o                         
  -6  14   1          0.35         -2.17         2.17 o                         
  -5  14   1        343.09        334.27         5.69 o                         
  -4  14   1        693.64        691.47         8.45 o                         
  -3  14   1        320.66        313.02         4.50 o                         
  -2  14   1          7.19          4.02         1.47 o                         
  -1  14   1         25.33         32.39         1.70 o                         
   0  14   1         16.03         11.54         1.48 o                         
   1  14   1         78.01         69.33         1.95 o                         
   2  14   1        404.64        405.04         5.74 o                         
   3  14   1        252.55        255.68         4.28 o                         
   4  14   1        339.90        330.47         4.97 o                         
   5  14   1       1464.75       1545.23        17.32 o                         
   6  14   1        335.48        342.54         6.22 o                         
   7  14   1         31.17         23.75         2.51 o                         
   8  14   1        218.34        222.19         5.22 o                         
   9  14   1         89.80         89.50         3.74 o                         
  10  14   1          7.27          2.98         3.12 o                         
 -10  15   1        232.20        229.44        20.14 o                         
  -9  15   1          0.62          0.63         3.30 o                         
  -8  15   1         33.85         26.33         3.32 o                         
  -7  15   1        351.31        337.99         6.73 o                         
  -6  15   1        137.46        125.59         4.42 o                         
  -5  15   1          6.18          5.88         1.97 o                         
  -4  15   1          0.30         -1.94         1.94 o                         
  -3  15   1          0.05         -1.64         1.64 o                         
  -2  15   1         29.32         29.56         1.97 o                         
  -1  15   1         19.85         24.48         2.17 o                         
   0  15   1         36.69         33.82         1.83 o                         
   1  15   1          0.15         -0.84         1.49 o                         
   2  15   1        116.16        110.19         2.73 o                         
   3  15   1          0.04         -1.83         1.83 o                         
   4  15   1        368.59        366.86         6.18 o                         
   5  15   1          2.96          0.90         2.03 o                         
   6  15   1         97.10        110.54         3.77 o                         
   7  15   1        250.68        256.12         6.15 o                         
   8  15   1        141.83        134.12         4.84 o                         
   9  15   1         13.47         14.59         3.08 o                         
  10  15   1          9.24         12.17         7.98 o                         
  -9  16   1          1.51          0.66         5.55 o                         
  -8  16   1         11.84          2.69         3.38 o                         
  -7  16   1         40.94         34.79         3.03 o                         
  -6  16   1        255.63        252.97         5.07 o                         
  -5  16   1         37.46         35.82         2.45 o                         
  -4  16   1        407.85        429.76         6.62 o                         
  -3  16   1        711.79        753.61        10.24 o                         
  -2  16   1         53.06         48.39         2.49 o                         
  -1  16   1        267.50        269.50         4.96 o                         
   0  16   1          0.00         -1.79         1.95 o                         
   1  16   1         12.24          9.92         1.89 o                         
   2  16   1         40.97         32.60         2.08 o                         
   3  16   1         21.50         18.88         2.24 o                         
   4  16   1         25.82         22.75         2.24 o                         
   5  16   1       1303.00       1365.42        17.35 o                         
   6  16   1          4.76          1.15         2.25 o                         
   7  16   1        243.06        243.17         5.50 o                         
   8  16   1         54.39         50.85         4.37 o                         
   9  16   1         54.79         52.41         7.92 o                         
  -8  17   1         22.21         14.40         4.68 o                         
  -7  17   1          0.10          0.75         3.17 o                         
  -6  17   1          1.47         -1.35         2.64 o                         
  -5  17   1         22.02         27.41         2.57 o                         
  -4  17   1          0.01          0.42         2.29 o                         
  -3  17   1          0.33         -0.32         2.48 o                         
  -2  17   1        635.82        645.92         8.84 o                         
  -1  17   1         18.74         17.65         2.17 o                         
   0  17   1         13.25         11.82         2.18 o                         
   1  17   1         22.78         21.52         2.52 o                         
   2  17   1          0.10         -2.27         2.27 o                         
   3  17   1          1.34         -2.56         2.56 o                         
   4  17   1        116.93        113.85         4.19 o                         
   5  17   1          0.64         -2.45         2.55 o                         
   6  17   1         41.30         42.15         4.09 o                         
   7  17   1          0.71         -3.13         3.13 o                         
   8  17   1         22.65         18.31         5.49 o                         
  -7  18   1          4.54         -3.18         6.66 o                         
  -6  18   1         68.21         72.25         4.01 o                         
  -5  18   1         80.98         77.95         4.11 o                         
  -4  18   1        120.04        129.38         4.01 o                         
  -3  18   1        302.62        323.89         5.96 o                         
  -2  18   1         32.15         31.59         2.97 o                         
  -1  18   1         16.37         14.53         2.61 o                         
   0  18   1         51.69         61.39         2.90 o                         
   1  18   1         17.90         15.85         2.51 o                         
   2  18   1          0.07         -2.57         2.89 o                         
   3  18   1        215.37        219.52         8.41 o                         
   4  18   1          6.62          5.02         2.88 o                         
   5  18   1        258.53        260.38         6.19 o                         
   6  18   1         89.46         93.40         3.93 o                         
   7  18   1          0.16         -6.51         6.51 o                         
  -6  19   1         29.61         25.25        14.21 o                         
  -5  19   1          1.83         -0.67         4.16 o                         
  -4  19   1         15.15         14.51         2.91 o                         
  -3  19   1         92.30         98.44         3.86 o                         
  -2  19   1        103.24        109.03         3.92 o                         
  -1  19   1        158.69        163.49         4.52 o                         
   0  19   1         28.31         26.03         3.04 o                         
   1  19   1         30.60         27.22         3.14 o                         
   2  19   1          4.43          3.98         2.99 o                         
   3  19   1         61.41         68.96         3.85 o                         
   4  19   1        180.45        193.11         5.95 o                         
   5  19   1          0.47          1.38         3.81 o                         
   6  19   1         95.27         96.83         7.99 o                         
  -3  20   1         68.29         60.66         4.98 o                         
  -2  20   1         76.15         73.23         4.78 o                         
  -1  20   1        103.83         93.72         5.54 o                         
   0  20   1        143.39        154.50         5.69 o                         
   1  20   1         81.17         89.05         7.38 o                         
   2  20   1         22.63         21.38         3.85 o                         
   3  20   1          2.51          4.92         5.43 o                         
   4  20   1        102.51        109.82        13.33 o                         
 -14   0   2        320.91        353.03        12.61 o                         
 -12   0   2          5.95         -3.94         3.94 o                         
 -10   0   2        246.60        242.14         7.62 o                         
  -8   0   2       1453.06       1362.45        22.34 o                         
  -6   0   2       1164.44       1051.64         9.52 o                         
  -4   0   2       2036.40       2156.94        18.48 o                         
  -2   0   2        291.55        314.78         3.53 o                         
   0   0   2      10810.15      11547.27       261.03 o                         
   2   0   2        536.47        531.37         7.09 o                         
   4   0   2         32.88         35.40         1.10 o                         
   6   0   2        173.89        142.39         3.03 o                         
   8   0   2        102.30         79.99         3.25 o                         
  10   0   2       2170.40       2267.29        36.70 o                         
  12   0   2        326.56        336.28        11.47 o                         
  14   0   2         90.55         97.89         6.38 o                         
 -15   1   2        200.75        185.63        17.30 o                         
 -14   1   2         19.22          9.86         4.57 o                         
 -13   1   2          4.03          1.63         2.97 o                         
 -12   1   2          2.22         -2.85         2.85 o                         
 -11   1   2          9.83          4.72         2.45 o                         
 -10   1   2        121.00        113.33         3.45 o                         
  -9   1   2         59.25         56.35         2.68 o                         
  -8   1   2         89.86         86.73         1.82 o                         
  -7   1   2        884.69        874.64         7.02 o                         
  -6   1   2        120.00        140.69         2.22 o                         
  -5   1   2       2488.63       2910.21        17.57 o                         
  -4   1   2       3133.58       3433.37        20.09 o                         
  -3   1   2        116.86        162.38         1.30 o                         
  -2   1   2        663.74        745.45         4.96 o                         
  -1   1   2       8093.08       8913.53        64.35 o                         
   0   1   2       6730.21       7599.76        61.91 o                         
   1   1   2       1725.40       1909.20        16.49 o                         
   2   1   2        870.39       1075.19         9.95 o                         
   3   1   2       2624.14       2411.58        17.75 o                         
   4   1   2          3.40          5.77         0.54 o                         
   5   1   2         48.51         39.12         0.70 o                         
   6   1   2        137.45        152.89         1.89 o                         
   7   1   2         38.97         41.85         1.28 o                         
   8   1   2         79.68         74.22         1.92 o                         
   9   1   2        253.36        243.52         4.59 o                         
  10   1   2         91.95         93.38         3.44 o                         
  11   1   2        329.46        331.42         6.97 o                         
  12   1   2          2.26         -3.11         3.11 o                         
  13   1   2        274.88        281.54         8.66 o                         
  14   1   2          8.86          3.65         3.32 o                         
 -14   2   2        215.02        219.55         5.99 o                         
 -13   2   2         95.13        102.32         4.69 o                         
 -12   2   2          5.75         -0.92         2.67 o                         
 -11   2   2         29.63         25.93         2.72 o                         
 -10   2   2          0.82         -2.13         2.13 o                         
  -9   2   2         84.54         73.75         2.43 o                         
  -8   2   2         45.01         28.19         1.22 o                         
  -7   2   2          0.25         -0.86         0.86 o                         
  -6   2   2       1161.33       1133.37         8.16 o                         
  -5   2   2       1517.87       1607.73        10.18 o                         
  -4   2   2       3914.33       4044.55        24.84 o                         
  -3   2   2        387.98        347.07         2.62 o                         
  -2   2   2          0.33          4.29         0.36 o                         
  -1   2   2        576.36        739.36         5.46 o                         
   0   2   2         87.28        105.42         1.20 o                         
   1   2   2      57363.17      61744.80       488.79 o                         
   2   2   2      58190.91      61149.46       436.69 o                         
   3   2   2       1066.58       1036.39         8.60 o                         
   4   2   2        108.16         76.11         0.95 o                         
   5   2   2         15.74          8.46         0.52 o                         
   6   2   2       1237.69       1250.56        10.19 o                         
   7   2   2        968.29        950.01         8.05 o                         
   8   2   2         70.40         54.75         1.60 o                         
   9   2   2        903.10        925.43        12.27 o                         
  10   2   2        338.52        328.75         5.81 o                         
  11   2   2        213.38        207.43         5.68 o                         
  12   2   2        209.64        214.16         6.02 o                         
  13   2   2         35.44         27.35         3.68 o                         
  14   2   2         34.66         35.94         4.01 o                         
 -14   3   2          0.74         -3.73         3.73 o                         
 -13   3   2         52.73         43.58         3.88 o                         
 -12   3   2          3.03         -2.61         3.24 o                         
 -11   3   2          0.01         -2.27         2.27 o                         
 -10   3   2         88.80         87.14         2.94 o                         
  -9   3   2         62.28         46.82         1.78 o                         
  -8   3   2        230.40        236.81         2.90 o                         
  -7   3   2       1750.30       1635.08        13.55 o                         
  -6   3   2         18.53         17.67         0.98 o                         
  -5   3   2        185.30        206.95         1.69 o                         
  -4   3   2        212.13        299.95         2.54 o                         
  -3   3   2        345.74        354.42         2.68 o                         
  -2   3   2       1755.56       1908.83        12.57 o                         
  -1   3   2        363.58        347.77         2.79 o                         
   0   3   2         85.68        114.01         1.70 o                         
   1   3   2       2366.70       2611.51        23.28 o                         
   2   3   2        281.55        323.75         3.01 o                         
   3   3   2       1570.18       1572.29        12.75 o                         
   4   3   2       3290.12       3722.42        26.95 o                         
   5   3   2        141.33        129.57         1.45 o                         
   6   3   2        114.74        121.26         1.59 o                         
   7   3   2       1550.38       1508.44        13.06 o                         
   8   3   2        267.66        312.61         6.62 o                         
   9   3   2        530.49        545.23         6.88 o                         
  10   3   2         83.22         76.96         3.00 o                         
  11   3   2        132.83        138.37         4.30 o                         
  12   3   2         25.84         23.95         2.85 o                         
  13   3   2        241.16        258.67         6.88 o                         
  14   3   2          5.82          6.92         4.04 o                         
 -14   4   2          0.20         -4.00         4.00 o                         
 -13   4   2          5.09         -2.22         3.95 o                         
 -12   4   2         14.47          7.44         3.20 o                         
 -11   4   2        156.80        144.27         4.49 o                         
 -10   4   2         34.80         28.22         1.98 o                         
  -9   4   2         93.21         96.75         2.40 o                         
  -8   4   2        571.55        602.09         6.03 o                         
  -7   4   2        611.01        587.38         5.63 o                         
  -6   4   2         18.66         16.09         0.75 o                         
  -5   4   2        173.43        186.96         2.52 o                         
  -4   4   2        174.86        174.51         1.62 o                         
  -3   4   2        985.16        892.22         5.98 o                         
  -2   4   2        164.30        193.66         1.78 o                         
  -1   4   2       1031.81       1207.34         8.66 o                         
   0   4   2          0.60          2.57         0.44 o                         
   1   4   2        862.67        985.57         8.25 o                         
   2   4   2        441.09        439.11         4.62 o                         
   3   4   2        345.79        391.58         3.54 o                         
   4   4   2        203.76        182.41         1.95 o                         
   5   4   2        815.12        845.33         7.63 o                         
   6   4   2        805.27        826.44         7.08 o                         
   7   4   2        177.22        149.55         3.46 o                         
   8   4   2         81.93         77.88         1.68 o                         
   9   4   2         16.25         13.49         1.68 o                         
  10   4   2        272.36        287.90         5.60 o                         
  11   4   2         61.61         62.58         3.02 o                         
  12   4   2         20.91         20.43         2.77 o                         
  13   4   2          2.43         -0.18         3.06 o                         
 -14   5   2         26.05         33.08         3.93 o                         
 -13   5   2          4.15         -2.68         3.45 o                         
 -12   5   2         22.13         13.59         3.14 o                         
 -11   5   2         85.75         88.15         3.90 o                         
 -10   5   2        449.05        431.49         7.12 o                         
  -9   5   2          5.49          2.79         1.35 o                         
  -8   5   2       1064.60       1032.75         9.62 o                         
  -7   5   2          9.58          6.07         0.75 o                         
  -6   5   2          3.88          1.40         0.52 o                         
  -5   5   2         23.97         20.97         0.95 o                         
  -4   5   2        830.65        810.18         5.79 o                         
  -3   5   2        103.38         91.26         1.18 o                         
  -2   5   2        217.77        227.78         2.35 o                         
  -1   5   2         59.85         59.31         0.75 o                         
   0   5   2       1545.96       1466.33         9.32 o                         
   1   5   2        622.50        648.80         5.05 o                         
   2   5   2         43.52         35.42         1.02 o                         
   3   5   2        646.79        536.47         5.30 o                         
   4   5   2        294.43        334.00         3.41 o                         
   5   5   2          0.51          4.37         0.78 o                         
   6   5   2       2611.56       2547.43        22.56 o                         
   7   5   2        642.25        651.41         6.54 o                         
   8   5   2          0.05          0.67         0.84 o                         
   9   5   2        120.38        112.53         4.07 o                         
  10   5   2         12.27         11.60         2.41 o                         
  11   5   2        142.83        150.85         4.43 o                         
  12   5   2         61.18         59.93         3.30 o                         
  13   5   2         86.03         93.05         4.65 o                         
 -14   6   2         14.21          3.33         6.50 o                         
 -13   6   2          5.34          5.31         3.86 o                         
 -12   6   2          7.43          0.04         3.05 o                         
 -11   6   2        569.75        580.16         9.05 o                         
 -10   6   2        199.63        191.92         5.46 o                         
  -9   6   2          5.42          5.14         1.86 o                         
  -8   6   2        316.02        303.09         5.45 o                         
  -7   6   2         20.31         20.68         0.90 o                         
  -6   6   2         10.23          5.19         0.72 o                         
  -5   6   2        835.64        808.49         7.69 o                         
  -4   6   2        828.72        911.69         7.01 o                         
  -3   6   2          4.33          7.65         0.62 o                         
  -2   6   2        372.84        418.34         3.32 o                         
  -1   6   2       3464.72       3778.48        25.31 o                         
   0   6   2       3845.49       4339.35        28.53 o                         
   1   6   2       1889.06       2289.15        16.06 o                         
   2   6   2        527.41        519.41         4.41 o                         
   3   6   2          1.23          2.38         0.57 o                         
   4   6   2         58.45         73.26         1.43 o                         
   5   6   2       1275.75       1238.40        11.53 o                         
   6   6   2        129.20        126.74         2.29 o                         
   7   6   2        715.19        704.01         7.74 o                         
   8   6   2         18.44         17.36         1.22 o                         
   9   6   2        208.84        191.48         4.00 o                         
  10   6   2         27.01         20.91         2.54 o                         
  11   6   2         44.86         48.87         3.87 o                         
  12   6   2          0.43         -2.80         2.80 o                         
  13   6   2         21.79         20.05         3.39 o                         
 -13   7   2          2.73          3.79         3.88 o                         
 -12   7   2         65.78         76.83         4.35 o                         
 -11   7   2        100.70        105.19         3.62 o                         
 -10   7   2        415.55        436.39         7.44 o                         
  -9   7   2          0.19          0.27         1.52 o                         
  -8   7   2        300.98        329.40         4.90 o                         
  -7   7   2          2.26          1.07         1.13 o                         
  -6   7   2         42.75         18.85         1.26 o                         
  -5   7   2       3037.70       3066.37        22.94 o                         
  -4   7   2       2445.86       2428.09        20.61 o                         
  -3   7   2         29.16         29.26         1.00 o                         
  -2   7   2        632.65        736.65         5.38 o                         
  -1   7   2        799.09        929.62         6.16 o                         
   0   7   2        887.32        914.37         6.72 o                         
   1   7   2          0.01          0.41         0.60 o                         
   2   7   2         23.59         23.71         0.71 o                         
   3   7   2        419.13        436.87         4.46 o                         
   4   7   2        215.24        267.95         3.79 o                         
   5   7   2        678.24        696.74         7.33 o                         
   6   7   2       1417.91       1452.50        12.77 o                         
   7   7   2          1.55          1.99         1.03 o                         
   8   7   2         56.73         48.63         1.56 o                         
   9   7   2          1.55          0.46         1.69 o                         
  10   7   2         85.84         80.08         3.34 o                         
  11   7   2          0.03         -0.71         2.45 o                         
  12   7   2         21.15         22.74         3.36 o                         
  13   7   2         44.97         39.43         3.88 o                         
 -13   8   2         93.43         91.66         5.52 o                         
 -12   8   2        196.92        185.98         6.56 o                         
 -11   8   2         94.52        100.66         4.02 o                         
 -10   8   2        262.06        267.99         7.51 o                         
  -9   8   2         22.30         25.39         2.41 o                         
  -8   8   2          0.01         -0.81         1.79 o                         
  -7   8   2          0.72          0.38         1.34 o                         
  -6   8   2          5.19          4.14         1.07 o                         
  -5   8   2        684.51        614.34         7.59 o                         
  -4   8   2       3091.08       3018.75        29.82 o                         
  -3   8   2       1108.08       1065.92         9.57 o                         
  -2   8   2          2.00          4.56         0.68 o                         
  -1   8   2        794.81        798.64         5.80 o                         
   0   8   2        394.27        393.43         3.40 o                         
   1   8   2       1756.93       1900.53        14.73 o                         
   2   8   2        265.44        260.73         2.95 o                         
   3   8   2          6.73          2.70         0.64 o                         
   4   8   2         71.92         49.82         1.46 o                         
   5   8   2         34.89         19.65         1.47 o                         
   6   8   2        150.59        147.65         2.49 o                         
   7   8   2        610.04        641.12         7.43 o                         
   8   8   2         47.16         46.89         2.37 o                         
   9   8   2        437.90        433.67         6.52 o                         
  10   8   2         75.06         74.78         3.71 o                         
  11   8   2          1.26         -0.93         2.72 o                         
  12   8   2        173.85        191.04         5.25 o                         
  13   8   2         88.17         99.50         5.59 o                         
 -13   9   2          4.01          5.26         4.82 o                         
 -12   9   2         28.66         23.36         4.12 o                         
 -11   9   2        126.19        126.40         4.39 o                         
 -10   9   2         47.44         41.69         4.11 o                         
  -9   9   2        225.91        236.83         6.32 o                         
  -8   9   2        649.24        667.42         8.35 o                         
  -7   9   2          2.10          3.15         1.73 o                         
  -6   9   2        116.72        113.28         2.56 o                         
  -5   9   2         37.94         38.65         1.60 o                         
  -4   9   2         35.76         35.75         1.83 o                         
  -3   9   2       1153.10       1157.68        10.73 o                         
  -2   9   2        135.08        133.74         1.82 o                         
  -1   9   2         13.34          9.76         0.61 o                         
   0   9   2        428.73        388.08         3.29 o                         
   1   9   2        241.55        216.86         2.55 o                         
   2   9   2         15.12         32.55         1.34 o                         
   3   9   2        655.39        658.42         7.74 o                         
   4   9   2        193.47        190.30         3.46 o                         
   5   9   2        331.09        349.32         4.84 o                         
   6   9   2        840.89        815.24         8.63 o                         
   7   9   2        175.68        175.57         2.90 o                         
   8   9   2        106.01         92.79         3.26 o                         
   9   9   2         47.77         47.87         2.95 o                         
  10   9   2          4.04          4.34         2.74 o                         
  11   9   2          9.37          6.26         2.90 o                         
  12   9   2          0.13          0.55         2.88 o                         
  13   9   2          3.50          1.47         7.52 o                         
 -13  10   2         28.74         24.84         9.98 o                         
 -12  10   2         18.15         17.58         3.73 o                         
 -11  10   2        781.37        816.48        12.93 o                         
 -10  10   2         20.85         18.04         2.55 o                         
  -9  10   2          2.51          0.10         2.27 o                         
  -8  10   2          6.18          3.17         2.03 o                         
  -7  10   2         24.61         22.18         2.04 o                         
  -6  10   2         70.10         57.61         2.03 o                         
  -5  10   2        642.26        586.21         7.60 o                         
  -4  10   2        155.95        152.43         3.71 o                         
  -3  10   2          0.45          0.01         0.97 o                         
  -2  10   2        628.02        643.03         5.87 o                         
  -1  10   2       1673.35       1708.56         8.21 o                         
   0  10   2          0.43          0.83         0.72 o                         
   1  10   2        189.60        173.24         2.21 o                         
   2  10   2        868.60        844.58         8.44 o                         
   3  10   2        338.81        304.07         4.34 o                         
   4  10   2        253.87        201.19         3.10 o                         
   5  10   2        187.71        174.21         3.02 o                         
   6  10   2        447.07        442.29         6.15 o                         
   7  10   2        745.54        738.98         8.45 o                         
   8  10   2        311.87        301.63         6.09 o                         
   9  10   2        749.88        745.32        11.08 o                         
  10  10   2          6.83          4.74         2.93 o                         
  11  10   2         46.30         36.56         3.51 o                         
  12  10   2          4.16          6.34         3.16 o                         
 -12  11   2         76.96         79.99         5.31 o                         
 -11  11   2         44.24         45.61         3.67 o                         
 -10  11   2        105.68        101.36         4.23 o                         
  -9  11   2         37.22         32.18         2.65 o                         
  -8  11   2         52.51         55.87         2.98 o                         
  -7  11   2         48.71         42.74         2.48 o                         
  -6  11   2          0.01         -1.22         1.51 o                         
  -5  11   2         79.80         81.50         2.57 o                         
  -4  11   2        543.02        557.95         7.32 o                         
  -3  11   2         23.28         24.21         1.26 o                         
  -2  11   2         55.15         66.89         1.47 o                         
  -1  11   2        201.95        204.07         2.44 o                         
   0  11   2        570.30        566.06         5.14 o                         
   1  11   2         88.64         89.77         1.70 o                         
   2  11   2        461.35        471.98         5.24 o                         
   3  11   2          3.36          1.68         1.34 o                         
   4  11   2         47.66         48.96         1.88 o                         
   5  11   2        101.51        108.60         2.45 o                         
   6  11   2        881.63        925.92        10.06 o                         
   7  11   2         50.24         47.93         2.42 o                         
   8  11   2         45.23         53.48         2.86 o                         
   9  11   2          1.67          2.48         2.80 o                         
  10  11   2         26.89         31.85         4.01 o                         
  11  11   2         26.63         32.91         5.25 o                         
  12  11   2         83.65         92.63         7.51 o                         
 -12  12   2          0.49         -0.24         7.68 o                         
 -11  12   2        379.10        374.78         9.83 o                         
 -10  12   2          9.55          5.29         3.25 o                         
  -9  12   2         13.35          8.33         2.44 o                         
  -8  12   2         44.13         34.76         2.72 o                         
  -7  12   2         85.92        100.89         3.31 o                         
  -6  12   2        101.84         94.59         2.87 o                         
  -5  12   2          0.05          1.76         1.69 o                         
  -4  12   2        171.12        177.01         3.52 o                         
  -3  12   2        877.78        895.54         9.00 o                         
  -2  12   2        230.66        215.49         2.81 o                         
  -1  12   2       1106.41       1095.07        10.23 o                         
   0  12   2          4.08          2.81         0.90 o                         
   1  12   2         62.90         58.62         1.57 o                         
   2  12   2         39.99         54.77         1.49 o                         
   3  12   2          0.36          0.35         1.47 o                         
   4  12   2        173.27        163.51         3.19 o                         
   5  12   2        241.51        259.64         3.96 o                         
   6  12   2        217.48        213.03         3.65 o                         
   7  12   2        863.79        892.95        11.52 o                         
   8  12   2          2.25          1.52         2.57 o                         
   9  12   2        172.45        172.86         5.38 o                         
  10  12   2         55.23         62.51         5.22 o                         
  11  12   2          7.71          7.72         3.82 o                         
 -11  13   2          1.19         -1.55         3.99 o                         
 -10  13   2        255.11        274.35         7.41 o                         
  -9  13   2          9.19          5.01         2.33 o                         
  -8  13   2        197.47        194.68         4.52 o                         
  -7  13   2         50.66         46.01         2.75 o                         
  -6  13   2        283.60        287.03         5.71 o                         
  -5  13   2        200.34        193.90         3.79 o                         
  -4  13   2         83.27         72.03         2.38 o                         
  -3  13   2        290.77        277.18         4.04 o                         
  -2  13   2          6.23          7.16         1.29 o                         
  -1  13   2         70.43         66.87         1.66 o                         
   0  13   2          0.61         -0.45         1.05 o                         
   1  13   2         82.07         60.28         1.78 o                         
   2  13   2         26.86         31.63         1.29 o                         
   3  13   2        128.49        125.87         3.02 o                         
   4  13   2         14.32         15.54         1.58 o                         
   5  13   2         20.00         20.69         1.57 o                         
   6  13   2        336.77        331.99         5.63 o                         
   7  13   2         42.72         47.49         2.54 o                         
   8  13   2          0.87         -2.59         2.59 o                         
   9  13   2         79.56         72.16         3.77 o                         
  10  13   2          0.07         -2.21         3.01 o                         
  11  13   2        114.82        124.54        10.52 o                         
 -11  14   2         20.90         14.59         8.99 o                         
 -10  14   2          3.53         -3.86         3.86 o                         
  -9  14   2          0.02         -2.46         2.69 o                         
  -8  14   2        252.43        248.09         5.23 o                         
  -7  14   2        155.87        148.39         3.89 o                         
  -6  14   2       1176.22       1218.87        13.55 o                         
  -5  14   2          0.17         -0.20         1.92 o                         
  -4  14   2        727.26        739.61         8.85 o                         
  -3  14   2        437.55        422.57         5.48 o                         
  -2  14   2        117.82        109.60         2.52 o                         
  -1  14   2        926.17        917.29        10.74 o                         
   0  14   2        206.49        201.26         3.28 o                         
   1  14   2        361.53        349.69         4.54 o                         
   2  14   2        734.54        756.78         8.68 o                         
   3  14   2         17.38         18.24         1.66 o                         
   4  14   2        247.92        276.41         4.60 o                         
   5  14   2         92.92        105.73         3.92 o                         
   6  14   2          2.23          1.46         2.24 o                         
   7  14   2        442.84        462.22         8.79 o                         
   8  14   2         65.69         60.01         3.29 o                         
   9  14   2         62.05         67.02         3.54 o                         
  10  14   2         36.31         41.22         3.76 o                         
 -10  15   2          5.07          1.68         8.18 o                         
  -9  15   2        236.44        240.53         6.38 o                         
  -8  15   2        115.65        110.28         3.71 o                         
  -7  15   2          2.39         -2.17         2.17 o                         
  -6  15   2         20.70         18.84         2.08 o                         
  -5  15   2         26.84         27.10         2.12 o                         
  -4  15   2        111.91        112.13         2.99 o                         
  -3  15   2        235.04        244.14         4.28 o                         
  -2  15   2         57.88         47.39         2.22 o                         
  -1  15   2        140.36        131.27         3.46 o                         
   0  15   2        327.92        306.14         4.96 o                         
   1  15   2         57.37         51.44         1.99 o                         
   2  15   2         91.09         87.79         2.46 o                         
   3  15   2        605.67        623.36         7.83 o                         
   4  15   2          3.57          1.35         1.70 o                         
   5  15   2          8.00         11.10         2.03 o                         
   6  15   2        203.61        196.81         5.58 o                         
   7  15   2          0.09         -1.83         2.63 o                         
   8  15   2        145.10        147.37         4.71 o                         
   9  15   2          6.86          3.22         2.85 o                         
  10  15   2         41.21         43.81        10.27 o                         
  -9  16   2        164.83        163.13         9.98 o                         
  -8  16   2        123.83        125.35         4.45 o                         
  -7  16   2          1.86         -2.59         2.59 o                         
  -6  16   2          2.50         -0.24         2.19 o                         
  -5  16   2          0.04         -2.22         2.22 o                         
  -4  16   2        752.66        799.40        10.07 o                         
  -3  16   2         13.62         12.55         2.43 o                         
  -2  16   2         60.63         58.42         2.65 o                         
  -1  16   2        187.23        182.12         4.05 o                         
   0  16   2        227.47        226.24         4.20 o                         
   1  16   2         18.15         15.65         2.12 o                         
   2  16   2         90.03         95.13         2.83 o                         
   3  16   2          0.27         -0.31         1.90 o                         
   4  16   2         37.17         38.30         3.13 o                         
   5  16   2         33.85         35.31         2.39 o                         
   6  16   2         29.24         30.18         2.61 o                         
   7  16   2          1.81         -0.41         2.61 o                         
   8  16   2         64.95         71.12         3.66 o                         
   9  16   2        141.85        142.15        14.95 o                         
  -8  17   2         21.74          9.61         5.75 o                         
  -7  17   2         34.27         28.39         3.08 o                         
  -6  17   2         59.84         57.32         3.03 o                         
  -5  17   2        141.71        142.21         3.84 o                         
  -4  17   2         47.42         44.50         2.78 o                         
  -3  17   2         99.41        106.84         3.69 o                         
  -2  17   2          9.14          6.60         2.76 o                         
  -1  17   2        234.55        224.93         6.40 o                         
   0  17   2          8.13          4.35         2.27 o                         
   1  17   2          8.59          6.90         2.32 o                         
   2  17   2         60.72         56.36         2.68 o                         
   3  17   2          7.36          4.79         2.47 o                         
   4  17   2        195.85        193.32         4.57 o                         
   5  17   2         30.70         37.67         2.80 o                         
   6  17   2          0.86         -0.64         2.66 o                         
   7  17   2         53.20         50.31         3.68 o                         
   8  17   2        105.09        102.48        12.87 o                         
  -7  18   2         10.97          5.57         6.68 o                         
  -6  18   2          0.43         -2.60         2.60 o                         
  -5  18   2         43.44         42.65         2.81 o                         
  -4  18   2        164.85        165.39         5.11 o                         
  -3  18   2          0.04         -2.70         2.70 o                         
  -2  18   2         38.80         38.80         2.90 o                         
  -1  18   2          4.43          2.45         2.87 o                         
   0  18   2         61.16         61.56         3.97 o                         
   1  18   2        241.09        255.68         5.38 o                         
   2  18   2         99.13        103.96         4.16 o                         
   3  18   2         98.73         92.57         3.95 o                         
   4  18   2        127.22        116.60         3.92 o                         
   5  18   2         47.61         45.56         3.12 o                         
   6  18   2          0.03         -1.65         3.15 o                         
   7  18   2         14.14          9.91         9.17 o                         
  -6  19   2         69.10         63.01         9.01 o                         
  -5  19   2          4.33          8.30         3.82 o                         
  -4  19   2         13.10         10.81         2.92 o                         
  -3  19   2         31.76         29.38         2.98 o                         
  -2  19   2          1.77         -1.02         2.99 o                         
  -1  19   2        308.97        318.76         6.96 o                         
   0  19   2        139.54        147.38         4.70 o                         
   1  19   2          6.38          2.80         2.89 o                         
   2  19   2         72.20         75.76         4.03 o                         
   3  19   2        459.30        473.81         9.83 o                         
   4  19   2         57.28         64.21         3.69 o                         
   5  19   2          0.84         -3.19         7.38 o                         
  -3  20   2         79.80         79.18         6.06 o                         
  -2  20   2        145.57        153.18         5.67 o                         
  -1  20   2         10.06          5.02         3.94 o                         
   0  20   2         42.45         46.62         4.63 o                         
   1  20   2          0.05         -4.44         4.44 o                         
   2  20   2        173.13        195.45        11.26 o                         
   3  20   2          3.76         -0.51         6.89 o                         
 -13   0   3         28.39         29.67         4.56 o                         
 -11   0   3        255.37        236.08         9.20 o                         
  -9   0   3       1102.69       1093.83        18.68 o                         
  -7   0   3       3299.20       3440.83        38.55 o                         
  -5   0   3        351.96        364.25         3.70 o                         
  -3   0   3       6692.81       7030.32        69.04 o                         
  -1   0   3        648.38        715.57         7.48 o                         
   1   0   3        987.58       1118.31        18.20 o                         
   3   0   3       1213.15       1238.68        11.92 o                         
   5   0   3        401.24        424.00         4.70 o                         
   7   0   3        185.42        203.87         3.81 o                         
   9   0   3        223.02        233.70         5.68 o                         
  11   0   3        243.76        248.05        14.67 o                         
  13   0   3        156.36        170.52         7.65 o                         
 -15   1   3         30.56         15.88        10.30 o                         
 -14   1   3          0.23         -1.03         3.76 o                         
 -13   1   3         11.37          5.16         3.02 o                         
 -12   1   3         70.60         73.92         3.61 o                         
 -11   1   3          9.98          7.65         2.32 o                         
 -10   1   3        524.41        547.57         8.03 o                         
  -9   1   3        109.32         91.54         2.51 o                         
  -8   1   3         14.24         10.68         1.18 o                         
  -7   1   3          0.05          0.64         0.77 o                         
  -6   1   3        962.30       1091.04         7.22 o                         
  -5   1   3       3261.76       3633.94        21.85 o                         
  -4   1   3       1049.67       1155.52         7.39 o                         
  -3   1   3       1385.50       1485.89         9.67 o                         
  -2   1   3        672.55        617.13         4.21 o                         
  -1   1   3       3234.85       3327.96        24.62 o                         
   0   1   3        866.22        824.37         7.38 o                         
   1   1   3        214.11        202.93         2.41 o                         
   2   1   3       9688.90      10485.88        87.47 o                         
   3   1   3          6.47         15.09         0.71 o                         
   4   1   3         64.84         56.27         0.75 o                         
   5   1   3         51.34         75.69         0.97 o                         
   6   1   3         67.12        103.11         1.49 o                         
   7   1   3          6.28          5.48         1.00 o                         
   8   1   3        766.83        753.21         8.57 o                         
   9   1   3         40.92         41.47         1.79 o                         
  10   1   3         14.32          8.56         2.28 o                         
  11   1   3        180.40        160.72         5.28 o                         
  12   1   3         16.50         13.54         3.08 o                         
  13   1   3         12.74          8.54         3.41 o                         
  14   1   3          3.64          1.77         4.07 o                         
 -15   2   3         31.97         24.93        10.41 o                         
 -14   2   3          0.27         -4.04         4.04 o                         
 -13   2   3        188.56        190.51         6.97 o                         
 -12   2   3         24.48         14.50         3.08 o                         
 -11   2   3        231.42        218.57         4.74 o                         
 -10   2   3         35.66         31.49         2.46 o                         
  -9   2   3       1166.87       1108.66        11.64 o                         
  -8   2   3         93.01         88.77         2.30 o                         
  -7   2   3        366.73        357.63         3.80 o                         
  -6   2   3        161.21        184.70         1.87 o                         
  -5   2   3         40.05         51.30         1.00 o                         
  -4   2   3       2244.24       2456.44        15.11 o                         
  -3   2   3       3704.84       3758.43        26.13 o                         
  -2   2   3        762.41        873.30         7.20 o                         
  -1   2   3        937.72        981.98         7.49 o                         
   0   2   3       4439.02       4732.83        43.85 o                         
   1   2   3      52566.50      56479.82       445.30 o                         
   2   2   3      24074.97      26365.35       206.89 o                         
   3   2   3        470.76        481.30         4.00 o                         
   4   2   3       2952.15       3174.11        21.93 o                         
   5   2   3        276.54        281.98         2.38 o                         
   6   2   3        522.04        540.63         4.97 o                         
   7   2   3       1062.69       1006.38         9.83 o                         
   8   2   3         24.38         22.21         1.22 o                         
   9   2   3         74.00         74.45         2.20 o                         
  10   2   3         20.42         22.10         2.19 o                         
  11   2   3         35.97         33.04         2.77 o                         
  12   2   3         64.67         62.23         3.96 o                         
  13   2   3         11.79          4.91         3.37 o                         
  14   2   3          0.07         -0.56         4.10 o                         
 -14   3   3         69.18         65.73         6.38 o                         
 -13   3   3        116.05        125.63         5.33 o                         
 -12   3   3         72.92         76.00         4.19 o                         
 -11   3   3          2.61         -1.00         2.11 o                         
 -10   3   3       1044.07       1010.90        12.13 o                         
  -9   3   3          2.98          1.88         1.34 o                         
  -8   3   3          7.66         11.99         1.15 o                         
  -7   3   3         37.11         27.62         1.17 o                         
  -6   3   3        419.37        374.50         3.50 o                         
  -5   3   3        712.72        718.23         4.93 o                         
  -4   3   3        303.16        304.76         2.60 o                         
  -3   3   3       4180.16       4570.37        31.57 o                         
  -2   3   3        268.76        244.95         2.97 o                         
  -1   3   3        145.49        178.22         1.74 o                         
   0   3   3        214.34        234.92         2.20 o                         
   1   3   3         14.18          9.33         0.56 o                         
   2   3   3       1426.93       1554.83        11.40 o                         
   3   3   3        811.60       1000.74         7.67 o                         
   4   3   3       1091.82       1216.00         9.19 o                         
   5   3   3        425.81        423.20         3.71 o                         
   6   3   3        203.98        184.80         2.13 o                         
   7   3   3          8.91          2.96         0.75 o                         
   8   3   3       2810.03       2914.13        26.53 o                         
   9   3   3        408.24        386.60         6.21 o                         
  10   3   3          0.05         -1.02         2.10 o                         
  11   3   3         81.49         81.38         3.09 o                         
  12   3   3          0.65         -1.57         2.88 o                         
  13   3   3        190.84        198.56         6.45 o                         
  14   3   3          9.52         11.80         8.55 o                         
 -14   4   3        118.33        118.15         5.93 o                         
 -13   4   3         16.26         12.71         5.19 o                         
 -12   4   3         23.61         16.93         3.12 o                         
 -11   4   3         93.19         83.10         2.64 o                         
 -10   4   3        251.26        266.92         4.38 o                         
  -9   4   3       1829.91       1804.17        17.65 o                         
  -8   4   3         37.06         30.04         1.26 o                         
  -7   4   3        893.87        877.76         7.61 o                         
  -6   4   3       1628.52       1509.48        11.77 o                         
  -5   4   3         14.59         10.98         0.66 o                         
  -4   4   3        320.17        418.79         3.37 o                         
  -3   4   3       1144.14       1154.35         7.88 o                         
  -2   4   3        274.80        306.83         2.32 o                         
  -1   4   3        824.61        942.51         6.97 o                         
   0   4   3       2989.17       3104.64        21.85 o                         
   1   4   3       5824.04       5891.25        42.10 o                         
   2   4   3       3446.67       4059.26        30.03 o                         
   3   4   3         40.57         69.84         1.57 o                         
   4   4   3        996.25       1071.72         8.78 o                         
   5   4   3         10.11         14.29         0.96 o                         
   6   4   3         33.31         31.04         1.32 o                         
   7   4   3       3117.04       3027.84        24.75 o                         
   8   4   3       1165.44       1108.90        12.13 o                         
   9   4   3          0.21         -0.44         1.41 o                         
  10   4   3         99.95         99.37         3.59 o                         
  11   4   3         68.96         68.15         3.23 o                         
  12   4   3        114.53        117.49         3.95 o                         
  13   4   3         27.20         22.27         3.65 o                         
 -14   5   3          1.99          0.09         4.03 o                         
 -13   5   3        149.21        149.32         5.93 o                         
 -12   5   3          7.99          5.24         3.29 o                         
 -11   5   3          1.15         -0.51         2.22 o                         
 -10   5   3        209.87        213.45         4.29 o                         
  -9   5   3          1.18          0.47         1.61 o                         
  -8   5   3        155.11        141.52         2.85 o                         
  -7   5   3        195.31        176.34         2.35 o                         
  -6   5   3         19.93         13.83         0.78 o                         
  -5   5   3       2698.11       2661.26        21.47 o                         
  -4   5   3       1407.57       1643.78        13.39 o                         
  -3   5   3        812.75        764.90         6.32 o                         
  -2   5   3       3275.99       3448.95        25.27 o                         
  -1   5   3        763.38        830.65         5.98 o                         
   0   5   3       2687.23       3014.30        19.87 o                         
   1   5   3         11.66         42.32         0.96 o                         
   2   5   3        177.46        199.15         2.44 o                         
   3   5   3        789.72        768.23         6.35 o                         
   4   5   3          8.42          8.75         0.74 o                         
   5   5   3          4.82          3.26         0.94 o                         
   6   5   3        357.52        378.79         4.69 o                         
   7   5   3         55.81         58.19         1.45 o                         
   8   5   3        250.88        246.76         3.37 o                         
   9   5   3          6.52          4.00         1.56 o                         
  10   5   3         82.85         74.97         3.40 o                         
  11   5   3        390.76        405.53         9.97 o                         
  12   5   3         34.89         36.04         3.01 o                         
  13   5   3         16.08         18.13         3.94 o                         
 -14   6   3         38.23         29.34         6.08 o                         
 -13   6   3          6.13          1.81         3.86 o                         
 -12   6   3        196.27        224.86         7.79 o                         
 -11   6   3        181.76        170.04         4.30 o                         
 -10   6   3        496.20        497.36         9.60 o                         
  -9   6   3        297.48        289.86         4.98 o                         
  -8   6   3          4.77          1.04         1.40 o                         
  -7   6   3        136.51        125.45         1.98 o                         
  -6   6   3       5700.64       5657.48        46.57 o                         
  -5   6   3         73.63        109.37         3.16 o                         
  -4   6   3        644.07        734.04         7.23 o                         
  -3   6   3       4352.34       4783.60        34.96 o                         
  -2   6   3        601.44        606.18         4.58 o                         
  -1   6   3         65.05         49.18         0.81 o                         
   0   6   3       1846.38       2049.22        14.17 o                         
   1   6   3         97.30         68.86         1.47 o                         
   2   6   3        291.97        327.52         3.01 o                         
   3   6   3        167.63        164.17         2.08 o                         
   4   6   3        599.08        571.16         6.80 o                         
   5   6   3        427.39        421.54         4.96 o                         
   6   6   3        684.02        696.53         7.04 o                         
   7   6   3         28.80         24.48         1.23 o                         
   8   6   3        426.40        395.90         4.88 o                         
   9   6   3          1.15          0.69         1.69 o                         
  10   6   3         26.84         25.17         2.65 o                         
  11   6   3         10.29          6.86         2.60 o                         
  12   6   3         77.72         80.07         4.19 o                         
  13   6   3          0.61         -3.32         3.77 o                         
 -13   7   3        227.41        234.51         7.56 o                         
 -12   7   3        100.80        102.88         7.60 o                         
 -11   7   3         27.03         22.37         2.30 o                         
 -10   7   3       1124.33       1147.97        14.27 o                         
  -9   7   3         18.06         14.64         1.91 o                         
  -8   7   3         21.84         20.64         1.35 o                         
  -7   7   3        185.67        161.92         2.58 o                         
  -6   7   3        246.52        259.75         3.05 o                         
  -5   7   3        320.36        278.42         2.89 o                         
  -4   7   3        760.45        744.63         8.05 o                         
  -3   7   3       1725.98       1919.69        17.98 o                         
  -2   7   3       1206.03       1341.16         9.27 o                         
  -1   7   3        120.25        175.10         1.70 o                         
   0   7   3        150.82        159.13         1.69 o                         
   1   7   3       2815.04       2962.40        19.90 o                         
   2   7   3          3.31          3.07         0.54 o                         
   3   7   3        120.98        137.18         3.31 o                         
   4   7   3         51.12         38.53         1.23 o                         
   5   7   3        118.36        134.55         2.58 o                         
   6   7   3          0.95          0.66         1.03 o                         
   7   7   3         20.45         20.33         1.28 o                         
   8   7   3         65.60         61.44         2.31 o                         
   9   7   3          1.49          0.61         1.93 o                         
  10   7   3          7.61          7.14         2.34 o                         
  11   7   3         90.13         90.31         4.35 o                         
  12   7   3          2.17         -1.66         3.01 o                         
  13   7   3          2.39          0.03         3.39 o                         
 -13   8   3         29.56         27.01         4.15 o                         
 -12   8   3         52.22         58.54         3.80 o                         
 -11   8   3         55.62         52.55         2.93 o                         
 -10   8   3          0.05         -0.02         2.31 o                         
  -9   8   3         40.07         29.55         2.39 o                         
  -8   8   3         44.63         43.98         2.17 o                         
  -7   8   3         43.95         35.41         1.89 o                         
  -6   8   3        313.95        307.79         4.72 o                         
  -5   8   3        631.24        607.16         6.75 o                         
  -4   8   3       1057.35        904.21        11.10 o                         
  -3   8   3         24.93         25.88         1.14 o                         
  -2   8   3       1653.57       1656.35        12.46 o                         
  -1   8   3          5.68          4.19         0.59 o                         
   0   8   3         40.11         47.95         0.96 o                         
   1   8   3          2.25          3.12         0.70 o                         
   2   8   3       1327.23       1380.07        11.00 o                         
   3   8   3        124.08         86.25         1.50 o                         
   4   8   3       2884.30       2839.63        22.98 o                         
   5   8   3         17.59          6.87         1.17 o                         
   6   8   3         67.99         51.34         1.43 o                         
   7   8   3          1.86          0.49         1.27 o                         
   8   8   3         23.98         18.55         1.85 o                         
   9   8   3        160.65        162.27         3.82 o                         
  10   8   3        313.50        333.15         7.20 o                         
  11   8   3         81.99         84.33         3.82 o                         
  12   8   3         20.85         17.61         2.98 o                         
  13   8   3          0.03         -3.89         6.23 o                         
 -13   9   3        213.75        228.96         8.21 o                         
 -12   9   3         15.82          9.56         3.25 o                         
 -11   9   3        183.08        170.52         4.83 o                         
 -10   9   3         17.58         11.46         2.33 o                         
  -9   9   3          2.31          0.37         2.15 o                         
  -8   9   3        212.38        217.63         3.85 o                         
  -7   9   3        240.76        234.88         4.15 o                         
  -6   9   3         24.39         29.72         1.64 o                         
  -5   9   3        233.80        199.95         3.77 o                         
  -4   9   3        346.37        332.20         5.77 o                         
  -3   9   3       2400.48       2518.65        24.99 o                         
  -2   9   3        882.50        894.22         8.17 o                         
  -1   9   3        132.37        146.28         1.64 o                         
   0   9   3          0.81          1.71         0.63 o                         
   1   9   3        646.21        644.12         6.13 o                         
   2   9   3        537.78        532.50         5.61 o                         
   3   9   3        138.52        131.79         2.17 o                         
   4   9   3         11.32          6.13         0.77 o                         
   5   9   3       1046.20        953.77         9.71 o                         
   6   9   3        229.82        203.76         3.01 o                         
   7   9   3        276.16        250.79         4.85 o                         
   8   9   3         19.38         19.06         1.44 o                         
   9   9   3         21.28         19.92         2.36 o                         
  10   9   3         46.58         43.89         3.86 o                         
  11   9   3        256.37        274.35         6.43 o                         
  12   9   3          4.19         -0.04         3.06 o                         
  13   9   3         45.60         60.94        12.05 o                         
 -13  10   3         89.03        106.57        14.52 o                         
 -12  10   3        144.03        164.72         5.51 o                         
 -11  10   3         28.37         25.00         3.55 o                         
 -10  10   3         59.11         54.20         2.85 o                         
  -9  10   3        103.23         95.77         3.27 o                         
  -8  10   3         27.82         27.92         2.12 o                         
  -7  10   3         24.45         30.26         2.12 o                         
  -6  10   3       1361.39       1336.85        14.67 o                         
  -5  10   3          7.78          9.77         1.01 o                         
  -4  10   3       1250.90       1301.48        15.61 o                         
  -3  10   3       1107.78       1036.87        10.75 o                         
  -2  10   3       1883.37       1872.62        16.55 o                         
  -1  10   3        265.71        263.91         2.59 o                         
   0  10   3        316.11        308.33         3.34 o                         
   1  10   3        116.38        101.68         1.76 o                         
   2  10   3         14.16          1.27         0.96 o                         
   3  10   3        427.54        470.52         5.04 o                         
   4  10   3       1116.23       1077.61         9.89 o                         
   5  10   3        265.11        262.14         4.15 o                         
   6  10   3         25.56         26.57         1.41 o                         
   7  10   3          3.89          2.99         1.34 o                         
   8  10   3         88.46         81.15         2.88 o                         
   9  10   3          2.97          1.25         2.74 o                         
  10  10   3          0.01         -1.94         2.86 o                         
  11  10   3          9.82          4.69         3.45 o                         
  12  10   3         23.29         26.41         3.39 o                         
 -12  11   3         26.03         21.92         3.53 o                         
 -11  11   3         10.40          5.85         3.04 o                         
 -10  11   3          8.63          2.95         2.41 o                         
  -9  11   3         30.37         31.84         3.59 o                         
  -8  11   3         88.57         99.01         3.18 o                         
  -7  11   3        104.42         96.94         3.12 o                         
  -6  11   3          7.27          6.73         1.61 o                         
  -5  11   3       1506.62       1491.83        16.58 o                         
  -4  11   3        564.37        556.54         7.30 o                         
  -3  11   3       1929.31       1956.19        18.83 o                         
  -2  11   3        202.31        234.53         3.67 o                         
  -1  11   3        144.11        160.58         2.17 o                         
   0  11   3          0.01         -0.10         0.94 o                         
   1  11   3        768.54        723.67         7.00 o                         
   2  11   3        997.04        926.29         8.99 o                         
   3  11   3        473.48        477.75         4.93 o                         
   4  11   3          2.93          8.49         1.30 o                         
   5  11   3        879.60        868.72         8.77 o                         
   6  11   3         22.83         24.77         1.61 o                         
   7  11   3         21.71         20.78         1.99 o                         
   8  11   3         11.10          4.85         2.32 o                         
   9  11   3        237.27        225.55         6.58 o                         
  10  11   3          8.89          6.12         3.35 o                         
  11  11   3        258.75        277.87         7.54 o                         
  12  11   3         95.06        112.35        16.90 o                         
 -12  12   3         44.58         53.20         8.24 o                         
 -11  12   3          9.95          4.56         3.95 o                         
 -10  12   3          1.51         -1.26         3.06 o                         
  -9  12   3          4.33          1.00         2.17 o                         
  -8  12   3        160.20        165.82         3.97 o                         
  -7  12   3          8.43          4.02         1.91 o                         
  -6  12   3       1311.04       1342.56        15.33 o                         
  -5  12   3        208.69        225.85         4.10 o                         
  -4  12   3          1.35          1.96         1.50 o                         
  -3  12   3        150.99        151.97         3.19 o                         
  -2  12   3        383.12        356.65         4.21 o                         
  -1  12   3         12.69          6.29         1.02 o                         
   0  12   3        164.08        144.65         2.23 o                         
   1  12   3        310.23        328.96         3.92 o                         
   2  12   3          1.05          3.97         1.02 o                         
   3  12   3         65.39         52.45         1.84 o                         
   4  12   3        862.06        884.44         9.00 o                         
   5  12   3         75.84         77.74         2.04 o                         
   6  12   3         62.56         66.72         2.13 o                         
   7  12   3        537.29        564.58         7.68 o                         
   8  12   3          9.35          6.53         2.48 o                         
   9  12   3         35.00         35.46         3.44 o                         
  10  12   3          4.33         -3.04         3.43 o                         
  11  12   3         45.47         46.96         4.54 o                         
 -11  13   3         48.49         51.35         4.63 o                         
 -10  13   3         59.57         63.54         3.66 o                         
  -9  13   3          8.27          5.94         2.25 o                         
  -8  13   3         14.71         12.26         2.26 o                         
  -7  13   3          1.15          1.58         2.05 o                         
  -6  13   3          6.89          2.69         1.93 o                         
  -5  13   3         33.13         33.34         2.22 o                         
  -4  13   3        208.56        212.25         4.22 o                         
  -3  13   3        397.85        399.26         5.55 o                         
  -2  13   3        118.83        105.55         2.43 o                         
  -1  13   3        111.22        104.21         2.70 o                         
   0  13   3        112.03         93.96         2.23 o                         
   1  13   3        463.77        477.77         5.24 o                         
   2  13   3        354.41        354.21         4.16 o                         
   3  13   3         94.08         92.60         2.29 o                         
   4  13   3         80.85         75.68         3.06 o                         
   5  13   3        418.84        428.38         5.26 o                         
   6  13   3        108.94        106.36         3.40 o                         
   7  13   3         86.29         73.89         3.90 o                         
   8  13   3        202.68        211.97         5.01 o                         
   9  13   3         72.37         67.54         3.72 o                         
  10  13   3          6.20          7.61         2.98 o                         
 -11  14   3         20.55         11.83         7.22 o                         
 -10  14   3          6.74          3.06         3.15 o                         
  -9  14   3        260.10        250.42         5.03 o                         
  -8  14   3         95.63         86.45         4.06 o                         
  -7  14   3         91.15         79.74         3.48 o                         
  -6  14   3         72.69         78.45         2.92 o                         
  -5  14   3        139.16        135.54         3.24 o                         
  -4  14   3        124.50        132.39         3.77 o                         
  -3  14   3          6.26          2.56         1.70 o                         
  -2  14   3        105.43         91.37         2.49 o                         
  -1  14   3         35.44         27.62         1.82 o                         
   0  14   3         12.22          8.08         1.41 o                         
   1  14   3        400.49        412.25         4.96 o                         
   2  14   3        250.46        260.06         3.60 o                         
   3  14   3         27.58         30.93         1.71 o                         
   4  14   3        251.37        231.68         4.58 o                         
   5  14   3         13.21         17.04         1.93 o                         
   6  14   3         51.72         53.90         2.72 o                         
   7  14   3        102.54        101.74         3.55 o                         
   8  14   3          1.79         -1.60         2.70 o                         
   9  14   3          3.71          4.01         2.97 o                         
  10  14   3          5.50          5.22         4.28 o                         
 -10  15   3        230.25        246.71        20.09 o                         
  -9  15   3         20.87         16.06         3.22 o                         
  -8  15   3         63.25         63.37         3.28 o                         
  -7  15   3         96.52         83.34         2.98 o                         
  -6  15   3         36.66         44.07         2.28 o                         
  -5  15   3         15.68         14.03         1.99 o                         
  -4  15   3         68.44         61.39         2.65 o                         
  -3  15   3         86.46         86.19         3.16 o                         
  -2  15   3         97.79         99.23         3.61 o                         
  -1  15   3         41.31         43.44         2.09 o                         
   0  15   3        226.88        230.07         3.91 o                         
   1  15   3         52.32         50.96         2.03 o                         
   2  15   3        138.75        142.71         2.97 o                         
   3  15   3          2.67          0.42         1.64 o                         
   4  15   3        123.24        115.42         2.74 o                         
   5  15   3        159.96        144.18         3.45 o                         
   6  15   3          0.65          0.56         2.47 o                         
   7  15   3         92.02         94.35         6.09 o                         
   8  15   3        137.57        138.06         4.39 o                         
   9  15   3         15.58          8.19         3.01 o                         
  -9  16   3        448.39        491.56        15.79 o                         
  -8  16   3          0.04         -1.27         2.74 o                         
  -7  16   3         33.41         31.73         2.78 o                         
  -6  16   3        316.38        315.95         6.89 o                         
  -5  16   3          3.72          1.04         2.24 o                         
  -4  16   3        209.39        205.83         5.92 o                         
  -3  16   3        822.67        832.83        12.79 o                         
  -2  16   3         79.94         78.91         3.68 o                         
  -1  16   3         10.68          9.95         2.09 o                         
   0  16   3          2.33          1.23         1.86 o                         
   1  16   3        124.05        123.21         3.24 o                         
   2  16   3        135.61        132.36         2.94 o                         
   3  16   3         11.50         12.44         1.87 o                         
   4  16   3        210.07        216.16         4.52 o                         
   5  16   3        290.12        303.67         5.94 o                         
   6  16   3         79.22         84.15         3.74 o                         
   7  16   3        140.06        139.10         4.48 o                         
   8  16   3         22.60         26.33         3.32 o                         
  -8  17   3         98.42         74.60         9.84 o                         
  -7  17   3         16.42         19.54         2.80 o                         
  -6  17   3         77.08         80.91         3.68 o                         
  -5  17   3         20.01         17.26         2.71 o                         
  -4  17   3          3.66         -2.11         3.02 o                         
  -3  17   3         29.16         23.78         2.96 o                         
  -2  17   3        225.45        224.39         5.46 o                         
  -1  17   3          9.54          6.35         2.46 o                         
   0  17   3        108.55        109.45         3.70 o                         
   1  17   3        111.01         98.36         3.14 o                         
   2  17   3          0.08         -1.94         2.06 o                         
   3  17   3          1.58         -2.67         2.67 o                         
   4  17   3          2.19         -1.76         2.40 o                         
   5  17   3         25.44         21.47         2.76 o                         
   6  17   3          9.11         11.11         2.95 o                         
   7  17   3          8.49          6.38         3.03 o                         
   8  17   3         29.04         38.57        10.62 o                         
  -7  18   3          8.34         -9.71         9.71 o                         
  -6  18   3          4.25          0.69         2.75 o                         
  -5  18   3         80.42         81.30         3.82 o                         
  -4  18   3         75.19         70.81         4.07 o                         
  -3  18   3         40.92         37.09         3.37 o                         
  -2  18   3        428.73        462.82        10.03 o                         
  -1  18   3          3.56          4.23         2.80 o                         
   0  18   3         80.93         84.67         3.82 o                         
   1  18   3        313.78        333.30         6.20 o                         
   2  18   3         88.44         91.46         3.59 o                         
   3  18   3         39.08         39.58         2.90 o                         
   4  18   3         81.09         82.18         4.22 o                         
   5  18   3         52.92         57.10         3.78 o                         
   6  18   3        131.70        154.23         8.54 o                         
  -6  19   3         12.73          6.46         7.82 o                         
  -5  19   3          8.59          4.91         3.85 o                         
  -4  19   3          5.40          4.31         3.77 o                         
  -3  19   3          1.80          1.85         3.00 o                         
  -2  19   3        174.04        180.16         5.31 o                         
  -1  19   3        134.10        144.98         4.78 o                         
   0  19   3          8.91          4.75         2.73 o                         
   1  19   3         88.94         98.81         4.09 o                         
   2  19   3          0.92         -2.11         3.06 o                         
   3  19   3         27.29         33.03         3.62 o                         
   4  19   3          0.74         -3.18         3.18 o                         
   5  19   3          2.04          1.29         6.53 o                         
  -4  20   3          0.31          2.65         6.97 o                         
  -3  20   3        107.00         95.74         6.83 o                         
  -2  20   3         64.98         77.25         4.89 o                         
  -1  20   3          8.24          8.37         4.62 o                         
   0  20   3         17.90         18.05         4.07 o                         
   1  20   3         82.43         86.20         7.57 o                         
   2  20   3         88.63         98.99         9.85 o                         
   3  20   3          7.88         -2.79         7.30 o                         
 -14   0   4        199.97        212.80        11.01 o                         
 -12   0   4        202.04        198.74         6.98 o                         
 -10   0   4          4.28          1.71         2.49 o                         
  -8   0   4        197.80        216.48         4.61 o                         
  -6   0   4          1.35          1.97         0.82 o                         
  -4   0   4      13318.28      14168.54       126.99 o                         
  -2   0   4       9142.71       9513.70       103.22 o                         
   0   0   4        210.15        264.35         4.35 o                         
   2   0   4       3017.05       3433.94        47.97 o                         
   4   0   4       1156.75       1112.74        11.21 o                         
   6   0   4       2440.52       2291.56        29.40 o                         
   8   0   4        374.16        354.99         7.22 o                         
  10   0   4        394.63        419.78        11.17 o                         
  12   0   4         74.79         86.63         5.79 o                         
  14   0   4          0.01          8.09         9.81 o                         
 -15   1   4         26.92         10.98         9.81 o                         
 -14   1   4          0.80         -3.58         3.58 o                         
 -13   1   4        121.47        117.55         4.06 o                         
 -12   1   4         26.31         20.42         2.70 o                         
 -11   1   4         39.80         40.32         2.48 o                         
 -10   1   4          4.47         -1.49         1.74 o                         
  -9   1   4        244.29        237.00         4.04 o                         
  -8   1   4          1.43         -0.26         1.14 o                         
  -7   1   4          9.99          7.82         0.84 o                         
  -6   1   4          0.47          1.09         0.64 o                         
  -5   1   4       3132.55       3147.48        19.18 o                         
  -4   1   4        101.13        104.14         1.70 o                         
  -3   1   4        362.50        329.04         2.52 o                         
  -2   1   4       2376.16       2610.38        17.93 o                         
  -1   1   4       1323.00       1388.67        11.23 o                         
   0   1   4       3634.04       3851.44        31.20 o                         
   1   1   4        882.61        900.41         8.80 o                         
   2   1   4       1386.08       1587.84        15.01 o                         
   3   1   4       2061.50       2130.65        16.28 o                         
   4   1   4         12.42         15.60         0.73 o                         
   5   1   4        238.34        210.96         1.94 o                         
   6   1   4        120.41        119.90         1.88 o                         
   7   1   4          1.40          0.13         0.99 o                         
   8   1   4        177.59        162.84         2.96 o                         
   9   1   4        603.91        571.07         8.07 o                         
  10   1   4        259.93        272.86         8.87 o                         
  11   1   4         10.90          6.43         2.77 o                         
  12   1   4          0.25         -3.28         3.28 o                         
  13   1   4        246.10        249.94         6.58 o                         
  14   1   4          4.59          0.67         6.97 o                         
 -15   2   4         94.28        106.81        13.45 o                         
 -14   2   4        224.29        241.49         8.13 o                         
 -13   2   4         91.50         84.68         4.73 o                         
 -12   2   4        356.62        347.46         6.95 o                         
 -11   2   4          1.32         -2.29         2.29 o                         
 -10   2   4        142.54        121.06         3.14 o                         
  -9   2   4         31.39         27.31         1.66 o                         
  -8   2   4         23.98         25.37         1.35 o                         
  -7   2   4        485.84        447.07         4.59 o                         
  -6   2   4        171.67        150.57         2.02 o                         
  -5   2   4        796.68        973.89         6.27 o                         
  -4   2   4      11077.25      11586.14        77.78 o                         
  -3   2   4        791.62       1001.74         7.46 o                         
  -2   2   4       2599.56       3012.28        18.97 o                         
  -1   2   4       4082.47       4226.00        32.97 o                         
   0   2   4         30.51         44.34         0.67 o                         
   1   2   4       1458.06       1710.08        14.19 o                         
   2   2   4       1406.77       1481.91        11.74 o                         
   3   2   4         25.69         30.63         0.81 o                         
   4   2   4        662.02        806.26         6.09 o                         
   5   2   4         10.19         10.81         0.57 o                         
   6   2   4       1414.18       1418.15        11.69 o                         
   7   2   4         27.88         25.86         1.08 o                         
   8   2   4        629.62        618.68         7.06 o                         
   9   2   4         37.27         37.56         1.79 o                         
  10   2   4         10.10          4.55         1.64 o                         
  11   2   4        162.34        169.80         4.94 o                         
  12   2   4        239.06        244.93         6.21 o                         
  13   2   4         61.89         64.65         7.60 o                         
  14   2   4          0.04          2.35         8.64 o                         
 -14   3   4         16.92          7.20         4.29 o                         
 -13   3   4        110.77        108.02         5.07 o                         
 -12   3   4          2.47         -1.48         2.69 o                         
 -11   3   4        136.77        135.37         3.38 o                         
 -10   3   4          8.75          4.33         1.86 o                         
  -9   3   4        241.34        205.87         3.43 o                         
  -8   3   4         28.96         28.34         1.29 o                         
  -7   3   4        294.71        267.19         3.17 o                         
  -6   3   4         26.12         30.81         1.21 o                         
  -5   3   4       1297.30       1342.09         9.30 o                         
  -4   3   4       1204.19       1488.56        10.16 o                         
  -3   3   4        718.97        945.38         7.50 o                         
  -2   3   4         25.36         10.83         0.51 o                         
  -1   3   4        515.94        504.31         4.00 o                         
   0   3   4        237.28        213.57         1.90 o                         
   1   3   4       5342.00       6152.52        47.60 o                         
   2   3   4       1194.11       1317.05         9.80 o                         
   3   3   4       2907.24       3425.62        25.68 o                         
   4   3   4        543.11        621.56         5.09 o                         
   5   3   4        255.10        194.51         2.02 o                         
   6   3   4        119.02        119.03         1.73 o                         
   7   3   4       1297.99       1335.46        11.71 o                         
   8   3   4        331.34        330.83         4.99 o                         
   9   3   4         69.31         76.07         3.05 o                         
  10   3   4        129.02        132.37         3.76 o                         
  11   3   4          0.29         -2.44         2.44 o                         
  12   3   4         68.57         68.02         3.82 o                         
  13   3   4        137.65        141.57         8.69 o                         
 -14   4   4          3.85         -2.34         4.25 o                         
 -13   4   4         47.81         47.19         5.36 o                         
 -12   4   4        421.56        440.47         8.24 o                         
 -11   4   4        295.10        309.85         5.29 o                         
 -10   4   4        103.71         98.13         2.65 o                         
  -9   4   4       1087.80       1057.16        11.68 o                         
  -8   4   4          7.42         11.01         1.12 o                         
  -7   4   4         52.88         37.91         1.20 o                         
  -6   4   4          9.78         11.74         0.83 o                         
  -5   4   4        204.00        189.52         2.34 o                         
  -4   4   4       2500.99       2282.82        15.75 o                         
  -3   4   4       1609.41       1855.38        14.11 o                         
  -2   4   4       4528.94       5103.29        36.19 o                         
  -1   4   4         14.95         16.61         0.53 o                         
   0   4   4        445.13        468.43         3.77 o                         
   1   4   4       1573.28       1847.30        13.82 o                         
   2   4   4        872.69        961.27        11.03 o                         
   3   4   4      23251.29      25879.87       180.96 o                         
   4   4   4       1292.78       1481.74        13.00 o                         
   5   4   4        934.83        989.81        11.44 o                         
   6   4   4       1164.98       1166.28        10.53 o                         
   7   4   4        542.97        529.28         5.45 o                         
   8   4   4        146.26        138.99         3.19 o                         
   9   4   4        334.91        317.60         5.18 o                         
  10   4   4         18.09         19.54         2.45 o                         
  11   4   4          0.04          0.36         2.42 o                         
  12   4   4          7.28         -0.79         3.02 o                         
  13   4   4          2.87         -1.49         3.31 o                         
 -14   5   4         54.61         53.56         5.07 o                         
 -13   5   4         16.63         12.19         3.19 o                         
 -12   5   4          6.06          2.25         3.07 o                         
 -11   5   4         78.92         79.28         3.76 o                         
 -10   5   4         53.91         50.84         2.31 o                         
  -9   5   4         90.93         77.20         2.35 o                         
  -8   5   4        883.96        811.11         8.51 o                         
  -7   5   4        208.11        199.31         2.50 o                         
  -6   5   4         30.89         47.23         1.29 o                         
  -5   5   4       1891.02       1738.05        16.38 o                         
  -4   5   4       1780.78       1944.31        12.40 o                         
  -3   5   4         81.06        103.97         1.33 o                         
  -2   5   4        949.89        926.98         7.93 o                         
  -1   5   4        298.42        280.75         2.24 o                         
   0   5   4         24.85         56.19         0.87 o                         
   1   5   4         75.04         75.08         1.02 o                         
   2   5   4       4111.38       4472.19        35.42 o                         
   3   5   4         30.44         19.54         0.79 o                         
   4   5   4         90.08        104.39         1.65 o                         
   5   5   4        497.39        454.42         5.71 o                         
   6   5   4        801.41        885.65         9.59 o                         
   7   5   4         26.21         22.86         1.24 o                         
   8   5   4        279.91        253.08         4.06 o                         
   9   5   4        554.19        540.49         7.90 o                         
  10   5   4        455.87        467.83         8.51 o                         
  11   5   4          0.79         -2.14         2.50 o                         
  12   5   4         15.31         12.33         2.83 o                         
  13   5   4         26.10         20.46         3.95 o                         
 -14   6   4         35.96         31.44         6.22 o                         
 -13   6   4         12.49         10.14         3.46 o                         
 -12   6   4         15.17         10.39         2.64 o                         
 -11   6   4        598.40        624.67        10.34 o                         
 -10   6   4        522.14        528.32         7.71 o                         
  -9   6   4        346.87        347.08         5.59 o                         
  -8   6   4       1251.81       1226.07        13.67 o                         
  -7   6   4        141.68        137.75         2.16 o                         
  -6   6   4         32.90         39.96         1.30 o                         
  -5   6   4        147.27        146.49         2.20 o                         
  -4   6   4        109.88         88.83         1.57 o                         
  -3   6   4        165.32        186.14         1.89 o                         
  -2   6   4        197.81        220.37         2.08 o                         
  -1   6   4       1174.55       1141.67         7.74 o                         
   0   6   4        164.24        249.10         2.21 o                         
   1   6   4          3.85          1.99         0.51 o                         
   2   6   4          8.86          7.28         0.54 o                         
   3   6   4        464.53        473.47         4.97 o                         
   4   6   4         94.29        105.43         2.00 o                         
   5   6   4          3.12          2.76         1.09 o                         
   6   6   4         90.09         58.68         1.92 o                         
   7   6   4         33.23         32.47         1.43 o                         
   8   6   4         85.95         80.21         2.93 o                         
   9   6   4        501.23        531.87         7.94 o                         
  10   6   4          0.01         -1.84         2.45 o                         
  11   6   4         14.82         10.92         3.02 o                         
  12   6   4         13.85         14.16         3.21 o                         
  13   6   4          1.20          0.93         3.77 o                         
 -13   7   4          0.06         -1.23         3.75 o                         
 -12   7   4         54.15         63.18         3.63 o                         
 -11   7   4        148.39        154.96         5.14 o                         
 -10   7   4         71.36         79.92         3.57 o                         
  -9   7   4        112.13        102.53         3.16 o                         
  -8   7   4       1553.90       1501.71        15.60 o                         
  -7   7   4        261.36        239.96         3.43 o                         
  -6   7   4       1828.12       1760.58        16.58 o                         
  -5   7   4          6.41          5.02         1.00 o                         
  -4   7   4        906.69        888.44         9.76 o                         
  -3   7   4        245.03        235.87         2.98 o                         
  -2   7   4        665.42        681.49         6.47 o                         
  -1   7   4         25.97         29.86         0.67 o                         
   0   7   4        471.66        518.26         3.99 o                         
   1   7   4        640.81        708.22         5.06 o                         
   2   7   4       3452.80       3504.82        24.87 o                         
   3   7   4        553.27        561.88         6.25 o                         
   4   7   4         42.99         23.24         1.10 o                         
   5   7   4        341.03        301.29         4.98 o                         
   6   7   4        119.22        130.94         2.97 o                         
   7   7   4          0.48          2.55         1.24 o                         
   8   7   4        212.78        200.73         3.75 o                         
   9   7   4          5.07          0.97         1.85 o                         
  10   7   4        135.58        140.03         5.04 o                         
  11   7   4          8.09          8.33         2.96 o                         
  12   7   4          7.97          8.06         3.02 o                         
  13   7   4         11.79         16.62         4.17 o                         
 -13   8   4          0.40          0.63         3.52 o                         
 -12   8   4          0.22         -2.91         2.91 o                         
 -11   8   4         53.09         49.24         2.80 o                         
 -10   8   4         98.16         92.12         3.72 o                         
  -9   8   4        515.58        500.04         9.04 o                         
  -8   8   4          0.15         -1.59         1.69 o                         
  -7   8   4        454.12        422.87         4.52 o                         
  -6   8   4          7.13          4.18         1.17 o                         
  -5   8   4        288.83        329.62         4.42 o                         
  -4   8   4        672.86        600.43         8.18 o                         
  -3   8   4          1.12          0.38         1.01 o                         
  -2   8   4        249.77        243.91         2.52 o                         
  -1   8   4       2412.01       2451.59        17.79 o                         
   0   8   4        540.40        556.53         4.71 o                         
   1   8   4       1169.84       1309.86        10.16 o                         
   2   8   4        165.40        168.13         1.94 o                         
   3   8   4        848.00        833.57         7.29 o                         
   4   8   4         36.40         36.02         1.12 o                         
   5   8   4        345.80        290.35         4.74 o                         
   6   8   4        327.46        296.63         4.06 o                         
   7   8   4        102.16        104.38         2.36 o                         
   8   8   4        145.97        134.92         3.28 o                         
   9   8   4        632.89        639.45         9.57 o                         
  10   8   4          0.06         -1.41         2.77 o                         
  11   8   4         31.23         30.47         3.10 o                         
  12   8   4         33.56         31.41         3.28 o                         
  13   8   4          5.22          7.19         9.80 o                         
 -13   9   4         16.22          7.12         3.78 o                         
 -12   9   4          1.59         -0.60         2.84 o                         
 -11   9   4         54.51         56.59         3.00 o                         
 -10   9   4         24.37         25.25         2.44 o                         
  -9   9   4        112.20        117.84         3.43 o                         
  -8   9   4       1110.38       1136.45        12.84 o                         
  -7   9   4        229.37        209.38         5.08 o                         
  -6   9   4         41.59         49.35         1.58 o                         
  -5   9   4        339.89        290.88         4.36 o                         
  -4   9   4       1266.88       1214.97        15.25 o                         
  -3   9   4          4.37          6.14         1.33 o                         
  -2   9   4        256.50        263.42         3.66 o                         
  -1   9   4         66.57         60.54         1.09 o                         
   0   9   4       1140.90       1063.43         8.94 o                         
   1   9   4        306.38        301.20         3.15 o                         
   2   9   4       2156.40       2093.47        21.02 o                         
   3   9   4          0.18         -0.03         0.82 o                         
   4   9   4        455.47        415.75         3.99 o                         
   5   9   4          0.16          0.50         1.08 o                         
   6   9   4        201.78        190.07         3.26 o                         
   7   9   4         23.08         24.60         1.95 o                         
   8   9   4        340.27        340.76         7.21 o                         
   9   9   4          0.03         -0.96         2.19 o                         
  10   9   4        140.86        158.98         5.02 o                         
  11   9   4         80.12         86.44         3.98 o                         
  12   9   4         78.29         81.64         4.34 o                         
 -13  10   4         66.64         67.26         6.16 o                         
 -12  10   4         13.36         12.32         3.00 o                         
 -11  10   4        121.19        130.81         4.25 o                         
 -10  10   4         31.10         23.86         2.50 o                         
  -9  10   4        494.04        457.36         7.25 o                         
  -8  10   4        108.48        115.47         3.15 o                         
  -7  10   4         76.83         68.41         3.19 o                         
  -6  10   4        112.35         92.98         2.63 o                         
  -5  10   4         82.14         86.11         2.17 o                         
  -4  10   4         17.48         11.71         1.50 o                         
  -3  10   4        562.97        549.85         6.82 o                         
  -2  10   4        583.64        559.07         5.28 o                         
  -1  10   4       3304.06       3292.53        26.93 o                         
   0  10   4        154.73        158.25         2.45 o                         
   1  10   4        549.58        591.68         5.53 o                         
   2  10   4        983.82        973.29         8.62 o                         
   3  10   4       1607.00       1688.13        13.19 o                         
   4  10   4          0.06         -0.43         1.06 o                         
   5  10   4         31.84         29.97         1.77 o                         
   6  10   4          0.84          1.01         1.29 o                         
   7  10   4         30.30         26.75         1.71 o                         
   8  10   4         14.88         10.32         2.43 o                         
   9  10   4        386.47        391.68         8.21 o                         
  10  10   4          4.56          5.02         2.78 o                         
  11  10   4          4.20          2.72         3.21 o                         
  12  10   4          6.72          9.85         4.79 o                         
 -12  11   4          0.15         -0.98         2.92 o                         
 -11  11   4         24.82         22.52         3.09 o                         
 -10  11   4          2.51          0.45         2.35 o                         
  -9  11   4          0.06         -2.32         2.32 o                         
  -8  11   4        334.58        305.20         5.70 o                         
  -7  11   4        125.94        135.05         4.32 o                         
  -6  11   4        371.10        376.28         6.76 o                         
  -5  11   4        242.48        235.17         4.10 o                         
  -4  11   4        322.42        309.66         7.90 o                         
  -3  11   4          1.09          0.51         1.29 o                         
  -2  11   4        106.43        108.74         1.97 o                         
  -1  11   4        449.29        472.78         4.66 o                         
   0  11   4       1422.46       1403.31        12.30 o                         
   1  11   4        416.15        362.98         3.96 o                         
   2  11   4        157.96        210.52         3.34 o                         
   3  11   4          3.49          1.90         1.04 o                         
   4  11   4        235.83        227.32         3.60 o                         
   5  11   4         24.33         20.61         1.39 o                         
   6  11   4          3.58          2.37         1.38 o                         
   7  11   4        120.67        130.39         3.28 o                         
   8  11   4         79.40         81.02         3.26 o                         
   9  11   4          6.96          2.40         3.16 o                         
  10  11   4         96.04        101.50         5.82 o                         
  11  11   4         50.84         50.88         4.12 o                         
  12  11   4          2.76         -0.22         9.47 o                         
 -12  12   4          0.62         -2.62         6.72 o                         
 -11  12   4         89.31         97.65         4.85 o                         
 -10  12   4        260.36        280.41         7.90 o                         
  -9  12   4        150.44        148.94         4.43 o                         
  -8  12   4         29.09         23.94         2.25 o                         
  -7  12   4        197.18        188.33         4.98 o                         
  -6  12   4        283.35        280.66         6.07 o                         
  -5  12   4        172.52        179.07         3.75 o                         
  -4  12   4       1978.03       1966.86        20.83 o                         
  -3  12   4        182.45        165.08         3.62 o                         
  -2  12   4       2573.84       2574.37        24.18 o                         
  -1  12   4        343.34        319.45         4.68 o                         
   0  12   4        142.41        161.92         2.79 o                         
   1  12   4        246.91        223.83         2.91 o                         
   2  12   4        220.31        213.50         2.79 o                         
   3  12   4        261.47        276.38         3.75 o                         
   4  12   4        531.68        528.34         6.15 o                         
   5  12   4         91.33         80.99         2.05 o                         
   6  12   4        310.48        330.37         4.61 o                         
   7  12   4        306.59        331.74         5.73 o                         
   8  12   4         15.44          7.92         2.52 o                         
   9  12   4        341.09        347.83         7.75 o                         
  10  12   4        140.06        144.34         5.71 o                         
  11  12   4         32.87         33.48         6.86 o                         
 -11  13   4        195.00        210.84         6.62 o                         
 -10  13   4         25.59         26.99         3.14 o                         
  -9  13   4         56.66         57.85         3.30 o                         
  -8  13   4        447.17        446.84         6.66 o                         
  -7  13   4         47.58         54.56         2.65 o                         
  -6  13   4        287.76        280.59         5.11 o                         
  -5  13   4         45.67         41.51         2.30 o                         
  -4  13   4          4.28          1.66         1.39 o                         
  -3  13   4          7.59          3.86         1.24 o                         
  -2  13   4        157.09        166.31         3.86 o                         
  -1  13   4         63.06         65.66         1.90 o                         
   0  13   4        165.67        171.07         2.85 o                         
   1  13   4          5.72          7.64         1.20 o                         
   2  13   4        858.29        875.28         8.54 o                         
   3  13   4          2.79          1.19         1.47 o                         
   4  13   4          8.20          8.60         1.48 o                         
   5  13   4        170.70        168.03         3.69 o                         
   6  13   4         23.89         22.00         2.07 o                         
   7  13   4         91.96        100.90         3.42 o                         
   8  13   4          2.56          2.70         2.63 o                         
   9  13   4          6.05          7.85         2.97 o                         
  10  13   4         30.44         29.50         3.27 o                         
  11  13   4         27.70         18.73         9.69 o                         
 -10  14   4         61.53         60.94         3.49 o                         
  -9  14   4         31.29         25.54         2.60 o                         
  -8  14   4         49.33         40.15         2.84 o                         
  -7  14   4         36.67         43.05         2.57 o                         
  -6  14   4         22.61         21.28         2.08 o                         
  -5  14   4        587.03        619.58         8.16 o                         
  -4  14   4         57.67         45.57         2.09 o                         
  -3  14   4        146.56        141.06         3.04 o                         
  -2  14   4        271.95        275.14         4.84 o                         
  -1  14   4        912.22        917.60        10.77 o                         
   0  14   4         85.77         84.38         2.20 o                         
   1  14   4         91.17         82.23         2.08 o                         
   2  14   4         64.90         60.54         1.77 o                         
   3  14   4          1.46          1.53         1.53 o                         
   4  14   4          1.47         -0.48         1.59 o                         
   5  14   4         68.22         68.76         2.19 o                         
   6  14   4        445.44        463.23         6.65 o                         
   7  14   4        147.79        157.30         4.39 o                         
   8  14   4         10.17         11.03         2.76 o                         
   9  14   4        173.58        179.91         5.55 o                         
  10  14   4          2.08          3.31         6.29 o                         
 -10  15   4         32.42          5.89        12.19 o                         
  -9  15   4         20.74         20.81         3.69 o                         
  -8  15   4        334.23        331.46         6.94 o                         
  -7  15   4         10.66          5.82         2.43 o                         
  -6  15   4         75.15         78.21         3.43 o                         
  -5  15   4        136.55        137.55         3.99 o                         
  -4  15   4          1.76         -0.33         2.28 o                         
  -3  15   4         15.25         12.87         2.40 o                         
  -2  15   4         14.10         12.34         2.11 o                         
  -1  15   4        596.83        603.18         8.72 o                         
   0  15   4        474.83        473.51         5.89 o                         
   1  15   4          0.05         -1.01         1.54 o                         
   2  15   4        285.33        285.92         4.39 o                         
   3  15   4         82.08         74.32         2.43 o                         
   4  15   4        187.54        189.25         3.39 o                         
   5  15   4         59.13         54.19         2.39 o                         
   6  15   4        125.30        128.79         4.13 o                         
   7  15   4        324.48        348.44         7.38 o                         
   8  15   4         22.37         22.26         2.95 o                         
   9  15   4          1.61         -1.30         3.12 o                         
  -9  16   4         38.40         20.61         6.48 o                         
  -8  16   4         38.09         37.39         3.56 o                         
  -7  16   4         15.40         12.69         3.16 o                         
  -6  16   4         82.20         80.77         4.26 o                         
  -5  16   4         77.75         82.13         4.66 o                         
  -4  16   4        364.76        365.09         6.60 o                         
  -3  16   4         53.77         56.76         3.28 o                         
  -2  16   4         60.16         67.13         3.31 o                         
  -1  16   4        162.03        168.37         3.69 o                         
   0  16   4        237.63        245.41         5.07 o                         
   1  16   4         55.35         52.81         2.30 o                         
   2  16   4        119.00        119.20         2.98 o                         
   3  16   4        159.36        154.89         3.93 o                         
   4  16   4        185.69        181.78         3.71 o                         
   5  16   4          4.89          3.10         2.47 o                         
   6  16   4        345.69        354.66         6.83 o                         
   7  16   4        113.79        122.85         4.09 o                         
   8  16   4          0.07         -0.98         2.80 o                         
  -8  17   4         34.48         34.04         7.49 o                         
  -7  17   4          9.37          8.98         3.11 o                         
  -6  17   4         54.87         56.02         3.34 o                         
  -5  17   4        232.88        242.89         5.57 o                         
  -4  17   4        151.96        142.66         5.27 o                         
  -3  17   4         12.02         11.67         2.76 o                         
  -2  17   4         13.89          8.78         2.60 o                         
  -1  17   4         95.66        105.92         3.77 o                         
   0  17   4         33.40         34.08         2.56 o                         
   1  17   4        412.13        421.89         8.42 o                         
   2  17   4          0.33          0.21         2.13 o                         
   3  17   4          0.02         -2.43         2.43 o                         
   4  17   4        100.82        115.32         4.25 o                         
   5  17   4        431.06        477.49         9.18 o                         
   6  17   4         31.01         29.13         3.60 o                         
   7  17   4        114.44        124.08         5.08 o                         
  -7  18   4         30.47          8.47        12.75 o                         
  -6  18   4        147.38        146.50         5.75 o                         
  -5  18   4          0.11         -3.36         3.36 o                         
  -4  18   4        270.84        274.26         6.47 o                         
  -3  18   4        250.64        246.86         6.52 o                         
  -2  18   4        601.57        631.57         9.68 o                         
  -1  18   4         43.16         42.19         3.12 o                         
   0  18   4         35.68         32.88         2.89 o                         
   1  18   4          8.18          7.64         2.48 o                         
   2  18   4         67.24         68.92         3.79 o                         
   3  18   4         74.84         68.98         4.45 o                         
   4  18   4         26.93         26.44         3.29 o                         
   5  18   4         57.63         67.90         4.02 o                         
   6  18   4        107.03        107.95         7.11 o                         
  -6  19   4         24.76         34.42         6.37 o                         
  -5  19   4         65.73         61.69         4.68 o                         
  -4  19   4          7.58          9.75         3.82 o                         
  -3  19   4         29.54         23.43         3.43 o                         
  -2  19   4         36.04         35.03         2.98 o                         
  -1  19   4          6.65          4.86         2.70 o                         
   0  19   4        291.35        304.47         6.04 o                         
   1  19   4         95.94         97.26         4.79 o                         
   2  19   4          0.19         -1.59         3.43 o                         
   3  19   4        174.00        193.19         5.79 o                         
   4  19   4          5.95          3.41         5.86 o                         
   5  19   4         24.13         10.57        10.61 o                         
  -4  20   4        105.70        119.25        14.39 o                         
  -3  20   4        209.69        208.98        10.66 o                         
  -2  20   4        130.38        135.91         7.91 o                         
  -1  20   4         33.23         34.16         5.03 o                         
   0  20   4         19.37         17.20         5.27 o                         
   1  20   4         25.73         25.95         8.03 o                         
   2  20   4         49.03         57.72        12.40 o                         
   3  20   4         19.25         12.16         9.94 o                         
 -15   0   5         59.92         66.40        12.11 o                         
 -13   0   5         53.37         60.13         4.65 o                         
 -11   0   5         93.16         83.14         5.04 o                         
  -9   0   5         65.56         44.66         2.75 o                         
  -7   0   5       1240.82       1187.87        16.11 o                         
  -5   0   5          9.63         11.62         0.81 o                         
  -3   0   5        296.69        275.69         3.61 o                         
  -1   0   5        588.19        572.58         6.07 o                         
   1   0   5        199.55        332.34         4.38 o                         
   3   0   5       1686.70       1668.76        18.14 o                         
   5   0   5        337.00        355.42         4.35 o                         
   7   0   5        342.06        334.01         6.41 o                         
   9   0   5          0.41         -2.56         2.56 o                         
  11   0   5        796.43        834.18        18.95 o                         
  13   0   5         51.06         46.91         6.20 o                         
 -15   1   5         47.14         53.85        11.91 o                         
 -14   1   5        108.18         97.96         5.20 o                         
 -13   1   5          0.89         -2.79         2.79 o                         
 -12   1   5          0.07         -2.55         2.55 o                         
 -11   1   5          3.01          0.51         2.18 o                         
 -10   1   5         77.96         84.98         2.86 o                         
  -9   1   5         68.47         67.74         2.18 o                         
  -8   1   5        665.31        616.82         7.11 o                         
  -7   1   5         24.08         24.70         1.19 o                         
  -6   1   5        491.07        479.12         4.08 o                         
  -5   1   5         48.12         54.01         0.84 o                         
  -4   1   5         48.21         58.13         0.95 o                         
  -3   1   5         86.56        121.72         1.34 o                         
  -2   1   5        908.10        995.19         7.22 o                         
  -1   1   5        284.09        369.44         4.14 o                         
   0   1   5       1755.06       1616.88        12.18 o                         
   1   1   5        186.96        228.99         2.18 o                         
   2   1   5          0.38          5.84         0.55 o                         
   3   1   5         41.28         36.04         1.41 o                         
   4   1   5       3842.85       3990.43        28.70 o                         
   5   1   5        102.61        114.51         1.52 o                         
   6   1   5        222.06        241.18         3.11 o                         
   7   1   5        401.32        398.48         5.15 o                         
   8   1   5         48.43         42.73         1.89 o                         
   9   1   5        127.61        119.78         3.18 o                         
  10   1   5        708.23        708.20        11.84 o                         
  11   1   5        133.29        122.96         6.11 o                         
  12   1   5        373.69        383.66        11.11 o                         
  13   1   5          8.69          4.10         3.38 o                         
  14   1   5        202.59        244.77        19.33 o                         
 -15   2   5         52.56         42.16        10.97 o                         
 -14   2   5         57.87         46.37         5.47 o                         
 -13   2   5         45.99         44.28         3.55 o                         
 -12   2   5          1.49         -2.60         2.60 o                         
 -11   2   5          0.21         -2.06         2.06 o                         
 -10   2   5         76.20         63.30         2.64 o                         
  -9   2   5        335.72        307.18         4.80 o                         
  -8   2   5        387.08        415.48         5.57 o                         
  -7   2   5       3064.73       2933.27        27.33 o                         
  -6   2   5        192.33        199.80         2.44 o                         
  -5   2   5        407.80        467.20         3.48 o                         
  -4   2   5         75.76        126.69         2.09 o                         
  -3   2   5          1.13         13.24         0.48 o                         
  -2   2   5        902.67        924.88         6.07 o                         
  -1   2   5       1221.42       1326.14        10.20 o                         
   0   2   5        716.32        754.81         5.73 o                         
   1   2   5       5286.90       5726.60        42.41 o                         
   2   2   5        130.76        138.82         1.72 o                         
   3   2   5       5769.46       5972.29        46.82 o                         
   4   2   5         16.38         28.46         0.75 o                         
   5   2   5        139.50        149.85         1.68 o                         
   6   2   5         33.29         36.14         1.07 o                         
   7   2   5         10.23          9.78         0.95 o                         
   8   2   5        316.48        303.56         6.77 o                         
   9   2   5        558.15        546.94         8.97 o                         
  10   2   5          7.61          1.35         2.17 o                         
  11   2   5        212.29        212.63         5.87 o                         
  12   2   5         37.33         39.25         4.76 o                         
  13   2   5         28.13         28.90         3.63 o                         
  14   2   5          2.78         -3.56         9.58 o                         
 -14   3   5        358.16        372.89         7.87 o                         
 -13   3   5         18.54         18.36         3.10 o                         
 -12   3   5         48.64         39.10         2.88 o                         
 -11   3   5          0.27         -1.53         1.91 o                         
 -10   3   5        163.79        157.34         5.48 o                         
  -9   3   5         96.79         90.47         2.63 o                         
  -8   3   5          0.15          0.42         1.49 o                         
  -7   3   5        141.60        124.70         2.27 o                         
  -6   3   5        313.07        280.49         3.12 o                         
  -5   3   5          3.08         10.98         0.57 o                         
  -4   3   5        540.64        661.12         4.97 o                         
  -3   3   5      12752.08      14442.39       103.09 o                         
  -2   3   5       1076.60       1223.06         9.04 o                         
  -1   3   5       3315.97       3576.47        26.97 o                         
   0   3   5        344.33        331.06         2.76 o                         
   1   3   5        132.13        128.57         1.59 o                         
   2   3   5        313.87        430.24         3.68 o                         
   3   3   5        168.71        149.20         3.02 o                         
   4   3   5       1710.83       1718.54        14.71 o                         
   5   3   5        208.02        243.99         2.47 o                         
   6   3   5        247.07        219.61         2.66 o                         
   7   3   5        355.11        340.46         4.04 o                         
   8   3   5       1006.16       1050.65        12.68 o                         
   9   3   5         50.62         48.17         2.11 o                         
  10   3   5        384.54        379.80         6.62 o                         
  11   3   5          1.76         -2.53         2.53 o                         
  12   3   5         27.94         34.09         3.70 o                         
  13   3   5         44.13         45.92         4.10 o                         
 -14   4   5        154.57        161.17         5.94 o                         
 -13   4   5        160.50        156.68         5.19 o                         
 -12   4   5         58.06         62.93         3.14 o                         
 -11   4   5         46.02         43.29         2.87 o                         
 -10   4   5        881.07        880.49        11.23 o                         
  -9   4   5        634.89        640.35         8.51 o                         
  -8   4   5        802.41        739.95         8.30 o                         
  -7   4   5       1197.38       1105.38        10.78 o                         
  -6   4   5        186.53        188.06         2.43 o                         
  -5   4   5        201.55        244.84         2.90 o                         
  -4   4   5       2140.91       2409.71        17.29 o                         
  -3   4   5       1046.47       1100.22         7.55 o                         
  -2   4   5        217.60        346.15         4.22 o                         
  -1   4   5       1515.14       1676.15        12.18 o                         
   0   4   5         11.46         10.05         0.57 o                         
   1   4   5       6699.19       7466.72        56.31 o                         
   2   4   5       6433.22       7682.12        57.85 o                         
   3   4   5      24347.58      26423.29       206.02 o                         
   4   4   5        872.70       1026.74         9.49 o                         
   5   4   5        332.49        381.42         4.71 o                         
   6   4   5        486.27        494.93         5.41 o                         
   7   4   5        614.20        614.30         8.28 o                         
   8   4   5        857.50        864.52        10.61 o                         
   9   4   5         48.02         46.57         3.14 o                         
  10   4   5        124.19        114.51         3.34 o                         
  11   4   5        118.65        113.48         5.12 o                         
  12   4   5         21.99         23.03         3.31 o                         
  13   4   5         15.91         18.72         3.39 o                         
 -14   5   5         20.67         16.76         3.72 o                         
 -13   5   5         23.58         18.31         3.26 o                         
 -12   5   5         59.94         54.21         3.05 o                         
 -11   5   5        273.70        284.58         5.53 o                         
 -10   5   5        110.16        103.45         2.92 o                         
  -9   5   5         67.87         67.47         2.34 o                         
  -8   5   5        769.94        730.98         8.02 o                         
  -7   5   5         18.23         22.82         1.15 o                         
  -6   5   5        162.57        136.41         2.12 o                         
  -5   5   5        217.30        277.28         3.19 o                         
  -4   5   5       3430.23       3690.16        26.08 o                         
  -3   5   5        593.84        531.18         4.36 o                         
  -2   5   5        176.85        180.57         2.68 o                         
  -1   5   5       3900.03       4509.09        29.55 o                         
   0   5   5        972.69       1023.14         7.82 o                         
   1   5   5          3.45          1.07         0.61 o                         
   2   5   5          0.77          0.63         0.62 o                         
   3   5   5       1127.57       1207.44        10.12 o                         
   4   5   5        850.34        900.49         8.74 o                         
   5   5   5       1424.91       1511.22        17.71 o                         
   6   5   5         17.01         11.57         1.14 o                         
   7   5   5        246.81        257.45         3.66 o                         
   8   5   5        175.44        165.50         3.77 o                         
   9   5   5        222.40        232.96         5.16 o                         
  10   5   5        382.69        377.16         6.77 o                         
  11   5   5          2.77          4.07         2.64 o                         
  12   5   5          0.00         -0.51         3.15 o                         
  13   5   5          0.97         -3.12         3.65 o                         
 -14   6   5         90.49        113.85         7.04 o                         
 -13   6   5         28.78         32.86         3.78 o                         
 -12   6   5          0.58         -2.46         2.60 o                         
 -11   6   5        223.75        216.19         5.04 o                         
 -10   6   5          4.38          2.28         2.31 o                         
  -9   6   5         51.61         52.52         2.39 o                         
  -8   6   5         37.96         23.34         1.59 o                         
  -7   6   5        822.15        788.25         8.22 o                         
  -6   6   5         70.39         56.19         1.28 o                         
  -5   6   5        372.14        312.87         3.35 o                         
  -4   6   5        636.28        619.71         5.96 o                         
  -3   6   5         19.90         36.51         0.71 o                         
  -2   6   5        250.19        205.98         1.85 o                         
  -1   6   5         38.06         30.52         0.70 o                         
   0   6   5        929.65        896.00         6.67 o                         
   1   6   5         13.60         12.28         0.56 o                         
   2   6   5        410.46        391.42         3.41 o                         
   3   6   5          2.57          1.31         0.80 o                         
   4   6   5        751.89        744.04         9.15 o                         
   5   6   5          8.92         10.55         1.42 o                         
   6   6   5        907.28        836.94         9.79 o                         
   7   6   5         77.52         73.50         2.13 o                         
   8   6   5        283.61        282.50         4.67 o                         
   9   6   5         11.75          9.87         1.88 o                         
  10   6   5        287.02        284.68         7.37 o                         
  11   6   5        506.00        537.58        10.60 o                         
  12   6   5          5.90          7.46         3.66 o                         
  13   6   5         89.93        113.49         6.62 o                         
 -14   7   5          6.04         25.76        11.82 o                         
 -13   7   5         55.26         65.59         4.58 o                         
 -12   7   5          2.15         -0.09         2.91 o                         
 -11   7   5        461.60        476.94         7.89 o                         
 -10   7   5         74.22         68.89         3.37 o                         
  -9   7   5         40.27         41.28         2.56 o                         
  -8   7   5          0.75          0.15         1.23 o                         
  -7   7   5          6.30          5.27         1.15 o                         
  -6   7   5        104.05         93.23         1.85 o                         
  -5   7   5          0.46          0.52         0.95 o                         
  -4   7   5         71.55         67.77         1.49 o                         
  -3   7   5       1391.17       1318.86        12.63 o                         
  -2   7   5        106.93        105.85         1.35 o                         
  -1   7   5        552.44        602.85         4.36 o                         
   0   7   5       1350.30       1335.65         9.72 o                         
   1   7   5          3.52          3.01         0.59 o                         
   2   7   5         27.77         20.75         0.68 o                         
   3   7   5          0.26          0.32         0.74 o                         
   4   7   5        326.91        293.59         4.03 o                         
   5   7   5         27.12         25.33         1.58 o                         
   6   7   5          0.21         -0.33         1.37 o                         
   7   7   5        959.44        888.70        10.86 o                         
   8   7   5         35.22         29.98         1.80 o                         
   9   7   5        127.29        111.12         3.86 o                         
  10   7   5         59.98         66.53         3.18 o                         
  11   7   5         15.43         13.26         3.09 o                         
  12   7   5          0.27          4.48         3.25 o                         
  13   7   5         40.90         53.37        10.48 o                         
 -13   8   5         43.97         42.70         3.54 o                         
 -12   8   5        113.09        114.73         4.35 o                         
 -11   8   5         68.75         67.34         3.21 o                         
 -10   8   5        534.07        541.52         8.80 o                         
  -9   8   5         22.61         15.22         2.24 o                         
  -8   8   5         26.56         26.21         1.45 o                         
  -7   8   5         43.32         41.05         1.53 o                         
  -6   8   5         95.74         87.34         2.09 o                         
  -5   8   5        487.91        491.88         6.03 o                         
  -4   8   5       2872.16       2729.33        28.85 o                         
  -3   8   5         97.82         92.18         1.72 o                         
  -2   8   5        110.29        103.70         1.49 o                         
  -1   8   5          0.99         -0.13         0.70 o                         
   0   8   5       2569.55       2602.97        18.96 o                         
   1   8   5        283.28        290.17         3.20 o                         
   2   8   5          7.45          6.05         0.70 o                         
   3   8   5          9.73          2.29         0.77 o                         
   4   8   5        839.57        802.09         8.49 o                         
   5   8   5        290.95        256.36         4.32 o                         
   6   8   5        607.63        567.12         8.22 o                         
   7   8   5          7.99          3.69         1.64 o                         
   8   8   5        113.24        120.32         2.89 o                         
   9   8   5        106.17         93.58         2.92 o                         
  10   8   5        113.23        106.78         4.24 o                         
  11   8   5          8.30          7.33         2.77 o                         
  12   8   5          5.65          8.17         3.20 o                         
 -13   9   5         45.23         55.17         4.03 o                         
 -12   9   5          9.17          4.54         2.81 o                         
 -11   9   5         15.45         10.61         2.59 o                         
 -10   9   5          6.48          1.53         2.32 o                         
  -9   9   5        680.95        678.48         9.86 o                         
  -8   9   5         28.10         29.90         1.90 o                         
  -7   9   5        103.62        108.87         3.49 o                         
  -6   9   5         12.96          8.78         1.26 o                         
  -5   9   5         33.91         28.78         1.57 o                         
  -4   9   5         25.25         19.12         1.58 o                         
  -3   9   5       6311.99       6234.90        56.27 o                         
  -2   9   5        133.90        129.59         2.24 o                         
  -1   9   5       2589.11       2747.75        21.51 o                         
   0   9   5          6.19         13.43         0.90 o                         
   1   9   5        193.27        207.31         2.34 o                         
   2   9   5          2.30          5.09         0.78 o                         
   3   9   5       1011.15        948.03         8.47 o                         
   4   9   5         22.75         21.70         0.88 o                         
   5   9   5         44.78         46.77         2.32 o                         
   6   9   5          3.88          6.07         1.09 o                         
   7   9   5        860.47        853.79        11.66 o                         
   8   9   5          1.44          1.61         1.91 o                         
   9   9   5         11.04         10.93         2.21 o                         
  10   9   5         14.38         13.81         2.92 o                         
  11   9   5          1.50         -0.98         3.11 o                         
  12   9   5         35.28         33.50         3.89 o                         
 -13  10   5         18.48         16.47         5.76 o                         
 -12  10   5         14.03         15.91         3.03 o                         
 -11  10   5          3.43          1.66         2.64 o                         
 -10  10   5        324.25        303.49         8.27 o                         
  -9  10   5         19.20         11.45         2.20 o                         
  -8  10   5         13.32         19.73         2.32 o                         
  -7  10   5         77.46         77.39         2.81 o                         
  -6  10   5        229.11        221.85         3.99 o                         
  -5  10   5         78.07         79.78         2.22 o                         
  -4  10   5       1079.66       1131.05        13.39 o                         
  -3  10   5       1080.64       1052.20        11.29 o                         
  -2  10   5       1870.26       1764.41        14.16 o                         
  -1  10   5         34.19         41.01         1.48 o                         
   0  10   5        866.20        868.78         8.13 o                         
   1  10   5        117.05        102.45         1.73 o                         
   2  10   5         23.17         21.61         2.10 o                         
   3  10   5         86.11         69.22         1.48 o                         
   4  10   5         80.91        111.07         1.96 o                         
   5  10   5          4.30          6.02         1.11 o                         
   6  10   5        412.65        414.22         5.24 o                         
   7  10   5         66.85         57.66         2.16 o                         
   8  10   5        653.18        665.07         9.57 o                         
   9  10   5        160.13        159.33         4.34 o                         
  10  10   5        120.94        123.06         4.75 o                         
  11  10   5          7.80          7.45         3.48 o                         
  12  10   5          1.68         -0.06         6.28 o                         
 -12  11   5         23.60         29.28         3.20 o                         
 -11  11   5        109.92         95.61         3.85 o                         
 -10  11   5          0.40         -0.97         2.88 o                         
  -9  11   5         67.46         71.99         3.27 o                         
  -8  11   5        174.10        170.03         4.60 o                         
  -7  11   5        132.62        135.64         3.73 o                         
  -6  11   5        226.96        214.81         4.70 o                         
  -5  11   5        209.76        202.09         3.45 o                         
  -4  11   5        626.07        580.87         8.91 o                         
  -3  11   5          6.50          9.25         1.16 o                         
  -2  11   5        121.05        127.15         2.34 o                         
  -1  11   5         47.90         61.35         1.67 o                         
   0  11   5         37.43         26.05         1.27 o                         
   1  11   5        134.71        102.35         2.70 o                         
   2  11   5         21.92         11.32         1.05 o                         
   3  11   5        513.12        533.20         5.87 o                         
   4  11   5         64.12         65.43         1.59 o                         
   5  11   5         51.37         52.72         1.92 o                         
   6  11   5          0.07         -1.29         1.29 o                         
   7  11   5        889.05        905.28        11.05 o                         
   8  11   5         29.75         25.68         3.01 o                         
   9  11   5         64.71         60.72         4.16 o                         
  10  11   5        119.63        120.31         5.65 o                         
  11  11   5          0.00         -3.60         3.60 o                         
 -12  12   5          4.62          1.18         8.86 o                         
 -11  12   5        152.15        156.24         5.70 o                         
 -10  12   5         93.48         96.56         4.54 o                         
  -9  12   5         51.30         43.07         3.29 o                         
  -8  12   5         23.47         26.51         2.47 o                         
  -7  12   5        436.04        426.07         6.32 o                         
  -6  12   5        447.25        422.51         7.15 o                         
  -5  12   5        494.07        483.74         6.36 o                         
  -4  12   5        255.00        254.00         4.91 o                         
  -3  12   5        273.94        273.03         5.81 o                         
  -2  12   5         28.04         29.65         1.72 o                         
  -1  12   5        681.74        689.77         7.85 o                         
   0  12   5       1334.87       1327.05        12.77 o                         
   1  12   5         16.26         18.11         1.29 o                         
   2  12   5         50.15         48.48         1.43 o                         
   3  12   5        235.95        251.77         3.42 o                         
   4  12   5        101.57        103.25         2.41 o                         
   5  12   5         67.78         77.85         2.76 o                         
   6  12   5          7.88         10.41         1.68 o                         
   7  12   5         42.89         46.25         2.67 o                         
   8  12   5        502.08        542.46         8.35 o                         
   9  12   5         33.40         31.27         3.15 o                         
  10  12   5        121.47        126.47         5.44 o                         
  11  12   5          6.23         15.63         7.03 o                         
 -11  13   5        121.84        142.57         5.59 o                         
 -10  13   5         13.52          5.17         3.07 o                         
  -9  13   5         50.78         45.83         3.14 o                         
  -8  13   5         45.97         34.96         2.77 o                         
  -7  13   5         25.28         27.78         2.24 o                         
  -6  13   5         18.05         15.18         2.00 o                         
  -5  13   5         43.41         42.97         2.25 o                         
  -4  13   5        174.02        161.51         3.04 o                         
  -3  13   5        209.20        203.12         3.96 o                         
  -2  13   5        469.11        489.20         6.44 o                         
  -1  13   5         27.00         25.32         1.55 o                         
   0  13   5         57.82         54.16         1.78 o                         
   1  13   5         59.29         52.64         1.76 o                         
   2  13   5          0.10         -0.29         1.25 o                         
   3  13   5         74.58         67.29         1.84 o                         
   4  13   5        537.24        571.27         6.60 o                         
   5  13   5          9.28          7.73         1.77 o                         
   6  13   5          0.88          0.53         2.16 o                         
   7  13   5        430.76        427.20         6.86 o                         
   8  13   5         21.67         23.06         2.81 o                         
   9  13   5          4.88          9.54         2.97 o                         
  10  13   5         14.33         16.42         3.40 o                         
 -10  14   5        124.38        135.03         4.86 o                         
  -9  14   5          4.15         -2.83         2.83 o                         
  -8  14   5          0.07         -2.37         2.58 o                         
  -7  14   5         47.10         39.52         2.70 o                         
  -6  14   5         41.82         41.57         2.63 o                         
  -5  14   5         46.20         46.01         2.60 o                         
  -4  14   5        312.74        302.15         7.44 o                         
  -3  14   5          2.15          2.17         1.62 o                         
  -2  14   5        325.35        311.57         4.84 o                         
  -1  14   5         55.77         54.10         2.20 o                         
   0  14   5        411.32        400.72         5.27 o                         
   1  14   5         78.57         83.29         2.13 o                         
   2  14   5        251.70        259.00         3.71 o                         
   3  14   5        248.17        253.58         3.86 o                         
   4  14   5        194.04        199.75         3.64 o                         
   5  14   5          9.66          9.00         1.79 o                         
   6  14   5        374.70        405.96         6.83 o                         
   7  14   5         25.44         25.74         2.65 o                         
   8  14   5          3.33          1.31         2.68 o                         
   9  14   5          4.75          4.51         2.99 o                         
  10  14   5          0.78         -3.83         8.93 o                         
 -10  15   5          3.80        -12.95        12.95 o                         
  -9  15   5          0.99         -3.63         3.63 o                         
  -8  15   5         10.37          6.57         3.10 o                         
  -7  15   5         10.67          7.05         2.45 o                         
  -6  15   5         64.27         59.84         3.01 o                         
  -5  15   5        145.70        133.82         4.49 o                         
  -4  15   5         18.22         18.29         2.33 o                         
  -3  15   5        435.66        427.32         6.97 o                         
  -2  15   5          5.50          5.34         1.81 o                         
  -1  15   5        106.86        106.08         3.21 o                         
   0  15   5        236.20        237.39         4.03 o                         
   1  15   5          2.18          2.42         1.61 o                         
   2  15   5          3.52          5.31         1.76 o                         
   3  15   5         28.46         32.57         2.09 o                         
   4  15   5         25.48         27.59         1.95 o                         
   5  15   5          6.95          7.23         2.43 o                         
   6  15   5         97.73        108.32         3.56 o                         
   7  15   5         19.04         14.90         2.86 o                         
   8  15   5          0.60         -0.03         2.98 o                         
   9  15   5          3.70          3.65         5.30 o                         
  -9  16   5         28.78         19.10         6.65 o                         
  -8  16   5         46.80         50.88         5.31 o                         
  -7  16   5        247.34        257.49         7.98 o                         
  -6  16   5        126.74        122.11         3.89 o                         
  -5  16   5         37.87         40.11         2.67 o                         
  -4  16   5         80.73         92.91         3.46 o                         
  -3  16   5         74.04         77.07         3.16 o                         
  -2  16   5         12.36          9.85         2.29 o                         
  -1  16   5        200.13        213.55         3.92 o                         
   0  16   5         11.44          8.34         1.81 o                         
   1  16   5        522.96        525.35         7.39 o                         
   2  16   5        145.32        152.34         3.65 o                         
   3  16   5        335.05        352.60         5.75 o                         
   4  16   5         71.26         74.74         3.23 o                         
   5  16   5         10.16          8.64         2.51 o                         
   6  16   5         19.22         20.32         3.09 o                         
   7  16   5         87.30        100.59         4.23 o                         
   8  16   5         20.22         21.39         3.45 o                         
  -8  17   5        318.98        318.26        14.03 o                         
  -7  17   5         74.42         82.82         4.69 o                         
  -6  17   5         68.26         63.88         3.94 o                         
  -5  17   5         51.94         56.90         3.28 o                         
  -4  17   5          7.62          7.20         2.47 o                         
  -3  17   5         10.95         10.76         2.44 o                         
  -2  17   5          1.31         -0.63         2.39 o                         
  -1  17   5         44.54         41.15         2.46 o                         
   0  17   5        330.90        335.48         6.52 o                         
   1  17   5        169.12        190.76         4.12 o                         
   2  17   5         95.09         95.93         2.95 o                         
   3  17   5        125.78        118.30         3.77 o                         
   4  17   5        176.05        188.32         4.84 o                         
   5  17   5        103.25        101.06         4.13 o                         
   6  17   5          3.56          2.79         3.30 o                         
   7  17   5         42.56         48.25         6.62 o                         
  -7  18   5        417.57        461.04        23.47 o                         
  -6  18   5         15.46         11.12         3.32 o                         
  -5  18   5         63.30         60.33         4.04 o                         
  -4  18   5         23.67         17.59         2.91 o                         
  -3  18   5          6.85          8.36         2.53 o                         
  -2  18   5         31.40         33.17         2.87 o                         
  -1  18   5        477.16        510.87         8.49 o                         
   0  18   5          7.49          6.47         2.74 o                         
   1  18   5        178.68        172.07         4.40 o                         
   2  18   5          0.74         -3.33         3.33 o                         
   3  18   5        259.53        276.63         6.49 o                         
   4  18   5         36.19         37.22         3.41 o                         
   5  18   5          2.68          3.20         3.33 o                         
   6  18   5          0.90          2.67         5.43 o                         
  -6  19   5          8.87         -0.01         5.05 o                         
  -5  19   5         43.25         42.26         4.73 o                         
  -4  19   5        122.59        121.65         4.66 o                         
  -3  19   5         22.45         16.77         3.05 o                         
  -2  19   5         36.22         32.81         3.34 o                         
  -1  19   5        116.21        111.53         4.24 o                         
   0  19   5         82.27         86.68         3.53 o                         
   1  19   5         83.07         87.92         4.54 o                         
   2  19   5          2.51         -0.17         3.36 o                         
   3  19   5         28.51         30.04         3.45 o                         
   4  19   5         22.53         30.08         7.61 o                         
   5  19   5        104.20        113.09        14.24 o                         
  -3  20   5          3.69          1.51         4.63 o                         
  -2  20   5          7.39          8.86         3.99 o                         
  -1  20   5          8.92         11.44         5.16 o                         
   0  20   5         11.70         27.09         8.53 o                         
   1  20   5         59.25         83.66        14.20 o                         
 -14   0   6          7.99         -1.62         5.34 o                         
 -12   0   6        806.12        840.50        18.96 o                         
 -10   0   6        478.97        475.44         9.01 o                         
  -8   0   6        587.55        506.42         8.96 o                         
  -6   0   6         12.33         19.17         1.41 o                         
  -4   0   6       1724.04       2181.44        20.13 o                         
  -2   0   6       6235.50       5923.92        59.84 o                         
   0   0   6       2850.38       2797.99        33.38 o                         
   2   0   6       3115.88       3241.89        34.99 o                         
   4   0   6        359.69        386.01         4.76 o                         
   6   0   6       2211.20       2279.10        31.07 o                         
   8   0   6       1908.36       1915.34        32.23 o                         
  10   0   6        206.48        207.82        10.72 o                         
  12   0   6         10.46         10.59         4.70 o                         
 -15   1   6         34.90         23.31        10.15 o                         
 -14   1   6         35.22         29.97         3.82 o                         
 -13   1   6         11.61          9.41         3.18 o                         
 -12   1   6          8.64          3.85         3.04 o                         
 -11   1   6         46.16         47.22         2.61 o                         
 -10   1   6          6.71          5.89         1.91 o                         
  -9   1   6        806.64        788.75         9.57 o                         
  -8   1   6        250.03        229.95         5.19 o                         
  -7   1   6         19.43         10.62         1.11 o                         
  -6   1   6        108.93         86.49         1.65 o                         
  -5   1   6          2.42          4.64         0.48 o                         
  -4   1   6         40.77         41.71         0.72 o                         
  -3   1   6        546.72        619.99         4.56 o                         
  -2   1   6        524.85        584.24         5.69 o                         
  -1   1   6        349.08        297.96         2.58 o                         
   0   1   6          0.77          1.16         0.36 o                         
   1   1   6        460.45        447.37         4.12 o                         
   2   1   6        887.75        886.78         7.99 o                         
   3   1   6         11.97          8.84         0.64 o                         
   4   1   6         10.64         12.82         0.67 o                         
   5   1   6        376.13        385.31         3.74 o                         
   6   1   6          9.29         13.37         0.92 o                         
   7   1   6        108.64        116.45         2.46 o                         
   8   1   6        118.26        108.81         3.05 o                         
   9   1   6        853.16        879.64        19.45 o                         
  10   1   6        633.84        628.38         9.97 o                         
  11   1   6         24.02         24.60         3.34 o                         
  12   1   6         32.70         28.74         3.45 o                         
  13   1   6         14.92         10.26         3.41 o                         
 -15   2   6         38.67         35.48        10.52 o                         
 -14   2   6         19.24         12.29         3.57 o                         
 -13   2   6         14.68          2.73         3.72 o                         
 -12   2   6        468.17        494.95         8.98 o                         
 -11   2   6         18.74         13.89         2.25 o                         
 -10   2   6          2.80          1.98         1.95 o                         
  -9   2   6         46.21         35.65         2.13 o                         
  -8   2   6       2157.79       2128.90        22.95 o                         
  -7   2   6         36.00         31.59         2.11 o                         
  -6   2   6        101.40        105.91         1.57 o                         
  -5   2   6        605.21        616.95         4.68 o                         
  -4   2   6       1211.23       1271.44         8.39 o                         
  -3   2   6        623.09        629.79         4.05 o                         
  -2   2   6      11652.90      12834.99        88.26 o                         
  -1   2   6         82.57         95.74         1.73 o                         
   0   2   6       2810.90       2944.09        21.95 o                         
   1   2   6        979.07       1006.84         7.75 o                         
   2   2   6         33.12         40.87         1.14 o                         
   3   2   6       2385.62       2580.24        20.68 o                         
   4   2   6       4099.26       4540.22        36.10 o                         
   5   2   6        669.26        653.17         5.72 o                         
   6   2   6         12.07         10.89         1.06 o                         
   7   2   6         22.50         24.36         1.21 o                         
   8   2   6       1867.63       1882.25        23.02 o                         
   9   2   6        351.25        333.12         6.03 o                         
  10   2   6          2.87         -0.34         2.15 o                         
  11   2   6          4.83          5.06         3.09 o                         
  12   2   6         40.53         45.37         4.95 o                         
  13   2   6         19.66         16.15         3.41 o                         
 -14   3   6          1.68         -0.43         3.52 o                         
 -13   3   6         77.94         67.13         4.10 o                         
 -12   3   6        183.25        183.94         4.69 o                         
 -11   3   6          3.63          2.78         2.03 o                         
 -10   3   6         42.40         41.32         3.02 o                         
  -9   3   6        240.07        264.50         4.52 o                         
  -8   3   6          1.88          7.42         1.54 o                         
  -7   3   6         40.15         40.78         1.39 o                         
  -6   3   6        111.39        100.24         1.69 o                         
  -5   3   6          0.68          4.49         0.57 o                         
  -4   3   6        872.11        963.30         6.78 o                         
  -3   3   6        486.34        476.31         4.64 o                         
  -2   3   6       2509.76       2830.46        19.54 o                         
  -1   3   6       4513.05       4482.08        33.70 o                         
   0   3   6        265.60        302.20         2.67 o                         
   1   3   6       1039.24        999.19         7.40 o                         
   2   3   6        575.86        785.53         6.38 o                         
   3   3   6        627.26        745.99         6.27 o                         
   4   3   6        162.20        218.50         2.62 o                         
   5   3   6        555.06        542.64         5.82 o                         
   6   3   6          1.12          1.12         0.62 o                         
   7   3   6         38.53         49.12         1.38 o                         
   8   3   6        136.44        139.76         3.42 o                         
   9   3   6        112.08        113.43         4.35 o                         
  10   3   6          8.12          7.28         1.98 o                         
  11   3   6        201.15        208.29         5.54 o                         
  12   3   6        131.61        138.80         7.68 o                         
  13   3   6         34.03         24.33         3.54 o                         
 -14   4   6         34.01         28.67         4.63 o                         
 -13   4   6         20.21         24.37         3.62 o                         
 -12   4   6        175.64        172.16         5.13 o                         
 -11   4   6         30.54         25.61         2.30 o                         
 -10   4   6          0.42         -1.50         2.09 o                         
  -9   4   6       1549.45       1538.77        17.93 o                         
  -8   4   6        225.11        187.89         3.40 o                         
  -7   4   6        827.08        831.91         8.72 o                         
  -6   4   6         86.91         86.46         1.66 o                         
  -5   4   6        571.81        543.74         5.34 o                         
  -4   4   6       2117.04       2397.17        17.57 o                         
  -3   4   6       1191.80       1278.58         9.29 o                         
  -2   4   6      12580.77      13458.73        92.29 o                         
  -1   4   6        244.87        246.39         2.89 o                         
   0   4   6        932.03       1025.66         7.44 o                         
   1   4   6        482.25        544.05         4.45 o                         
   2   4   6         34.55         68.62         1.29 o                         
   3   4   6       5778.62       6229.88        48.02 o                         
   4   4   6        712.70        770.99         7.51 o                         
   5   4   6        460.00        461.47         5.72 o                         
   6   4   6        518.68        527.94         6.28 o                         
   7   4   6          4.26          4.88         1.26 o                         
   8   4   6         31.02         26.09         1.63 o                         
   9   4   6         20.23         16.31         2.04 o                         
  10   4   6         15.43         19.04         2.18 o                         
  11   4   6         55.43         57.30         3.37 o                         
  12   4   6         14.95         14.32         3.48 o                         
  13   4   6         57.66         59.92         4.09 o                         
 -14   5   6         14.21         12.21         3.64 o                         
 -13   5   6         43.85         44.39         3.83 o                         
 -12   5   6        514.41        545.04         8.98 o                         
 -11   5   6        151.31        144.50         4.06 o                         
 -10   5   6         13.02         10.24         1.90 o                         
  -9   5   6       1127.82       1135.62        13.70 o                         
  -8   5   6        315.85        273.83         3.92 o                         
  -7   5   6        134.06        102.28         1.94 o                         
  -6   5   6        370.58        385.32         4.41 o                         
  -5   5   6          0.11          1.21         0.74 o                         
  -4   5   6        169.63        146.03         1.78 o                         
  -3   5   6         55.16         76.01         1.07 o                         
  -2   5   6       1320.70       1634.25        10.79 o                         
  -1   5   6        630.63        740.41         5.51 o                         
   0   5   6        133.72        138.43         1.57 o                         
   1   5   6         54.12         55.26         1.05 o                         
   2   5   6        557.84        506.55         4.65 o                         
   3   5   6        637.80        762.97         7.70 o                         
   4   5   6        282.23        236.21         2.99 o                         
   5   5   6       2412.11       2667.42        27.77 o                         
   6   5   6        112.64        111.70         2.15 o                         
   7   5   6        121.23        102.63         2.34 o                         
   8   5   6        187.17        192.91         3.99 o                         
   9   5   6        526.11        549.11         8.14 o                         
  10   5   6          3.03          2.08         2.14 o                         
  11   5   6         20.07         21.14         3.14 o                         
  12   5   6        130.54        148.49         6.37 o                         
  13   5   6         23.76         29.33         4.64 o                         
 -14   6   6         37.95         29.45         5.28 o                         
 -13   6   6        143.81        153.55         7.43 o                         
 -12   6   6          0.27         -2.33         3.01 o                         
 -11   6   6         21.32         15.85         2.67 o                         
 -10   6   6        451.80        453.15         7.66 o                         
  -9   6   6         62.89         61.95         2.36 o                         
  -8   6   6        318.75        277.86         3.90 o                         
  -7   6   6         99.24         85.32         2.61 o                         
  -6   6   6         15.16          8.79         0.88 o                         
  -5   6   6       1431.85       1327.80        10.92 o                         
  -4   6   6        238.30        254.33         3.67 o                         
  -3   6   6         67.45        114.71         1.37 o                         
  -2   6   6        296.44        250.19         2.01 o                         
  -1   6   6        313.49        364.53         2.96 o                         
   0   6   6        273.99        297.67         2.85 o                         
   1   6   6        666.40        681.94         5.27 o                         
   2   6   6        192.05        206.26         2.48 o                         
   3   6   6         25.10         46.07         1.61 o                         
   4   6   6       1137.43       1218.34        14.56 o                         
   5   6   6       4034.37       4257.58        47.82 o                         
   6   6   6        205.23        193.42         4.19 o                         
   7   6   6        517.72        497.19         6.28 o                         
   8   6   6        184.05        177.63         4.32 o                         
   9   6   6         63.81         68.69         3.09 o                         
  10   6   6         51.64         47.12         3.32 o                         
  11   6   6        110.00        100.77         4.32 o                         
  12   6   6          1.88         -3.71         3.71 o                         
  13   6   6          0.49         -1.23         4.46 o                         
 -14   7   6          2.45          1.46         9.88 o                         
 -13   7   6          1.21         -2.13         3.55 o                         
 -12   7   6        278.26        274.98         6.27 o                         
 -11   7   6          0.31         -2.50         2.59 o                         
 -10   7   6        218.61        210.27         5.18 o                         
  -9   7   6        526.48        498.48         7.09 o                         
  -8   7   6        158.02        165.73         2.81 o                         
  -7   7   6        212.15        180.62         3.16 o                         
  -6   7   6       1062.25       1011.84        10.54 o                         
  -5   7   6        463.68        472.35         4.89 o                         
  -4   7   6       1806.75       1673.26        13.71 o                         
  -3   7   6        991.01        971.35         7.78 o                         
  -2   7   6        813.84        847.79         6.23 o                         
  -1   7   6        768.38        826.76         6.12 o                         
   0   7   6          0.14          2.99         0.62 o                         
   1   7   6        115.16        132.06         1.64 o                         
   2   7   6       2726.90       2632.49        20.02 o                         
   3   7   6        141.90        159.95         2.81 o                         
   4   7   6       2222.38       2295.45        25.78 o                         
   5   7   6         96.08         87.51         3.08 o                         
   6   7   6         42.17         37.76         1.92 o                         
   7   7   6        118.24         97.80         2.57 o                         
   8   7   6         88.69         87.39         2.81 o                         
   9   7   6         60.93         59.74         2.54 o                         
  10   7   6         72.61         72.12         3.40 o                         
  11   7   6        132.95        130.59         5.09 o                         
  12   7   6        360.90        404.42        10.10 o                         
 -13   8   6         50.61         52.27         4.06 o                         
 -12   8   6         35.89         37.00         3.36 o                         
 -11   8   6         65.96         67.11         4.19 o                         
 -10   8   6          0.86         -1.14         2.50 o                         
  -9   8   6          0.90          0.56         2.11 o                         
  -8   8   6        144.75        131.36         2.69 o                         
  -7   8   6         51.78         51.34         1.70 o                         
  -6   8   6        241.38        236.70         3.87 o                         
  -5   8   6       2505.68       2528.61        23.79 o                         
  -4   8   6          2.23          5.14         0.90 o                         
  -3   8   6        675.30        781.14         6.95 o                         
  -2   8   6        272.44        290.60         3.01 o                         
  -1   8   6        409.41        401.47         3.97 o                         
   0   8   6        236.38        228.05         2.44 o                         
   1   8   6       2349.71       2258.10        18.06 o                         
   2   8   6         20.60         18.54         0.88 o                         
   3   8   6         76.97         48.77         1.36 o                         
   4   8   6         75.17         67.02         1.96 o                         
   5   8   6        461.14        453.43         7.05 o                         
   6   8   6         78.38         79.12         2.53 o                         
   7   8   6          6.40          5.19         1.90 o                         
   8   8   6         43.81         46.75         2.28 o                         
   9   8   6          9.80          8.04         1.98 o                         
  10   8   6          0.39          1.18         2.95 o                         
  11   8   6        130.12        128.27         4.90 o                         
  12   8   6          1.53         -0.55         3.80 o                         
 -13   9   6         10.57         10.81         3.79 o                         
 -12   9   6        186.22        204.07         5.53 o                         
 -11   9   6         32.93         32.32         3.00 o                         
 -10   9   6         12.01          5.15         2.52 o                         
  -9   9   6        202.26        205.74         4.39 o                         
  -8   9   6        314.49        313.42         5.24 o                         
  -7   9   6        104.67        105.63         2.69 o                         
  -6   9   6        953.54        954.20        11.10 o                         
  -5   9   6         82.21         77.99         1.81 o                         
  -4   9   6          6.21          8.04         1.25 o                         
  -3   9   6        207.65        189.34         3.56 o                         
  -2   9   6        324.16        297.78         3.21 o                         
  -1   9   6        281.54        295.98         3.62 o                         
   0   9   6         48.69         45.42         1.17 o                         
   1   9   6         72.56         65.37         1.40 o                         
   2   9   6       1991.40       1919.36        16.43 o                         
   3   9   6       1096.44        982.74         9.41 o                         
   4   9   6        183.45        214.99         2.98 o                         
   5   9   6        200.49        173.70         3.09 o                         
   6   9   6        260.83        234.20         3.91 o                         
   7   9   6         12.47         12.59         1.89 o                         
   8   9   6         52.33         59.13         3.20 o                         
   9   9   6         25.06         26.66         2.44 o                         
  10   9   6         49.07         54.49         3.88 o                         
  11   9   6         12.25          6.81         3.43 o                         
  12   9   6        218.95        244.51        11.94 o                         
 -13  10   6         45.10         43.40         7.65 o                         
 -12  10   6         17.04         21.45         3.18 o                         
 -11  10   6         14.33         18.61         2.93 o                         
 -10  10   6          7.18          2.86         2.64 o                         
  -9  10   6        328.89        307.70         6.70 o                         
  -8  10   6          3.20          1.27         2.15 o                         
  -7  10   6         23.03         16.26         1.83 o                         
  -6  10   6         54.69         44.35         1.72 o                         
  -5  10   6       1147.84       1141.04        11.62 o                         
  -4  10   6        689.74        707.63         7.78 o                         
  -3  10   6       1988.29       1866.73        15.80 o                         
  -2  10   6        132.39        125.74         2.18 o                         
  -1  10   6       2306.10       2301.08        19.78 o                         
   0  10   6        178.92        171.23         2.56 o                         
   1  10   6        163.62        180.49         2.89 o                         
   2  10   6        161.12        210.49         4.53 o                         
   3  10   6        105.88        110.56         2.38 o                         
   4  10   6         24.70         17.25         1.02 o                         
   5  10   6       1173.70       1140.54        13.80 o                         
   6  10   6         72.09         60.14         2.09 o                         
   7  10   6          0.10          0.76         1.90 o                         
   8  10   6        237.57        251.98         5.75 o                         
   9  10   6        182.56        198.10         6.62 o                         
  10  10   6          7.20          4.40         3.40 o                         
  11  10   6        158.25        167.81         6.00 o                         
 -12  11   6         16.96         11.21         3.49 o                         
 -11  11   6         13.13         12.37         4.11 o                         
 -10  11   6          9.60          2.11         2.87 o                         
  -9  11   6         28.52         23.50         2.96 o                         
  -8  11   6         13.91          9.06         2.40 o                         
  -7  11   6         38.65         42.50         2.11 o                         
  -6  11   6        666.89        695.94         7.82 o                         
  -5  11   6          2.03          2.45         1.27 o                         
  -4  11   6        364.62        361.17         6.94 o                         
  -3  11   6         19.71         17.29         1.28 o                         
  -2  11   6        910.42        969.52         9.35 o                         
  -1  11   6          3.79          2.04         1.21 o                         
   0  11   6         10.67          7.38         1.33 o                         
   1  11   6         82.66         65.15         1.97 o                         
   2  11   6        379.34        398.22         4.95 o                         
   3  11   6         35.17         40.04         1.49 o                         
   4  11   6        267.97        274.51         3.45 o                         
   5  11   6          6.42          1.96         1.48 o                         
   6  11   6         81.21         78.27         2.34 o                         
   7  11   6          7.34          6.52         1.68 o                         
   8  11   6         18.75         20.00         2.99 o                         
   9  11   6        102.07        110.75         4.54 o                         
  10  11   6         48.24         63.56         4.34 o                         
  11  11   6         19.89         20.82         3.79 o                         
 -12  12   6         98.13        116.66        13.00 o                         
 -11  12   6         13.12         19.98         3.49 o                         
 -10  12   6        134.65        144.33         5.83 o                         
  -9  12   6         49.43         48.91         3.75 o                         
  -8  12   6        321.05        306.10         6.88 o                         
  -7  12   6         81.60         78.43         3.01 o                         
  -6  12   6          0.35         -0.18         1.62 o                         
  -5  12   6        179.74        179.48         3.02 o                         
  -4  12   6         50.03         44.47         1.62 o                         
  -3  12   6        280.64        281.75         3.91 o                         
  -2  12   6        410.58        403.13         5.35 o                         
  -1  12   6        811.12        802.34         7.39 o                         
   0  12   6         34.96         36.24         1.75 o                         
   1  12   6        403.84        393.78         4.72 o                         
   2  12   6         31.30         32.41         1.45 o                         
   3  12   6          0.24         -0.81         1.27 o                         
   4  12   6       1034.47       1038.03        10.42 o                         
   5  12   6        508.40        505.82         6.59 o                         
   6  12   6          0.08         -0.40         1.79 o                         
   7  12   6          5.37         -0.32         2.25 o                         
   8  12   6        242.45        258.20         5.18 o                         
   9  12   6         45.61         43.55         3.65 o                         
  10  12   6          7.64          9.04         3.17 o                         
  11  12   6         25.10         37.33         7.43 o                         
 -11  13   6          0.01         -0.28         4.14 o                         
 -10  13   6          5.18          2.75         3.05 o                         
  -9  13   6          5.67          1.25         2.68 o                         
  -8  13   6         13.81          7.07         2.54 o                         
  -7  13   6          2.08          0.32         2.14 o                         
  -6  13   6        140.00        120.19         2.85 o                         
  -5  13   6         61.77         60.27         1.94 o                         
  -4  13   6          0.69         -0.12         1.38 o                         
  -3  13   6          1.39          2.85         1.59 o                         
  -2  13   6         72.73         73.25         2.40 o                         
  -1  13   6          0.39          3.37         1.42 o                         
   0  13   6         93.44         99.50         2.39 o                         
   1  13   6        237.96        237.90         3.75 o                         
   2  13   6        983.24       1006.30        10.64 o                         
   3  13   6         27.01         28.79         1.53 o                         
   4  13   6        138.71        157.80         3.25 o                         
   5  13   6        172.75        170.47         3.76 o                         
   6  13   6        166.71        146.55         3.40 o                         
   7  13   6         16.75         13.36         2.47 o                         
   8  13   6         12.35         18.37         2.65 o                         
   9  13   6         24.05         26.60         3.46 o                         
  10  13   6         91.31         75.34         4.49 o                         
 -10  14   6         13.69         10.51         3.52 o                         
  -9  14   6          0.04         -3.10         3.10 o                         
  -8  14   6        232.92        225.01         6.73 o                         
  -7  14   6         92.71         83.72         3.66 o                         
  -6  14   6          1.46         -1.22         1.86 o                         
  -5  14   6        615.98        612.58         8.56 o                         
  -4  14   6         13.03         11.36         1.96 o                         
  -3  14   6        371.31        381.45         5.58 o                         
  -2  14   6        702.94        719.02         8.78 o                         
  -1  14   6        367.70        379.60         5.49 o                         
   0  14   6        147.06        155.38         3.00 o                         
   1  14   6         89.10         80.36         2.69 o                         
   2  14   6        274.82        268.80         4.02 o                         
   3  14   6         23.07         24.54         1.87 o                         
   4  14   6        265.92        284.33         4.83 o                         
   5  14   6         81.43         77.16         2.69 o                         
   6  14   6        288.59        293.63         6.08 o                         
   7  14   6          0.05         -2.60         2.60 o                         
   8  14   6         71.60         68.70         4.60 o                         
   9  14   6         69.03         71.89         4.24 o                         
 -10  15   6         78.00         76.58        12.29 o                         
  -9  15   6        144.61        150.89         5.82 o                         
  -8  15   6        318.12        321.08         8.60 o                         
  -7  15   6         36.57         32.52         2.60 o                         
  -6  15   6         57.95         54.53         2.68 o                         
  -5  15   6         12.10         10.58         2.04 o                         
  -4  15   6         41.00         39.58         2.46 o                         
  -3  15   6         95.92         95.92         3.33 o                         
  -2  15   6         13.73         11.37         1.84 o                         
  -1  15   6         26.17         25.44         1.99 o                         
   0  15   6         10.37          7.35         1.72 o                         
   1  15   6         10.23         10.90         1.70 o                         
   2  15   6        665.01        658.04         8.27 o                         
   3  15   6        222.76        229.82         4.55 o                         
   4  15   6        256.47        260.62         4.70 o                         
   5  15   6         13.50         11.67         2.66 o                         
   6  15   6          0.02         -2.49         2.55 o                         
   7  15   6        101.90        111.54         3.97 o                         
   8  15   6          0.01         -0.67         3.14 o                         
   9  15   6        131.49        167.42        16.40 o                         
  -9  16   6          4.05         -7.53         7.53 o                         
  -8  16   6         46.68         42.25         3.48 o                         
  -7  16   6          7.84          1.38         2.83 o                         
  -6  16   6         65.02         60.88         3.16 o                         
  -5  16   6        249.30        255.69         4.71 o                         
  -4  16   6        168.12        176.29         4.32 o                         
  -3  16   6        192.86        198.52         7.11 o                         
  -2  16   6         79.83         73.37         2.64 o                         
  -1  16   6        184.23        184.59         4.05 o                         
   0  16   6          3.02          2.36         1.88 o                         
   1  16   6        103.02        102.49         3.62 o                         
   2  16   6         79.89         75.85         3.10 o                         
   3  16   6         40.05         40.68         2.47 o                         
   4  16   6          5.54          1.97         2.38 o                         
   5  16   6        232.81        235.48         5.58 o                         
   6  16   6         18.07         14.36         2.73 o                         
   7  16   6        171.48        200.78         5.39 o                         
   8  16   6         32.43         40.06         6.40 o                         
  -8  17   6          0.02         -7.31         7.31 o                         
  -7  17   6         62.14         65.02         3.61 o                         
  -6  17   6        121.68        125.13         4.27 o                         
  -5  17   6          1.32         -0.93         2.66 o                         
  -4  17   6         12.99         11.30         2.75 o                         
  -3  17   6         54.16         52.30         2.97 o                         
  -2  17   6         88.96         82.89         3.30 o                         
  -1  17   6        139.61        141.85         3.57 o                         
   0  17   6        290.98        312.15         5.36 o                         
   1  17   6         25.84         26.45         2.30 o                         
   2  17   6         13.93         21.29         2.29 o                         
   3  17   6         27.62         26.25         2.72 o                         
   4  17   6          0.04         -1.27         2.64 o                         
   5  17   6        105.88        112.75         4.30 o                         
   6  17   6          0.93         -1.49         3.10 o                         
   7  17   6          0.07         -1.76         7.02 o                         
  -7  18   6          2.12         -1.67         5.51 o                         
  -6  18   6          0.52         -1.53         2.92 o                         
  -5  18   6          0.07         -2.75         2.75 o                         
  -4  18   6        127.48        128.01         4.20 o                         
  -3  18   6        118.57        120.33         4.03 o                         
  -2  18   6        758.30        796.87        12.28 o                         
  -1  18   6         38.96         46.41         3.09 o                         
   0  18   6          0.11         -2.61         2.61 o                         
   1  18   6         27.66         27.57         2.85 o                         
   2  18   6         36.62         41.91         3.32 o                         
   3  18   6         58.46         63.61         3.46 o                         
   4  18   6          5.81          8.12         3.06 o                         
   5  18   6          1.52          1.54         3.52 o                         
   6  18   6          3.53          7.67         6.94 o                         
  -5  19   6          3.16          1.92         4.71 o                         
  -4  19   6          2.37          0.55         2.92 o                         
  -3  19   6          1.11          0.52         2.97 o                         
  -2  19   6          0.00          2.28         3.00 o                         
  -1  19   6         56.36         59.81         3.57 o                         
   0  19   6          1.84          4.54         3.04 o                         
   1  19   6        223.78        245.72         7.15 o                         
   2  19   6          0.11         -0.09         3.54 o                         
   3  19   6          0.13         -2.42         3.59 o                         
  -3  20   6         48.01         45.73         6.96 o                         
  -2  20   6        147.51        164.94        14.06 o                         
  -1  20   6        215.62        202.57        10.15 o                         
 -15   0   7         44.15         40.54        11.34 o                         
 -13   0   7         27.74         34.76         4.63 o                         
 -11   0   7        111.00        102.07         4.84 o                         
  -9   0   7         51.78         47.42         2.83 o                         
  -7   0   7          0.32          3.29         1.57 o                         
  -5   0   7        833.94        742.94         7.03 o                         
  -3   0   7       2322.81       2440.28        24.39 o                         
  -1   0   7        866.15        997.48         9.14 o                         
   1   0   7        127.54        168.64         2.12 o                         
   3   0   7       1307.76       1138.55        12.26 o                         
   5   0   7        711.15        684.56         8.74 o                         
   7   0   7        573.00        590.67        10.32 o                         
   9   0   7        319.26        295.70         9.09 o                         
  11   0   7        106.60         98.28         5.95 o                         
  13   0   7          0.09         -4.87         4.87 o                         
 -15   1   7          4.69         -6.16        11.81 o                         
 -14   1   7         77.06         80.75         5.60 o                         
 -13   1   7         11.49          7.69         3.23 o                         
 -12   1   7        311.81        295.93         6.51 o                         
 -11   1   7         62.31         56.35         2.76 o                         
 -10   1   7         48.87         35.05         1.92 o                         
  -9   1   7          5.82         -0.09         1.51 o                         
  -8   1   7        397.75        373.80         4.91 o                         
  -7   1   7        392.30        365.88         4.40 o                         
  -6   1   7         41.71         46.56         1.26 o                         
  -5   1   7         52.73         46.20         0.82 o                         
  -4   1   7       1199.94       1224.64         8.59 o                         
  -3   1   7          9.76         25.44         0.87 o                         
  -2   1   7       2866.03       3081.29        21.50 o                         
  -1   1   7       2261.78       2395.23        18.15 o                         
   0   1   7       1280.59       1445.25        11.95 o                         
   1   1   7         17.93         20.84         0.77 o                         
   2   1   7         14.21         26.09         0.65 o                         
   3   1   7          7.15          1.40         0.47 o                         
   4   1   7        370.09        349.24         3.45 o                         
   5   1   7        206.45        205.42         2.40 o                         
   6   1   7        506.52        454.94         5.40 o                         
   7   1   7         22.38         17.29         1.30 o                         
   8   1   7         26.41         25.94         1.68 o                         
   9   1   7        275.09        277.63         6.07 o                         
  10   1   7         56.94         50.78         2.83 o                         
  11   1   7        104.07         93.45         4.47 o                         
  12   1   7         78.69         80.68         4.11 o                         
  13   1   7         21.33         18.91         3.42 o                         
 -15   2   7         14.57         13.78         9.44 o                         
 -14   2   7        160.07        151.49        10.36 o                         
 -13   2   7        154.84        159.17         5.81 o                         
 -12   2   7          2.23         -2.49         2.49 o                         
 -11   2   7        411.69        422.65         7.14 o                         
 -10   2   7         86.90         77.36         2.83 o                         
  -9   2   7         23.96         21.15         1.62 o                         
  -8   2   7       2122.00       1980.96        19.64 o                         
  -7   2   7       1691.91       1740.35        15.82 o                         
  -6   2   7          6.79          3.26         0.73 o                         
  -5   2   7        817.24        866.94         6.92 o                         
  -4   2   7         10.59          7.33         0.48 o                         
  -3   2   7       3653.05       4102.23        25.96 o                         
  -2   2   7        187.00        283.10         6.03 o                         
  -1   2   7       2211.67       2557.78        18.48 o                         
   0   2   7       1260.03       1558.73        14.48 o                         
   1   2   7        159.61        191.29         1.84 o                         
   2   2   7        323.05        450.54         4.15 o                         
   3   2   7       2762.79       2896.44        23.04 o                         
   4   2   7        227.44        268.24         3.02 o                         
   5   2   7        336.28        315.63         3.64 o                         
   6   2   7          5.32          3.58         1.08 o                         
   7   2   7        497.50        506.69         6.32 o                         
   8   2   7        181.49        179.28         3.86 o                         
   9   2   7          8.77          7.61         1.92 o                         
  10   2   7         99.04         93.07         2.97 o                         
  11   2   7          3.90          1.49         3.09 o                         
  12   2   7         39.86         37.82         3.62 o                         
  13   2   7         49.97         54.24         4.28 o                         
 -14   3   7        387.36        411.90        10.41 o                         
 -13   3   7         10.73          5.86         3.37 o                         
 -12   3   7         25.71         16.44         2.59 o                         
 -11   3   7         76.83         80.65         2.90 o                         
 -10   3   7        103.83        101.39         3.06 o                         
  -9   3   7          3.37          0.22         1.74 o                         
  -8   3   7        302.28        241.32         3.49 o                         
  -7   3   7         73.01         68.27         1.72 o                         
  -6   3   7         19.15         19.23         0.88 o                         
  -5   3   7         67.54         69.21         1.20 o                         
  -4   3   7       1028.35       1013.32         6.73 o                         
  -3   3   7       2429.61       2670.23        17.26 o                         
  -2   3   7       1676.81       2042.53        17.48 o                         
  -1   3   7        100.59         72.67         1.59 o                         
   0   3   7        142.27        168.85         1.60 o                         
   1   3   7        270.67        369.13         3.19 o                         
   2   3   7         61.64         50.23         0.87 o                         
   3   3   7         45.32         30.74         0.87 o                         
   4   3   7       1572.07       1630.10        14.59 o                         
   5   3   7        210.72        215.69         4.19 o                         
   6   3   7        623.99        597.76         7.05 o                         
   7   3   7        149.33        149.88         3.03 o                         
   8   3   7        252.98        250.53         5.00 o                         
   9   3   7        131.89        126.63         3.38 o                         
  10   3   7        110.02        102.84         3.30 o                         
  11   3   7         42.00         44.92         3.91 o                         
  12   3   7         10.04          7.39         3.54 o                         
  13   3   7          3.78          0.38         3.59 o                         
 -14   4   7        162.28        185.65         9.62 o                         
 -13   4   7        512.43        569.73        11.67 o                         
 -12   4   7         27.93         26.93         2.86 o                         
 -11   4   7        297.93        306.75         5.40 o                         
 -10   4   7        401.14        400.78         6.41 o                         
  -9   4   7        869.96        890.93        11.17 o                         
  -8   4   7        496.18        432.56         5.49 o                         
  -7   4   7       2587.41       2494.58        22.73 o                         
  -6   4   7        760.78        651.58         6.23 o                         
  -5   4   7        992.28        946.73         8.24 o                         
  -4   4   7        792.73        915.49         6.89 o                         
  -3   4   7        966.67        963.87         6.77 o                         
  -2   4   7       2138.66       2418.30        16.65 o                         
  -1   4   7        497.74        602.71         4.80 o                         
   0   4   7       2691.32       2703.63        18.98 o                         
   1   4   7          0.30          8.75         0.90 o                         
   2   4   7          5.67         26.08         0.69 o                         
   3   4   7       1239.71       1325.66        12.18 o                         
   4   4   7        353.31        377.65         4.10 o                         
   5   4   7          7.91          9.36         0.78 o                         
   6   4   7        122.99        112.19         2.60 o                         
   7   4   7        283.38        274.08         5.68 o                         
   8   4   7          1.53          2.00         1.93 o                         
   9   4   7         10.34         10.16         1.99 o                         
  10   4   7        103.25        106.60         3.56 o                         
  11   4   7          0.02         -3.10         3.10 o                         
  12   4   7         19.70         16.29         3.45 o                         
  13   4   7        292.80        323.00        14.37 o                         
 -14   5   7         24.81         30.17         4.14 o                         
 -13   5   7         48.41         55.05         3.86 o                         
 -12   5   7        144.36        139.11         4.50 o                         
 -11   5   7         72.83         74.54         3.62 o                         
 -10   5   7         52.79         53.61         2.51 o                         
  -9   5   7          2.02          3.69         1.73 o                         
  -8   5   7        113.80        125.74         2.78 o                         
  -7   5   7        128.41        136.97         2.30 o                         
  -6   5   7       1389.31       1236.58        12.17 o                         
  -5   5   7        142.17        157.00         2.77 o                         
  -4   5   7        782.16        737.84         5.79 o                         
  -3   5   7        224.11        195.74         1.88 o                         
  -2   5   7       1450.63       1866.89        12.89 o                         
  -1   5   7       2463.70       2690.07        18.96 o                         
   0   5   7        713.31        768.86         6.02 o                         
   1   5   7        116.53        148.03         1.75 o                         
   2   5   7        150.27        215.69         2.64 o                         
   3   5   7        488.19        609.42         6.51 o                         
   4   5   7        509.30        546.92         6.77 o                         
   5   5   7         69.74         64.28         4.90 o                         
   6   5   7        872.46        836.49        12.85 o                         
   7   5   7         73.69         81.81         2.57 o                         
   8   5   7          0.79         -0.93         1.83 o                         
   9   5   7         80.78         76.78         2.96 o                         
  10   5   7          1.95          2.40         2.08 o                         
  11   5   7          5.28          2.40         2.71 o                         
  12   5   7          3.32          4.50         3.21 o                         
  13   5   7          0.96         -4.26         4.95 o                         
 -14   6   7          0.61          0.52         5.58 o                         
 -13   6   7          4.24          2.69         3.32 o                         
 -12   6   7        199.71        199.89         6.67 o                         
 -11   6   7         49.61         50.41         3.15 o                         
 -10   6   7       1192.73       1275.41        17.02 o                         
  -9   6   7         11.69         11.16         1.75 o                         
  -8   6   7       1592.54       1530.94        15.47 o                         
  -7   6   7         41.28         49.86         1.55 o                         
  -6   6   7        754.37        704.74         6.42 o                         
  -5   6   7         81.56         85.62         1.47 o                         
  -4   6   7          0.24          0.63         0.62 o                         
  -3   6   7        796.65        746.20         6.19 o                         
  -2   6   7        490.77        520.60         3.82 o                         
  -1   6   7       1728.12       1726.85        11.94 o                         
   0   6   7       1380.76       1399.75        10.99 o                         
   1   6   7         76.59         64.14         1.21 o                         
   2   6   7        213.69        208.16         2.90 o                         
   3   6   7        493.83        457.94         5.14 o                         
   4   6   7       4738.32       5102.77        59.49 o                         
   5   6   7       2165.80       2392.46        27.55 o                         
   6   6   7          0.78          0.17         1.47 o                         
   7   6   7        145.08        119.50         3.63 o                         
   8   6   7          3.13          1.75         2.22 o                         
   9   6   7        121.20        117.51         3.42 o                         
  10   6   7        420.04        435.51        10.87 o                         
  11   6   7         61.97         60.57         3.73 o                         
  12   6   7         21.48         19.49         3.88 o                         
  13   6   7         47.09         32.46         9.99 o                         
 -14   7   7        108.55        130.13        15.26 o                         
 -13   7   7         18.60         13.65         3.56 o                         
 -12   7   7          2.97          0.63         3.00 o                         
 -11   7   7         41.82         50.57         3.11 o                         
 -10   7   7         28.79         25.72         2.74 o                         
  -9   7   7         25.45         23.02         1.84 o                         
  -8   7   7        246.64        221.35         3.82 o                         
  -7   7   7       1285.56       1180.96        10.76 o                         
  -6   7   7         14.70         17.22         0.92 o                         
  -5   7   7        322.15        350.07         3.58 o                         
  -4   7   7        481.08        482.94         4.63 o                         
  -3   7   7        144.08        117.42         1.57 o                         
  -2   7   7        137.59        135.15         1.49 o                         
  -1   7   7       1742.94       1709.81        11.75 o                         
   0   7   7        250.89        216.71         2.46 o                         
   1   7   7        277.37        355.15         3.46 o                         
   2   7   7        523.71        484.09         6.02 o                         
   3   7   7        195.89        192.38         2.50 o                         
   4   7   7         65.80         48.00         1.99 o                         
   5   7   7         64.86         70.49         2.35 o                         
   6   7   7        520.89        519.40         7.11 o                         
   7   7   7        920.46        941.20        12.07 o                         
   8   7   7          3.27          2.85         2.20 o                         
   9   7   7        203.26        208.15         4.46 o                         
  10   7   7          1.07          1.17         2.31 o                         
  11   7   7        308.70        324.59         8.68 o                         
  12   7   7          1.61          5.99         3.73 o                         
 -13   8   7         40.94         45.46         3.97 o                         
 -12   8   7          0.35         -1.63         2.67 o                         
 -11   8   7         47.17         39.11         2.98 o                         
 -10   8   7        166.67        174.62         4.83 o                         
  -9   8   7         27.28         30.39         2.29 o                         
  -8   8   7        949.58        863.97         9.87 o                         
  -7   8   7        160.05        152.40         3.18 o                         
  -6   8   7         58.51         42.12         1.52 o                         
  -5   8   7          3.33          1.10         0.96 o                         
  -4   8   7          0.00          0.55         0.75 o                         
  -3   8   7         10.04          6.69         0.69 o                         
  -2   8   7          1.29          2.80         1.22 o                         
  -1   8   7          0.44         -0.32         0.78 o                         
   0   8   7       2171.09       2133.01        16.31 o                         
   1   8   7        358.29        415.93         4.67 o                         
   2   8   7        161.69        177.67         2.77 o                         
   3   8   7        222.94        192.71         2.40 o                         
   4   8   7         56.69         64.54         2.28 o                         
   5   8   7         24.16          9.84         1.50 o                         
   6   8   7         31.07         41.20         2.13 o                         
   7   8   7          0.28         -2.24         2.31 o                         
   8   8   7        128.53        122.34         3.50 o                         
   9   8   7          7.06          6.60         2.06 o                         
  10   8   7        589.47        633.17        11.89 o                         
  11   8   7         19.45         18.88         3.57 o                         
  12   8   7         38.70         31.43         4.86 o                         
 -13   9   7         18.25          9.32         4.46 o                         
 -12   9   7          4.72          3.89         2.75 o                         
 -11   9   7        155.50        164.77         4.91 o                         
 -10   9   7         28.20         19.35         2.68 o                         
  -9   9   7         43.26         35.21         3.08 o                         
  -8   9   7         19.46         24.03         1.81 o                         
  -7   9   7       1040.10        995.36        11.06 o                         
  -6   9   7        114.54        112.15         2.96 o                         
  -5   9   7        684.90        692.39         7.15 o                         
  -4   9   7        491.50        437.92         4.35 o                         
  -3   9   7       2171.20       2089.16        16.21 o                         
  -2   9   7        546.52        530.82         5.86 o                         
  -1   9   7         75.78         85.57         1.57 o                         
   0   9   7         30.41         32.91         1.12 o                         
   1   9   7       1222.07       1138.22        10.03 o                         
   2   9   7        179.38        137.86         2.23 o                         
   3   9   7        115.75        157.41         3.20 o                         
   4   9   7         11.58         16.36         1.06 o                         
   5   9   7         17.94         13.90         1.48 o                         
   6   9   7         52.61         53.16         2.56 o                         
   7   9   7         83.00         80.09         3.13 o                         
   8   9   7         11.75         10.05         1.95 o                         
   9   9   7        206.34        227.40         5.18 o                         
  10   9   7         16.21         14.59         3.07 o                         
  11   9   7          9.76         10.97         3.45 o                         
  12   9   7          9.57         18.60         5.72 o                         
 -13  10   7         10.41         11.57         8.94 o                         
 -12  10   7          1.25         -1.97         3.07 o                         
 -11  10   7          0.64          0.02         2.76 o                         
 -10  10   7        190.76        185.30         4.90 o                         
  -9  10   7        310.84        308.20         5.99 o                         
  -8  10   7         47.90         44.67         2.25 o                         
  -7  10   7          0.09         -1.40         1.40 o                         
  -6  10   7        345.26        311.34         4.29 o                         
  -5  10   7        192.70        164.59         2.70 o                         
  -4  10   7        145.14        141.64         4.07 o                         
  -3  10   7       2196.54       2159.81        17.09 o                         
  -2  10   7         98.56        102.42         1.93 o                         
  -1  10   7        622.59        618.88         6.17 o                         
   0  10   7       1678.01       1625.33        14.34 o                         
   1  10   7         17.64         23.01         1.67 o                         
   2  10   7       1142.20       1120.03        12.15 o                         
   3  10   7         15.00         17.20         1.02 o                         
   4  10   7          7.30          3.80         0.97 o                         
   5  10   7         37.48         32.92         2.33 o                         
   6  10   7        254.82        266.20         4.36 o                         
   7  10   7          2.59          6.04         2.21 o                         
   8  10   7        207.80        224.31         5.88 o                         
   9  10   7         34.62         32.80         3.04 o                         
  10  10   7        226.27        242.21         7.09 o                         
  11  10   7         15.78         16.31         3.64 o                         
 -12  11   7         24.43         25.14         3.78 o                         
 -11  11   7        184.23        197.88         5.62 o                         
 -10  11   7         19.75         11.39         2.87 o                         
  -9  11   7          8.20          3.26         2.60 o                         
  -8  11   7         45.00         44.38         2.45 o                         
  -7  11   7       1521.91       1521.89        15.81 o                         
  -6  11   7         74.17         67.30         1.86 o                         
  -5  11   7        219.40        219.02         3.18 o                         
  -4  11   7         91.87         94.83         2.66 o                         
  -3  11   7         77.15         56.18         1.61 o                         
  -2  11   7       1201.28       1178.35        11.85 o                         
  -1  11   7       1500.59       1611.88        16.28 o                         
   0  11   7        552.65        599.21         7.18 o                         
   1  11   7         69.91         67.18         1.71 o                         
   2  11   7          0.48          2.21         1.10 o                         
   3  11   7        281.82        269.78         4.47 o                         
   4  11   7        205.17        179.63         3.27 o                         
   5  11   7         10.64          9.89         1.22 o                         
   6  11   7         82.02         83.07         2.68 o                         
   7  11   7         60.10         57.27         2.35 o                         
   8  11   7          0.02         -0.98         2.81 o                         
   9  11   7         61.72         68.39         5.74 o                         
  10  11   7         84.34        100.18         4.94 o                         
  11  11   7          6.21          4.10         4.09 o                         
 -12  12   7         37.97         34.44         9.52 o                         
 -11  12   7         40.45         45.31         4.19 o                         
 -10  12   7         19.72         21.02         3.30 o                         
  -9  12   7         10.71          6.06         2.75 o                         
  -8  12   7        251.44        245.32         5.14 o                         
  -7  12   7          6.05          1.87         1.63 o                         
  -6  12   7          0.65         -1.31         1.57 o                         
  -5  12   7         69.81         73.17         2.62 o                         
  -4  12   7         12.84         10.73         1.30 o                         
  -3  12   7          5.07          5.20         1.51 o                         
  -2  12   7        339.28        340.48         5.36 o                         
  -1  12   7        956.51        936.09        10.44 o                         
   0  12   7       2292.69       2280.05        24.04 o                         
   1  12   7        113.42        115.43         2.52 o                         
   2  12   7        295.95        284.81         4.76 o                         
   3  12   7        375.20        392.61         5.43 o                         
   4  12   7         41.27         39.38         1.82 o                         
   5  12   7          1.28          2.28         1.59 o                         
   6  12   7          3.80          2.19         1.92 o                         
   7  12   7          6.92          4.31         2.44 o                         
   8  12   7          3.17          5.65         2.81 o                         
   9  12   7         21.48         21.73         3.10 o                         
  10  12   7         65.73         71.96         4.14 o                         
 -11  13   7         44.09         29.85         5.32 o                         
 -10  13   7          4.96          0.77         2.85 o                         
  -9  13   7         11.78          7.88         2.40 o                         
  -8  13   7         14.86         15.42         2.30 o                         
  -7  13   7         56.07         50.17         2.47 o                         
  -6  13   7         58.90         60.04         2.28 o                         
  -5  13   7        328.13        342.06         4.73 o                         
  -4  13   7        387.77        376.74         4.93 o                         
  -3  13   7        188.75        190.42         3.85 o                         
  -2  13   7          2.66          0.19         1.69 o                         
  -1  13   7         69.59         57.99         2.09 o                         
   0  13   7        205.32        230.40         3.73 o                         
   1  13   7        351.18        339.89         5.27 o                         
   2  13   7         66.33         66.94         2.12 o                         
   3  13   7        114.09        114.78         2.59 o                         
   4  13   7         16.37         14.61         1.84 o                         
   5  13   7         35.59         36.94         2.47 o                         
   6  13   7        142.23        141.33         3.54 o                         
   7  13   7        170.91        184.14         4.64 o                         
   8  13   7        398.33        450.54         7.71 o                         
   9  13   7          2.93          1.42         3.16 o                         
  10  13   7         24.36         26.23         4.58 o                         
 -10  14   7         63.79         62.97         3.97 o                         
  -9  14   7        100.16        104.59         4.59 o                         
  -8  14   7        238.54        235.34         5.62 o                         
  -7  14   7         33.61         34.62         2.60 o                         
  -6  14   7         31.28         32.72         2.31 o                         
  -5  14   7        244.82        234.76         4.14 o                         
  -4  14   7         59.81         57.04         2.29 o                         
  -3  14   7        231.60        213.54         4.03 o                         
  -2  14   7         14.29         12.53         1.81 o                         
  -1  14   7        257.73        266.82         4.41 o                         
   0  14   7         52.89         50.87         1.96 o                         
   1  14   7        849.39        894.49         9.74 o                         
   2  14   7         61.25         55.64         1.99 o                         
   3  14   7        208.57        209.69         3.77 o                         
   4  14   7         35.89         35.53         2.40 o                         
   5  14   7         72.42         74.76         3.70 o                         
   6  14   7         11.98          6.91         2.55 o                         
   7  14   7         28.00         18.62         2.85 o                         
   8  14   7         79.61         81.71         3.60 o                         
   9  14   7        114.58        123.84         6.10 o                         
 -10  15   7        149.10        150.81        15.19 o                         
  -9  15   7          9.60         10.59         2.89 o                         
  -8  15   7         25.78         16.17         3.24 o                         
  -7  15   7        118.97        116.24         3.91 o                         
  -6  15   7          0.00          1.11         2.15 o                         
  -5  15   7         53.03         47.41         2.50 o                         
  -4  15   7        130.25        131.76         3.75 o                         
  -3  15   7        143.10        144.01         3.34 o                         
  -2  15   7         81.19         74.62         2.58 o                         
  -1  15   7         48.97         46.94         2.26 o                         
   0  15   7         44.21         48.15         2.15 o                         
   1  15   7         19.72         20.73         1.77 o                         
   2  15   7        279.91        295.77         4.79 o                         
   3  15   7         20.67         23.61         2.06 o                         
   4  15   7        181.74        175.95         3.97 o                         
   5  15   7        270.74        274.60         6.89 o                         
   6  15   7        232.22        242.11         5.39 o                         
   7  15   7         87.62         96.91         3.79 o                         
   8  15   7         63.57         63.85         3.85 o                         
  -9  16   7          3.65         -4.09         5.96 o                         
  -8  16   7        142.50        147.02         4.85 o                         
  -7  16   7        169.45        175.51         5.87 o                         
  -6  16   7          7.75          3.96         2.75 o                         
  -5  16   7         65.47         73.64         3.83 o                         
  -4  16   7          1.87          0.11         2.33 o                         
  -3  16   7        819.63        849.41        11.61 o                         
  -2  16   7        165.09        164.59         3.62 o                         
  -1  16   7         18.59         18.29         1.98 o                         
   0  16   7        624.58        645.12         7.97 o                         
   1  16   7         74.65         82.21         2.81 o                         
   2  16   7         98.49        107.67         3.64 o                         
   3  16   7         80.26         77.42         3.07 o                         
   4  16   7          3.06         -0.51         2.40 o                         
   5  16   7        131.79        147.62         4.46 o                         
   6  16   7          0.36          0.15         2.72 o                         
   7  16   7         34.26         36.35         3.33 o                         
   8  16   7          1.09          1.09         7.09 o                         
  -8  17   7          1.20          7.05        10.86 o                         
  -7  17   7         16.68         17.17         3.12 o                         
  -6  17   7         67.31         72.22         3.65 o                         
  -5  17   7         28.13         24.89         2.86 o                         
  -4  17   7        173.58        173.19         4.68 o                         
  -3  17   7         36.49         36.55         2.90 o                         
  -2  17   7          4.15          2.43         2.26 o                         
  -1  17   7         53.47         52.28         2.44 o                         
   0  17   7          0.09         -1.37         2.08 o                         
   1  17   7         99.59        104.66         3.31 o                         
   2  17   7         72.88         73.90         3.11 o                         
   3  17   7        131.00        136.52         5.11 o                         
   4  17   7        241.13        258.94         5.61 o                         
   5  17   7         59.96         58.54         3.65 o                         
   6  17   7        140.25        149.63         4.81 o                         
   7  17   7         21.51         17.94         7.06 o                         
  -7  18   7        168.97        190.57        23.05 o                         
  -6  18   7         28.64         22.48         3.10 o                         
  -5  18   7          6.41          3.50         2.72 o                         
  -4  18   7         13.75          7.73         2.82 o                         
  -3  18   7        247.21        246.64         5.51 o                         
  -2  18   7        126.77        125.68         4.42 o                         
  -1  18   7          9.77          7.54         2.58 o                         
   0  18   7         23.02         20.52         2.66 o                         
   1  18   7          0.02         -1.61         2.44 o                         
   2  18   7         96.38         98.53         4.32 o                         
   3  18   7        289.15        305.59         6.26 o                         
   4  18   7        131.16        153.55         5.49 o                         
   5  18   7         91.53         91.98         5.11 o                         
   6  18   7          0.24          4.28         9.73 o                         
  -5  19   7         10.42          7.32         4.97 o                         
  -4  19   7        251.61        261.81        10.65 o                         
  -3  19   7         33.05         32.14         3.17 o                         
  -2  19   7         32.34         26.92         3.17 o                         
  -1  19   7          0.18          4.50         3.03 o                         
   0  19   7         16.39         11.01         3.24 o                         
   1  19   7         36.09         46.27         4.36 o                         
   2  19   7         27.47         24.55         3.56 o                         
   3  19   7         46.80         49.25         9.51 o                         
  -2  20   7         68.85         59.24        10.80 o                         
  -1  20   7        114.80        111.94        10.11 o                         
 -14   0   8         16.18         13.09         7.51 o                         
 -12   0   8         23.56         10.47         4.93 o                         
 -10   0   8        678.82        719.86        12.44 o                         
  -8   0   8        110.67        129.32         3.71 o                         
  -6   0   8       8113.17       7976.67        94.72 o                         
  -4   0   8         23.07         25.10         0.93 o                         
  -2   0   8       1677.61       1522.43        15.29 o                         
   0   0   8       2284.24       2386.71        31.79 o                         
   2   0   8       1335.04       1408.58        15.86 o                         
   4   0   8       4994.87       5197.67        59.87 o                         
   6   0   8       1511.82       1604.68        25.33 o                         
   8   0   8         17.65         12.08         1.75 o                         
  10   0   8       1546.30       1548.37        34.32 o                         
  12   0   8         19.19         21.56         7.12 o                         
 -15   1   8         32.32         29.66        10.80 o                         
 -14   1   8         88.54        103.02         5.59 o                         
 -13   1   8        170.86        157.71         4.81 o                         
 -12   1   8          9.06          4.01         2.33 o                         
 -11   1   8          0.22         -0.67         2.01 o                         
 -10   1   8         63.75         57.82         2.11 o                         
  -9   1   8        165.96        159.52         3.35 o                         
  -8   1   8         10.55          9.40         1.31 o                         
  -7   1   8        740.26        671.75         7.04 o                         
  -6   1   8        306.33        279.77         3.15 o                         
  -5   1   8        224.39        172.39         2.00 o                         
  -4   1   8        102.79         79.95         1.03 o                         
  -3   1   8         11.65          6.83         0.53 o                         
  -2   1   8        396.04        480.84         4.92 o                         
  -1   1   8       1148.11       1292.98         9.78 o                         
   0   1   8        261.78        353.09         3.29 o                         
   1   1   8       4401.25       4363.76        32.89 o                         
   2   1   8          0.00          1.46         0.50 o                         
   3   1   8        210.90        254.93         2.42 o                         
   4   1   8        130.97        170.45         2.05 o                         
   5   1   8        404.99        439.77         5.44 o                         
   6   1   8         15.73         19.27         1.02 o                         
   7   1   8          5.57          3.71         1.10 o                         
   8   1   8          0.11         -1.46         1.46 o                         
   9   1   8        551.52        578.65         8.04 o                         
  10   1   8        377.41        360.53        10.46 o                         
  11   1   8        489.40        512.28        10.55 o                         
  12   1   8        177.51        176.21         5.34 o                         
  13   1   8         34.49         37.24         3.96 o                         
 -15   2   8         15.93         13.83         9.10 o                         
 -14   2   8         16.25          8.49         3.75 o                         
 -13   2   8        102.79        108.97         4.03 o                         
 -12   2   8          7.17          7.45         2.15 o                         
 -11   2   8          9.49          8.24         2.07 o                         
 -10   2   8        329.11        320.64         5.17 o                         
  -9   2   8         49.28         60.15         1.93 o                         
  -8   2   8        483.23        524.73         5.85 o                         
  -7   2   8       1683.84       1555.58        14.28 o                         
  -6   2   8       2092.38       2019.20        17.28 o                         
  -5   2   8        433.59        395.08         4.42 o                         
  -4   2   8         49.77         41.97         0.74 o                         
  -3   2   8       2302.87       2712.22        18.21 o                         
  -2   2   8       1526.93       1627.40        14.24 o                         
  -1   2   8         81.78        130.25         1.26 o                         
   0   2   8       6111.62       6392.20        46.84 o                         
   1   2   8        113.03        123.03         1.34 o                         
   2   2   8       1562.21       1524.01        12.65 o                         
   3   2   8       1753.53       1869.94        15.02 o                         
   4   2   8        207.73        212.75         2.79 o                         
   5   2   8          0.72          0.92         0.96 o                         
   6   2   8          3.24          2.74         1.14 o                         
   7   2   8         54.84         51.54         1.93 o                         
   8   2   8        495.41        482.07         7.94 o                         
   9   2   8        540.28        526.28        10.39 o                         
  10   2   8          7.68          5.56         2.06 o                         
  11   2   8         25.60         22.33         4.42 o                         
  12   2   8         95.21         95.31         4.78 o                         
  13   2   8          0.40         -4.09         4.09 o                         
 -14   3   8         26.07         17.22         4.17 o                         
 -13   3   8          0.23         -2.80         2.80 o                         
 -12   3   8          4.96          3.86         2.28 o                         
 -11   3   8         53.97         56.20         2.45 o                         
 -10   3   8        199.90        197.10         3.90 o                         
  -9   3   8        742.02        777.67         9.67 o                         
  -8   3   8        175.00        181.38         3.16 o                         
  -7   3   8       1564.11       1573.58        14.85 o                         
  -6   3   8          1.54          0.29         0.78 o                         
  -5   3   8        221.30        225.76         2.27 o                         
  -4   3   8        129.46        103.56         1.56 o                         
  -3   3   8        941.04       1136.59         8.11 o                         
  -2   3   8        130.68        123.25         1.50 o                         
  -1   3   8        778.10        800.41         6.00 o                         
   0   3   8       1273.26       1543.74        11.77 o                         
   1   3   8       2911.93       2956.59        20.47 o                         
   2   3   8          2.44          4.03         0.54 o                         
   3   3   8         32.09         20.73         0.72 o                         
   4   3   8        563.42        599.86         5.78 o                         
   5   3   8        248.43        249.83         4.15 o                         
   6   3   8          0.03          0.38         1.12 o                         
   7   3   8          3.18          1.25         0.81 o                         
   8   3   8          4.79          3.53         1.57 o                         
   9   3   8        170.55        162.16         4.24 o                         
  10   3   8          3.94          3.50         1.90 o                         
  11   3   8        137.58        134.80         5.50 o                         
  12   3   8         11.41          3.15         3.75 o                         
  13   3   8         49.66         57.52         5.31 o                         
 -14   4   8         11.92          0.62         3.94 o                         
 -13   4   8          8.03          3.00         2.79 o                         
 -12   4   8        126.63        132.44         4.03 o                         
 -11   4   8         44.51         48.50         2.43 o                         
 -10   4   8         16.08         14.75         1.89 o                         
  -9   4   8         95.51         83.22         2.53 o                         
  -8   4   8        128.71        112.44         2.88 o                         
  -7   4   8          2.87          5.92         0.94 o                         
  -6   4   8       2584.68       2407.42        20.93 o                         
  -5   4   8         93.72         84.92         1.56 o                         
  -4   4   8        400.47        397.21         3.70 o                         
  -3   4   8        234.45        205.00         1.98 o                         
  -2   4   8          1.49          9.00         0.62 o                         
  -1   4   8        834.31        824.46         6.59 o                         
   0   4   8       1231.02       1282.96         9.19 o                         
   1   4   8       1135.69       1257.35         8.91 o                         
   2   4   8        332.71        355.42         3.44 o                         
   3   4   8          0.73          0.36         0.71 o                         
   4   4   8        169.82        189.68         2.61 o                         
   5   4   8        452.32        451.35         8.25 o                         
   6   4   8          4.20          1.89         1.17 o                         
   7   4   8        528.19        510.31         7.24 o                         
   8   4   8         68.15         70.72         3.04 o                         
   9   4   8          0.54         -1.54         2.08 o                         
  10   4   8          0.08         -2.03         2.03 o                         
  11   4   8          3.84          2.93         3.25 o                         
  12   4   8        125.64        134.57         5.67 o                         
  13   4   8          6.58          8.19         5.08 o                         
 -14   5   8         39.28         37.63         4.35 o                         
 -13   5   8         51.75         54.15         3.62 o                         
 -12   5   8        131.18        139.90         4.61 o                         
 -11   5   8         25.85         28.15         2.90 o                         
 -10   5   8        535.19        515.34         7.47 o                         
  -9   5   8         96.78        104.94         2.47 o                         
  -8   5   8        895.21        848.79        10.26 o                         
  -7   5   8        281.01        317.00         4.15 o                         
  -6   5   8        144.58        170.25         2.57 o                         
  -5   5   8          5.71          4.21         0.84 o                         
  -4   5   8        170.81        191.09         1.99 o                         
  -3   5   8          7.79          5.61         0.60 o                         
  -2   5   8       4351.65       4598.98        32.10 o                         
  -1   5   8       1128.77       1233.43         8.48 o                         
   0   5   8        530.66        600.48         4.60 o                         
   1   5   8       2287.09       2253.66        17.23 o                         
   2   5   8         17.32          7.16         0.67 o                         
   3   5   8         46.70         42.64         1.21 o                         
   4   5   8        609.77        568.30         7.15 o                         
   5   5   8       1190.83       1228.30        15.72 o                         
   6   5   8        210.56        212.78         3.87 o                         
   7   5   8         88.01         77.60         3.30 o                         
   8   5   8        252.49        253.52         5.07 o                         
   9   5   8        426.46        423.21         7.56 o                         
  10   5   8         12.53         14.69         2.33 o                         
  11   5   8        212.87        198.30         6.44 o                         
  12   5   8          3.75         -0.68         3.33 o                         
 -14   6   8         51.75         54.27         7.76 o                         
 -13   6   8        300.69        333.72         7.75 o                         
 -12   6   8         65.48         61.35         3.54 o                         
 -11   6   8        104.66        102.85         3.90 o                         
 -10   6   8         53.83         55.85         2.86 o                         
  -9   6   8        337.70        324.12         5.25 o                         
  -8   6   8          0.15         -0.38         1.28 o                         
  -7   6   8         17.00          8.94         1.13 o                         
  -6   6   8        530.91        444.68         4.56 o                         
  -5   6   8         14.62         14.79         0.92 o                         
  -4   6   8         50.63         39.01         1.11 o                         
  -3   6   8        802.07        770.34         6.25 o                         
  -2   6   8          2.87          2.51         0.50 o                         
  -1   6   8        887.54        862.78         6.76 o                         
   0   6   8        349.76        402.75         3.80 o                         
   1   6   8        373.22        370.16         3.48 o                         
   2   6   8       1693.52       1675.00        15.96 o                         
   3   6   8        115.00        120.52         2.55 o                         
   4   6   8       3656.42       3986.31        49.76 o                         
   5   6   8       4677.65       4751.31        53.63 o                         
   6   6   8          6.63          6.97         1.94 o                         
   7   6   8        480.79        482.40         7.82 o                         
   8   6   8        217.73        207.33         6.82 o                         
   9   6   8          0.51          0.37         2.16 o                         
  10   6   8         15.92         16.85         2.35 o                         
  11   6   8          0.31          1.00         3.11 o                         
  12   6   8         40.55         50.40         4.51 o                         
 -14   7   8         15.09         16.07         7.71 o                         
 -13   7   8          0.17         -0.55         3.24 o                         
 -12   7   8        292.11        332.97         7.05 o                         
 -11   7   8         54.39         57.38         3.75 o                         
 -10   7   8        262.85        262.69         7.00 o                         
  -9   7   8          5.42          4.53         1.67 o                         
  -8   7   8          0.02         -0.49         1.20 o                         
  -7   7   8        167.26        144.95         2.38 o                         
  -6   7   8        944.02        864.35         7.81 o                         
  -5   7   8        203.18        170.04         2.44 o                         
  -4   7   8          1.10          1.51         0.79 o                         
  -3   7   8        345.45        336.06         3.14 o                         
  -2   7   8       3752.07       3619.21        28.23 o                         
  -1   7   8       1793.63       1894.39        14.13 o                         
   0   7   8       2224.34       2366.62        19.12 o                         
   1   7   8        410.89        426.56         4.32 o                         
   2   7   8        352.43        338.58         4.30 o                         
   3   7   8         10.38          7.78         1.03 o                         
   4   7   8       1235.42       1136.27        14.24 o                         
   5   7   8        108.92         78.75         2.59 o                         
   6   7   8        404.10        411.68         8.55 o                         
   7   7   8        852.85        849.77        12.32 o                         
   8   7   8        450.38        437.16         7.97 o                         
   9   7   8         22.14         26.16         2.30 o                         
  10   7   8        155.27        168.48         4.43 o                         
  11   7   8         53.79         59.37         3.95 o                         
  12   7   8         60.48         65.70         5.23 o                         
 -13   8   8        166.25        191.97         5.85 o                         
 -12   8   8         59.24         62.16         3.24 o                         
 -11   8   8         89.56         85.99         3.60 o                         
 -10   8   8         35.61         36.04         2.87 o                         
  -9   8   8        208.26        198.45         4.24 o                         
  -8   8   8          6.41          4.82         1.59 o                         
  -7   8   8        103.11         75.55         2.19 o                         
  -6   8   8        129.15        111.16         2.38 o                         
  -5   8   8        401.26        388.56         3.95 o                         
  -4   8   8        288.57        244.23         2.91 o                         
  -3   8   8       4132.20       4150.44        32.39 o                         
  -2   8   8        548.29        589.81         6.52 o                         
  -1   8   8        438.35        360.74         3.52 o                         
   0   8   8        529.74        516.74         4.86 o                         
   1   8   8       1786.14       1707.39        15.58 o                         
   2   8   8        166.84        167.05         3.30 o                         
   3   8   8          1.80          6.47         0.77 o                         
   4   8   8         10.74          2.62         1.43 o                         
   5   8   8         28.13         32.71         2.25 o                         
   6   8   8         41.93         50.50         2.77 o                         
   7   8   8        815.15        838.94        12.90 o                         
   8   8   8        137.24        134.51         4.14 o                         
   9   8   8         99.16         97.17         3.49 o                         
  10   8   8        114.92        117.26         4.21 o                         
  11   8   8          3.02         -1.27         3.34 o                         
  12   8   8         34.86         32.52         5.07 o                         
 -13   9   8          7.48          2.96         5.03 o                         
 -12   9   8         58.62         60.93         3.25 o                         
 -11   9   8         43.08         43.35         3.03 o                         
 -10   9   8        412.13        418.21         9.39 o                         
  -9   9   8         11.53          6.70         2.25 o                         
  -8   9   8          1.57          3.07         1.65 o                         
  -7   9   8          1.38          2.55         1.46 o                         
  -6   9   8         64.29         63.03         2.15 o                         
  -5   9   8         61.90         53.25         1.42 o                         
  -4   9   8         28.34         36.16         1.51 o                         
  -3   9   8        682.02        593.13         5.42 o                         
  -2   9   8        426.81        407.55         4.73 o                         
  -1   9   8        420.36        398.47         4.22 o                         
   0   9   8        342.83        362.86         4.02 o                         
   1   9   8          6.36         11.95         0.99 o                         
   2   9   8        247.31        217.27         3.05 o                         
   3   9   8        520.50        466.21         5.09 o                         
   4   9   8        466.15        474.34         8.02 o                         
   5   9   8        148.69        141.34         3.04 o                         
   6   9   8        103.99         95.11         3.66 o                         
   7   9   8         10.12          2.49         2.68 o                         
   8   9   8         93.25         92.41         3.21 o                         
   9   9   8          1.35         -1.57         2.59 o                         
  10   9   8          2.94          1.22         3.01 o                         
  11   9   8         46.06         49.37         4.12 o                         
 -13  10   8        120.87        118.46        14.09 o                         
 -12  10   8        101.53        109.33         5.05 o                         
 -11  10   8          0.16         -0.42         2.81 o                         
 -10  10   8          3.88          2.60         2.63 o                         
  -9  10   8         12.47         13.17         2.49 o                         
  -8  10   8        107.06         90.12         3.12 o                         
  -7  10   8         97.38         91.00         2.55 o                         
  -6  10   8        120.06        102.88         2.18 o                         
  -5  10   8       1617.04       1544.01        13.68 o                         
  -4  10   8        199.98        189.59         3.20 o                         
  -3  10   8       1311.98       1318.37        11.54 o                         
  -2  10   8         41.96         31.02         1.19 o                         
  -1  10   8          0.06          0.72         1.05 o                         
   0  10   8        156.99        159.50         2.37 o                         
   1  10   8        127.07        115.99         2.18 o                         
   2  10   8          0.47          0.51         1.00 o                         
   3  10   8          1.01          0.65         0.62 o                         
   4  10   8          7.89          6.54         1.42 o                         
   5  10   8        753.64        734.20        10.31 o                         
   6  10   8         24.86         27.19         2.32 o                         
   7  10   8         74.61         68.75         3.28 o                         
   8  10   8         14.70         14.38         2.66 o                         
   9  10   8        223.86        242.55         5.85 o                         
  10  10   8        127.13        130.26         5.79 o                         
  11  10   8          3.77          7.58         3.95 o                         
 -12  11   8         20.31         17.41         3.37 o                         
 -11  11   8        121.04        133.46         4.80 o                         
 -10  11   8        165.95        155.32         4.65 o                         
  -9  11   8          0.01         -0.53         2.67 o                         
  -8  11   8         10.67          8.44         2.30 o                         
  -7  11   8        249.43        253.21         4.54 o                         
  -6  11   8         58.53         52.82         1.69 o                         
  -5  11   8         93.35         88.34         2.24 o                         
  -4  11   8        169.26        171.10         3.01 o                         
  -3  11   8          5.88          5.34         1.57 o                         
  -2  11   8        185.80        190.62         3.47 o                         
  -1  11   8        292.06        279.27         4.09 o                         
   0  11   8          2.38          2.06         1.35 o                         
   1  11   8         13.30         10.58         1.17 o                         
   2  11   8         54.33         62.94         1.85 o                         
   3  11   8        135.10        128.54         2.54 o                         
   4  11   8        251.00        269.40         4.89 o                         
   5  11   8         30.96         27.46         1.75 o                         
   6  11   8        115.24        111.36         2.94 o                         
   7  11   8          1.95         -1.87         1.87 o                         
   8  11   8        274.93        256.40         6.71 o                         
   9  11   8          2.38          5.19         2.68 o                         
  10  11   8          4.80          6.52         3.60 o                         
  11  11   8          3.39          3.51         9.23 o                         
 -12  12   8         28.06         32.43         9.59 o                         
 -11  12   8        110.22        115.27         5.02 o                         
 -10  12   8         51.09         48.34         3.84 o                         
  -9  12   8          7.26          9.06         2.77 o                         
  -8  12   8         44.14         38.84         2.55 o                         
  -7  12   8         52.77         40.46         2.20 o                         
  -6  12   8        264.52        253.59         4.19 o                         
  -5  12   8        134.07        137.07         2.57 o                         
  -4  12   8          1.25          1.26         1.25 o                         
  -3  12   8        772.09        820.00         9.64 o                         
  -2  12   8        469.44        432.68         5.81 o                         
  -1  12   8       1102.14       1045.17        11.79 o                         
   0  12   8        475.59        505.14         7.56 o                         
   1  12   8        162.40        178.28         2.88 o                         
   2  12   8          7.71          8.00         1.49 o                         
   3  12   8          2.20          1.17         1.35 o                         
   4  12   8         64.67         65.55         2.33 o                         
   5  12   8        673.43        702.64         9.57 o                         
   6  12   8         65.14         68.65         2.65 o                         
   7  12   8        414.20        427.62         6.91 o                         
   8  12   8        136.46        140.01         4.95 o                         
   9  12   8          4.71         -2.93         3.00 o                         
  10  12   8          4.11         10.15         3.44 o                         
 -11  13   8          7.44         14.74         8.36 o                         
 -10  13   8         48.44         38.65         3.52 o                         
  -9  13   8         14.90         14.06         2.57 o                         
  -8  13   8          0.82         -1.39         2.26 o                         
  -7  13   8        174.62        174.78         4.69 o                         
  -6  13   8        105.20         91.68         2.64 o                         
  -5  13   8        248.86        250.13         3.54 o                         
  -4  13   8          1.73          4.28         1.57 o                         
  -3  13   8         18.90         23.07         1.91 o                         
  -2  13   8        300.01        292.26         4.74 o                         
  -1  13   8        342.69        367.81         5.35 o                         
   0  13   8        340.40        349.35         4.88 o                         
   1  13   8          5.14          3.44         1.49 o                         
   2  13   8         88.01         81.85         2.27 o                         
   3  13   8          0.03         -0.95         1.38 o                         
   4  13   8        403.82        393.82         6.43 o                         
   5  13   8          6.61          3.28         2.15 o                         
   6  13   8          6.98          5.91         2.19 o                         
   7  13   8         17.86         25.27         2.74 o                         
   8  13   8         61.75         64.77         3.70 o                         
   9  13   8          4.33         -0.45         3.31 o                         
 -10  14   8        260.22        278.23         7.43 o                         
  -9  14   8        104.05        127.33         4.73 o                         
  -8  14   8         86.28         96.60         3.78 o                         
  -7  14   8         68.70         76.36         3.39 o                         
  -6  14   8        206.60        193.46         3.97 o                         
  -5  14   8        443.90        436.58         6.87 o                         
  -4  14   8          3.46          4.54         1.88 o                         
  -3  14   8        813.73        860.64        10.50 o                         
  -2  14   8          5.75          5.13         1.81 o                         
  -1  14   8        254.45        255.29         4.44 o                         
   0  14   8        716.83        728.10         8.48 o                         
   1  14   8        141.19        131.74         2.83 o                         
   2  14   8        250.74        252.16         3.85 o                         
   3  14   8         25.24         28.54         2.01 o                         
   4  14   8         89.34         79.70         2.99 o                         
   5  14   8          3.23          4.34         2.20 o                         
   6  14   8         59.65         59.72         3.16 o                         
   7  14   8        111.97        118.36         4.35 o                         
   8  14   8         57.24         71.37         3.76 o                         
   9  14   8          9.07          7.69         3.97 o                         
  -9  15   8        113.91        123.11         4.25 o                         
  -8  15   8          2.37          0.55         3.02 o                         
  -7  15   8         72.50         71.50         3.46 o                         
  -6  15   8         85.78         80.62         3.43 o                         
  -5  15   8         23.58         21.27         2.66 o                         
  -4  15   8          2.39          1.39         2.21 o                         
  -3  15   8         40.24         37.32         2.23 o                         
  -2  15   8        124.67        130.19         3.27 o                         
  -1  15   8          0.55         -1.72         1.89 o                         
   0  15   8        118.71        119.21         2.92 o                         
   1  15   8        178.86        179.50         3.51 o                         
   2  15   8        518.73        543.55         7.21 o                         
   3  15   8        398.14        436.82         6.42 o                         
   4  15   8          4.68          2.23         2.15 o                         
   5  15   8         83.28         95.91         5.12 o                         
   6  15   8         40.17         38.71         3.05 o                         
   7  15   8        104.66        102.04         3.89 o                         
   8  15   8        111.97        116.64         5.04 o                         
  -9  16   8         49.31         58.07         8.25 o                         
  -8  16   8         14.23         11.92         3.17 o                         
  -7  16   8         46.86         44.52         3.48 o                         
  -6  16   8        167.26        161.03         4.80 o                         
  -5  16   8        205.14        203.72         4.95 o                         
  -4  16   8         23.44         21.87         2.74 o                         
  -3  16   8          3.19          3.63         2.29 o                         
  -2  16   8        107.41        102.68         2.99 o                         
  -1  16   8          8.98          9.80         1.91 o                         
   0  16   8        305.63        329.72         6.59 o                         
   1  16   8         68.91         69.43         2.66 o                         
   2  16   8         66.02         57.97         2.93 o                         
   3  16   8        108.20        108.17         4.06 o                         
   4  16   8        249.14        242.45         5.38 o                         
   5  16   8        135.86        136.82         4.33 o                         
   6  16   8          0.26         -2.43         2.75 o                         
   7  16   8         57.82         62.93         3.91 o                         
  -8  17   8         33.83         50.04        12.08 o                         
  -7  17   8          0.06          0.15         3.08 o                         
  -6  17   8          1.57         -0.22         2.89 o                         
  -5  17   8         94.17        101.03         4.18 o                         
  -4  17   8         44.71         40.37         3.23 o                         
  -3  17   8         21.01         20.40         2.74 o                         
  -2  17   8         98.72        101.76         3.56 o                         
  -1  17   8         51.26         49.17         2.51 o                         
   0  17   8        108.89        102.32         3.15 o                         
   1  17   8         99.57        108.84         3.59 o                         
   2  17   8         13.79          8.17         2.50 o                         
   3  17   8         22.77         25.54         3.49 o                         
   4  17   8          7.59          4.44         2.67 o                         
   5  17   8         74.94         83.32         3.80 o                         
   6  17   8         21.80         30.32         3.58 o                         
  -6  18   8         57.00         61.14         5.32 o                         
  -5  18   8          8.35          5.45         2.72 o                         
  -4  18   8          1.19          0.89         2.63 o                         
  -3  18   8         27.68         30.56         2.93 o                         
  -2  18   8          0.91         -2.88         2.88 o                         
  -1  18   8         15.97         21.91         2.73 o                         
   0  18   8         27.07         30.06         3.01 o                         
   1  18   8          0.26         -1.13         2.70 o                         
   2  18   8        169.72        182.50         6.25 o                         
   3  18   8          2.36          3.53         2.78 o                         
   4  18   8        147.89        150.52         4.95 o                         
  -5  19   8         83.77         79.30         9.20 o                         
  -4  19   8          8.28          9.32         4.86 o                         
  -3  19   8         23.36         27.53         3.16 o                         
  -2  19   8          0.61         -0.25         3.17 o                         
  -1  19   8          3.79          7.68         3.07 o                         
   0  19   8         10.62          9.86         3.33 o                         
   1  19   8        288.50        303.90         8.40 o                         
   2  19   8         21.62         22.69         3.76 o                         
   3  19   8          8.68         13.53         7.13 o                         
  -2  20   8         66.61         65.22        10.32 o                         
  -1  20   8        149.74        155.02        19.60 o                         
 -13   0   9        219.74        247.67         8.76 o                         
 -11   0   9        661.39        659.32        11.86 o                         
  -9   0   9        287.16        257.07         5.77 o                         
  -7   0   9       3455.40       3243.64        38.66 o                         
  -5   0   9        890.78        782.11         9.16 o                         
  -3   0   9        367.01        356.58         3.96 o                         
  -1   0   9       8271.46       9169.62        99.49 o                         
   1   0   9       7614.35       8349.78       116.19 o                         
   3   0   9       1302.64       1323.07        15.74 o                         
   5   0   9       3832.11       4186.57        53.11 o                         
   7   0   9          7.96          9.91         1.62 o                         
   9   0   9        886.84        905.45        16.09 o                         
  11   0   9         73.81         69.13         6.51 o                         
  13   0   9          0.75         -5.12         5.51 o                         
 -15   1   9          6.98          6.20         9.21 o                         
 -14   1   9          0.06         -2.97         3.37 o                         
 -13   1   9         12.14          7.87         2.96 o                         
 -12   1   9        560.73        592.90         8.61 o                         
 -11   1   9        146.67        137.67         3.23 o                         
 -10   1   9         35.52         35.35         1.88 o                         
  -9   1   9        175.31        151.52         3.02 o                         
  -8   1   9        141.89        141.60         2.63 o                         
  -7   1   9        710.67        613.17         6.28 o                         
  -6   1   9         85.62         75.40         1.45 o                         
  -5   1   9         33.00         35.50         1.30 o                         
  -4   1   9        839.69        823.74         6.50 o                         
  -3   1   9        143.16        131.16         1.37 o                         
  -2   1   9        127.88        126.56         1.33 o                         
  -1   1   9       7721.37       8596.86        57.68 o                         
   0   1   9        769.06        653.32         5.97 o                         
   1   1   9        541.99        561.99         4.36 o                         
   2   1   9        465.16        469.45         4.25 o                         
   3   1   9        163.26        187.60         2.36 o                         
   4   1   9         39.70         38.97         1.11 o                         
   5   1   9         48.99         53.41         2.47 o                         
   6   1   9       1421.99       1440.07        16.35 o                         
   7   1   9          0.82         -0.36         1.35 o                         
   8   1   9          2.19          1.99         1.41 o                         
   9   1   9         56.33         56.12         2.80 o                         
  10   1   9        151.65        154.21         5.43 o                         
  11   1   9         67.52         65.86         4.00 o                         
  12   1   9         72.66         74.88         3.90 o                         
  13   1   9          0.11         -4.45         4.45 o                         
 -14   2   9          1.53         -3.13         3.13 o                         
 -13   2   9         15.20         11.84         2.82 o                         
 -12   2   9          0.37         -2.23         2.23 o                         
 -11   2   9        810.83        835.93        10.66 o                         
 -10   2   9         29.28         25.58         1.81 o                         
  -9   2   9        112.62        103.68         2.43 o                         
  -8   2   9       1529.32       1528.16        14.66 o                         
  -7   2   9       1448.62       1430.43        13.62 o                         
  -6   2   9        380.92        390.96         4.06 o                         
  -5   2   9       2356.91       2231.57        16.54 o                         
  -4   2   9          6.75          2.10         0.52 o                         
  -3   2   9        174.79        172.04         1.79 o                         
  -2   2   9        297.89        377.01         3.06 o                         
  -1   2   9       2833.95       2745.09        18.35 o                         
   0   2   9          1.73          3.37         0.40 o                         
   1   2   9         20.32         27.66         0.58 o                         
   2   2   9         72.03         97.93         1.33 o                         
   3   2   9          0.37          0.11         0.56 o                         
   4   2   9        251.76        222.57         2.69 o                         
   5   2   9        110.50        109.73         3.78 o                         
   6   2   9        329.91        327.49         4.67 o                         
   7   2   9        493.25        506.86         6.83 o                         
   8   2   9         12.42         12.11         1.60 o                         
   9   2   9        395.75        395.08         6.09 o                         
  10   2   9         13.91         11.81         2.33 o                         
  11   2   9         77.97         79.51         4.74 o                         
  12   2   9         60.66         63.05         4.69 o                         
  13   2   9          0.07          3.79         4.86 o                         
 -14   3   9         12.48         11.61         3.49 o                         
 -13   3   9          2.21          3.44         2.64 o                         
 -12   3   9         60.06         62.34         3.20 o                         
 -11   3   9         86.11         71.63         2.65 o                         
 -10   3   9          0.09          0.69         1.80 o                         
  -9   3   9         14.27         13.85         1.44 o                         
  -8   3   9        378.03        385.50         4.73 o                         
  -7   3   9        110.08        129.96         2.22 o                         
  -6   3   9        103.62        126.39         2.06 o                         
  -5   3   9       1222.38       1212.40         9.58 o                         
  -4   3   9       1038.45        985.69         7.39 o                         
  -3   3   9        120.42        133.25         1.76 o                         
  -2   3   9        173.72        138.67         1.49 o                         
  -1   3   9        974.37       1060.58         7.72 o                         
   0   3   9       1089.53       1143.56         9.01 o                         
   1   3   9       1356.08       1500.54        10.81 o                         
   2   3   9        112.72        145.35         1.80 o                         
   3   3   9        358.62        353.21         3.73 o                         
   4   3   9        387.27        390.76         5.58 o                         
   5   3   9         79.29         78.58         2.87 o                         
   6   3   9        571.50        583.99         6.88 o                         
   7   3   9          0.18         -0.98         0.98 o                         
   8   3   9        191.96        175.45         3.71 o                         
   9   3   9          4.55          5.46         2.07 o                         
  10   3   9         27.66         27.15         2.58 o                         
  11   3   9         34.29         35.06         4.51 o                         
  12   3   9         71.60         62.99         5.45 o                         
  13   3   9         11.24         16.32         4.89 o                         
 -14   4   9          8.47          2.25         3.60 o                         
 -13   4   9        127.64        134.20         4.37 o                         
 -12   4   9         18.08         17.44         2.57 o                         
 -11   4   9        667.63        691.83         9.24 o                         
 -10   4   9         47.73         55.88         2.47 o                         
  -9   4   9         50.98         57.69         2.34 o                         
  -8   4   9        192.43        193.64         3.24 o                         
  -7   4   9        199.88        199.26         3.30 o                         
  -6   4   9        827.65        729.09         7.56 o                         
  -5   4   9        817.34        878.88         8.03 o                         
  -4   4   9       1412.40       1469.41        10.84 o                         
  -3   4   9         75.94         73.53         1.52 o                         
  -2   4   9          0.40          1.38         0.57 o                         
  -1   4   9       3981.76       4163.46        30.57 o                         
   0   4   9        265.28        239.92         2.16 o                         
   1   4   9        243.89        245.00         2.27 o                         
   2   4   9        856.88        815.81         7.13 o                         
   3   4   9        147.22        165.82         2.23 o                         
   4   4   9        196.25        214.48         2.86 o                         
   5   4   9        406.94        404.00         8.79 o                         
   6   4   9         66.14         51.73         3.02 o                         
   7   4   9        177.62        174.85         3.59 o                         
   8   4   9         92.97         79.18         3.25 o                         
   9   4   9        598.29        602.16        10.58 o                         
  10   4   9         36.37         31.48         2.36 o                         
  11   4   9         68.54         65.54         5.89 o                         
  12   4   9        113.24        115.50         5.42 o                         
 -14   5   9          8.85         11.15         4.40 o                         
 -13   5   9         12.90         11.39         2.97 o                         
 -12   5   9        316.35        311.49         6.40 o                         
 -11   5   9         65.76         60.84         3.38 o                         
 -10   5   9          5.60          3.74         1.96 o                         
  -9   5   9          5.45          3.49         1.39 o                         
  -8   5   9        254.97        242.88         4.08 o                         
  -7   5   9          1.10          2.75         1.16 o                         
  -6   5   9         64.13         50.07         1.42 o                         
  -5   5   9        780.57        767.59         7.10 o                         
  -4   5   9        232.29        212.12         3.09 o                         
  -3   5   9        175.01        153.26         1.91 o                         
  -2   5   9        880.76        988.17         7.71 o                         
  -1   5   9          3.29          1.49         0.55 o                         
   0   5   9       1461.34       1450.69        10.20 o                         
   1   5   9          6.62         10.11         0.71 o                         
   2   5   9       1036.40       1039.80         8.80 o                         
   3   5   9        543.99        462.63         5.09 o                         
   4   5   9        835.79        834.02         9.83 o                         
   5   5   9         48.66         40.12         1.70 o                         
   6   5   9        719.28        739.88        10.25 o                         
   7   5   9         22.18         17.84         1.59 o                         
   8   5   9          0.80          0.13         1.99 o                         
   9   5   9         85.03         89.62         3.30 o                         
  10   5   9          0.09         -1.54         2.26 o                         
  11   5   9          3.07          2.94         3.25 o                         
  12   5   9          0.62         -1.21         3.92 o                         
 -14   6   9         16.20         -1.77        12.71 o                         
 -13   6   9         31.32         36.20         3.40 o                         
 -12   6   9        305.71        359.82         7.34 o                         
 -11   6   9        230.94        244.23         5.69 o                         
 -10   6   9        116.46        116.61         3.56 o                         
  -9   6   9         40.68         35.03         1.93 o                         
  -8   6   9        131.66        123.55         2.89 o                         
  -7   6   9        917.74        812.47         9.12 o                         
  -6   6   9         49.01         46.53         1.33 o                         
  -5   6   9         12.68         10.09         0.98 o                         
  -4   6   9       1802.16       1630.72        14.45 o                         
  -3   6   9       1111.80       1135.39         9.71 o                         
  -2   6   9         45.79         68.72         1.30 o                         
  -1   6   9       4330.83       4504.93        32.35 o                         
   0   6   9       1571.19       1612.02        11.85 o                         
   1   6   9        202.97        217.24         2.48 o                         
   2   6   9       4420.92       4410.41        37.70 o                         
   3   6   9        282.44        259.39         3.21 o                         
   4   6   9        620.60        622.39         9.01 o                         
   5   6   9         52.43         60.04         2.74 o                         
   6   6   9        162.89        166.99         3.53 o                         
   7   6   9         49.07         47.89         2.52 o                         
   8   6   9          0.20         -2.04         2.04 o                         
   9   6   9         72.49         79.79         3.33 o                         
  10   6   9          1.43         -2.09         2.48 o                         
  11   6   9         18.09         24.35         4.03 o                         
  12   6   9        117.87        115.41         7.62 o                         
 -14   7   9         19.50         16.19         7.87 o                         
 -13   7   9          3.63          0.88         3.26 o                         
 -12   7   9          0.45          1.23         2.86 o                         
 -11   7   9        120.66        127.00         4.86 o                         
 -10   7   9          5.50          5.85         2.29 o                         
  -9   7   9          0.26         -0.24         1.71 o                         
  -8   7   9        126.47        139.41         2.72 o                         
  -7   7   9        258.88        233.99         3.30 o                         
  -6   7   9         69.04         48.87         1.42 o                         
  -5   7   9        804.90        785.15         8.40 o                         
  -4   7   9        603.22        548.37         7.59 o                         
  -3   7   9          1.19          1.81         0.74 o                         
  -2   7   9        134.68        133.90         1.98 o                         
  -1   7   9       1123.92        961.38         8.10 o                         
   0   7   9        525.55        575.01         5.59 o                         
   1   7   9          3.41          0.01         0.82 o                         
   2   7   9        351.27        341.32         5.12 o                         
   3   7   9       1597.56       1466.67        15.43 o                         
   4   7   9        920.43        894.38        11.32 o                         
   5   7   9         85.65        111.41         4.26 o                         
   6   7   9        809.77        844.88        14.94 o                         
   7   7   9         19.91         21.25         2.27 o                         
   8   7   9         49.31         50.10         2.85 o                         
   9   7   9         42.65         39.51         2.75 o                         
  10   7   9         38.77         40.15         2.95 o                         
  11   7   9         26.14         20.39         4.20 o                         
  12   7   9         35.10         36.94         5.59 o                         
 -13   8   9          5.41          6.87         3.39 o                         
 -12   8   9        115.99        111.14         4.02 o                         
 -11   8   9          0.93         -2.22         2.43 o                         
 -10   8   9         13.14         12.85         2.44 o                         
  -9   8   9        342.22        361.31         5.33 o                         
  -8   8   9       1831.28       1814.81        19.66 o                         
  -7   8   9        425.42        401.74         5.47 o                         
  -6   8   9        179.33        162.53         2.63 o                         
  -5   8   9          5.93          3.69         0.88 o                         
  -4   8   9        992.52        885.51         9.15 o                         
  -3   8   9        560.12        553.64         5.88 o                         
  -2   8   9       1444.38       1432.71        12.28 o                         
  -1   8   9        310.42        287.00         3.18 o                         
   0   8   9       1020.49       1037.84         9.98 o                         
   1   8   9        506.23        482.67         5.44 o                         
   2   8   9        876.42        884.53         9.89 o                         
   3   8   9        112.59         90.32         2.57 o                         
   4   8   9          0.40          0.83         1.47 o                         
   5   8   9        397.46        423.99         7.58 o                         
   6   8   9       2445.64       2574.15        35.79 o                         
   7   8   9          5.54          4.47         2.36 o                         
   8   8   9         32.73         32.54         2.72 o                         
   9   8   9         80.10         85.94         3.45 o                         
  10   8   9        321.76        361.91         8.81 o                         
  11   8   9         38.40         41.75         4.30 o                         
  12   8   9        125.15        135.54         7.87 o                         
 -13   9   9         16.90         16.91         5.44 o                         
 -12   9   9          3.72          4.88         2.82 o                         
 -11   9   9         16.78         10.46         2.55 o                         
 -10   9   9          6.76          3.80         2.49 o                         
  -9   9   9         68.30         67.95         2.96 o                         
  -8   9   9          0.12          0.19         1.66 o                         
  -7   9   9        591.90        593.97         7.39 o                         
  -6   9   9         29.18         29.91         1.61 o                         
  -5   9   9       2052.76       1957.05        16.67 o                         
  -4   9   9        188.78        205.77         3.12 o                         
  -3   9   9        423.12        417.24         5.91 o                         
  -2   9   9       1802.89       1744.25        15.09 o                         
  -1   9   9        205.19        183.70         2.48 o                         
   0   9   9         60.16         39.79         1.29 o                         
   1   9   9        592.31        613.73         6.07 o                         
   2   9   9        206.98        229.89         4.88 o                         
   3   9   9        275.56        281.45         3.51 o                         
   4   9   9         41.16         47.84         1.91 o                         
   5   9   9        406.52        420.58         6.76 o                         
   6   9   9         81.27         79.86         3.35 o                         
   7   9   9         46.57         55.41         3.56 o                         
   8   9   9          6.43          9.07         2.48 o                         
   9   9   9         93.66         89.17         5.37 o                         
  10   9   9          0.03          4.45         2.98 o                         
  11   9   9         28.26         40.45         4.34 o                         
 -13  10   9          4.87          8.66         9.24 o                         
 -12  10   9         48.19         46.87         3.50 o                         
 -11  10   9          7.43          6.12         2.95 o                         
 -10  10   9         14.40         13.08         2.63 o                         
  -9  10   9         28.43         25.23         2.61 o                         
  -8  10   9         88.36         91.74         3.02 o                         
  -7  10   9          4.22          1.21         1.61 o                         
  -6  10   9          2.19          0.56         1.45 o                         
  -5  10   9         15.87         17.20         1.25 o                         
  -4  10   9        380.80        361.53         4.82 o                         
  -3  10   9         31.65         24.54         1.06 o                         
  -2  10   9        314.29        317.83         3.66 o                         
  -1  10   9          2.58          4.00         1.20 o                         
   0  10   9        500.96        499.36         5.70 o                         
   1  10   9         56.78         47.71         1.58 o                         
   2  10   9       1325.48       1308.65        12.66 o                         
   3  10   9         25.14         29.20         1.09 o                         
   4  10   9          0.09         -1.32         1.32 o                         
   5  10   9        363.20        372.27         8.75 o                         
   6  10   9         49.64         44.14         2.75 o                         
   7  10   9          1.01         -1.69         2.75 o                         
   8  10   9          4.97          4.76         2.93 o                         
   9  10   9         59.53         53.19         3.71 o                         
  10  10   9         23.00         22.33         3.16 o                         
  11  10   9         22.90         23.24         5.28 o                         
 -12  11   9          1.93         -1.90         4.05 o                         
 -11  11   9          0.35         -3.09         3.09 o                         
 -10  11   9          9.39         10.57         3.02 o                         
  -9  11   9         42.85         35.03         3.09 o                         
  -8  11   9          0.02         -0.64         2.30 o                         
  -7  11   9        150.12        165.42         3.75 o                         
  -6  11   9         51.81         42.61         1.88 o                         
  -5  11   9        561.66        558.23         6.46 o                         
  -4  11   9         33.95         31.23         1.33 o                         
  -3  11   9        320.79        318.78         4.45 o                         
  -2  11   9        195.33        190.88         4.15 o                         
  -1  11   9        651.70        648.86         7.30 o                         
   0  11   9         22.08         16.57         1.60 o                         
   1  11   9         32.86         35.42         1.42 o                         
   2  11   9         43.38         43.33         1.47 o                         
   3  11   9       1511.60       1521.21        16.02 o                         
   4  11   9         66.33         66.77         2.08 o                         
   5  11   9        367.43        383.62         5.71 o                         
   6  11   9          0.04         -0.35         2.00 o                         
   7  11   9         11.51          8.83         2.23 o                         
   8  11   9          2.99          4.83         2.73 o                         
   9  11   9        244.56        275.03         5.92 o                         
  10  11   9        107.03        131.97         4.37 o                         
  11  11   9          1.15          9.14         9.66 o                         
 -11  12   9          2.37          1.21         3.40 o                         
 -10  12   9          8.02          5.58         3.16 o                         
  -9  12   9          4.17          1.29         2.96 o                         
  -8  12   9        187.33        184.25         4.06 o                         
  -7  12   9         11.01         10.34         1.91 o                         
  -6  12   9          1.44          1.61         1.69 o                         
  -5  12   9        166.76        154.24         2.90 o                         
  -4  12   9        422.30        412.93         5.36 o                         
  -3  12   9        334.61        322.27         4.89 o                         
  -2  12   9         94.00        101.68         2.73 o                         
  -1  12   9         58.45         55.09         2.06 o                         
   0  12   9        144.60        140.85         3.07 o                         
   1  12   9         12.00         15.17         1.56 o                         
   2  12   9       1015.09       1020.72        11.02 o                         
   3  12   9        386.87        395.16         5.42 o                         
   4  12   9          7.21          7.27         1.52 o                         
   5  12   9         53.68         51.67         2.70 o                         
   6  12   9          0.70          1.36         1.99 o                         
   7  12   9          8.03          6.68         2.16 o                         
   8  12   9         51.81         56.65         3.70 o                         
   9  12   9          7.28          6.42         2.92 o                         
  10  12   9        133.80        135.79         6.06 o                         
 -11  13   9         25.70         35.50        10.36 o                         
 -10  13   9          1.92         -2.61         3.18 o                         
  -9  13   9         29.71         36.84         3.24 o                         
  -8  13   9          0.18          0.34         2.27 o                         
  -7  13   9        124.22        111.86         4.18 o                         
  -6  13   9        350.58        346.90         5.43 o                         
  -5  13   9        708.35        731.80         8.53 o                         
  -4  13   9          0.18          0.62         1.43 o                         
  -3  13   9         39.50         42.81         2.09 o                         
  -2  13   9        484.78        499.54         6.87 o                         
  -1  13   9          9.36          7.14         1.80 o                         
   0  13   9        254.89        249.97         4.12 o                         
   1  13   9          9.29         14.00         1.64 o                         
   2  13   9          6.62          5.83         1.50 o                         
   3  13   9        399.99        399.21         6.86 o                         
   4  13   9        286.95        312.50         5.35 o                         
   5  13   9         20.09         15.86         2.31 o                         
   6  13   9        233.10        241.36         4.86 o                         
   7  13   9         31.86         23.84         2.78 o                         
   8  13   9         66.78         71.91         3.75 o                         
   9  13   9         71.29         68.42         4.14 o                         
 -10  14   9          2.06         -1.99         3.30 o                         
  -9  14   9         24.34         20.48         2.98 o                         
  -8  14   9        196.46        203.52         6.07 o                         
  -7  14   9          1.38         -0.76         2.57 o                         
  -6  14   9         40.12         34.15         2.64 o                         
  -5  14   9        163.77        166.11         4.22 o                         
  -4  14   9         11.64          8.80         1.82 o                         
  -3  14   9         74.19         79.38         2.66 o                         
  -2  14   9         89.15         98.75         3.91 o                         
  -1  14   9        693.09        701.64         9.18 o                         
   0  14   9         60.08         57.72         2.18 o                         
   1  14   9        304.30        301.24         4.53 o                         
   2  14   9        706.01        735.14         8.18 o                         
   3  14   9         17.38         15.70         2.11 o                         
   4  14   9         16.60         23.82         2.30 o                         
   5  14   9        203.04        204.47         6.10 o                         
   6  14   9        386.83        408.38         7.15 o                         
   7  14   9         10.76          5.78         2.89 o                         
   8  14   9         42.69         48.04         3.62 o                         
 -10  15   9          5.36         -2.82        10.07 o                         
  -9  15   9          0.14         -0.94         2.77 o                         
  -8  15   9          8.54          6.04         2.98 o                         
  -7  15   9         52.51         54.68         3.58 o                         
  -6  15   9         15.29         12.74         2.66 o                         
  -5  15   9          6.25          3.37         2.51 o                         
  -4  15   9          0.03          0.04         2.49 o                         
  -3  15   9        123.17        119.68         3.09 o                         
  -2  15   9        106.90        100.97         2.97 o                         
  -1  15   9          0.92         -1.55         1.98 o                         
   0  15   9          1.39          0.10         1.86 o                         
   1  15   9        123.31        134.28         3.11 o                         
   2  15   9         45.21         47.14         2.47 o                         
   3  15   9          2.86          0.19         2.03 o                         
   4  15   9        117.93        119.01         3.31 o                         
   5  15   9         52.04         46.14         3.12 o                         
   6  15   9        386.02        421.85         7.70 o                         
   7  15   9         48.56         44.08         3.56 o                         
   8  15   9          0.22         -3.51         3.99 o                         
  -9  16   9         38.12         36.73        12.65 o                         
  -8  16   9         43.31         45.56         3.88 o                         
  -7  16   9        231.66        246.20         5.93 o                         
  -6  16   9         41.35         41.26         3.28 o                         
  -5  16   9         21.41         25.19         2.81 o                         
  -4  16   9          7.45          6.22         2.63 o                         
  -3  16   9         37.39         35.18         2.74 o                         
  -2  16   9         84.03         77.96         3.00 o                         
  -1  16   9        810.43        823.24         9.73 o                         
   0  16   9        376.21        389.63         5.63 o                         
   1  16   9        174.30        176.49         4.10 o                         
   2  16   9          0.03         -2.39         2.39 o                         
   3  16   9         20.00         21.13         2.38 o                         
   4  16   9          0.01         -1.53         2.59 o                         
   5  16   9        185.56        197.22         4.77 o                         
   6  16   9          1.87          0.22         2.74 o                         
   7  16   9          5.32          4.37         3.43 o                         
  -8  17   9        294.11        283.08        22.82 o                         
  -7  17   9         23.15         19.29         3.22 o                         
  -6  17   9          2.28          3.80         2.98 o                         
  -5  17   9         19.99         20.63         2.87 o                         
  -4  17   9          5.88          3.39         2.56 o                         
  -3  17   9          6.16          6.95         2.64 o                         
  -2  17   9        104.36        110.72         3.65 o                         
  -1  17   9          6.65          5.98         2.08 o                         
   0  17   9         18.89         13.11         2.48 o                         
   1  17   9         17.97         12.51         2.59 o                         
   2  17   9        117.45        126.77         4.63 o                         
   3  17   9        145.59        146.97         6.01 o                         
   4  17   9         33.19         36.36         2.96 o                         
   5  17   9         47.69         43.71         3.40 o                         
   6  17   9        188.10        179.98        16.83 o                         
  -6  18   9         56.00         61.82         7.87 o                         
  -5  18   9         23.86         19.73         2.98 o                         
  -4  18   9         27.64         21.72         2.78 o                         
  -3  18   9          0.05          0.07         2.68 o                         
  -2  18   9        250.72        259.51         5.75 o                         
  -1  18   9        348.37        368.61         7.25 o                         
   0  18   9        178.09        192.19         5.40 o                         
   1  18   9          1.45         -1.79         2.68 o                         
   2  18   9         18.14         15.07         2.91 o                         
   3  18   9          7.02          5.71         2.83 o                         
   4  18   9          2.52          0.54         3.57 o                         
  -5  19   9         38.85         36.60        10.22 o                         
  -3  19   9          0.36          4.65         3.22 o                         
  -2  19   9        146.83        160.81         6.24 o                         
  -1  19   9          4.52          1.12         3.36 o                         
   0  19   9         88.43         81.40         4.98 o                         
   1  19   9         20.07         15.30         4.29 o                         
   2  19   9          4.42         -4.33         7.31 o                         
  -1  20   9        181.40        186.17        12.33 o                         
 -14   0  10         83.97         96.50        11.86 o                         
 -12   0  10        431.09        481.75        11.47 o                         
 -10   0  10        126.58        113.03         3.95 o                         
  -8   0  10         60.30         40.32         2.35 o                         
  -6   0  10      10744.22      10455.42       129.98 o                         
  -4   0  10       5744.38       5792.85        63.40 o                         
  -2   0  10        235.33        295.39         3.30 o                         
   0   0  10        862.16        813.34        12.24 o                         
   2   0  10       1521.02       1592.39        17.76 o                         
   4   0  10       4719.77       4763.44        57.63 o                         
   6   0  10         46.12         45.63         2.48 o                         
   8   0  10          1.33          0.61         2.37 o                         
  10   0  10        577.46        594.18        12.38 o                         
  12   0  10          3.85         -4.42         4.42 o                         
 -14   1  10         54.76         56.28         4.20 o                         
 -13   1  10        229.92        252.07         6.54 o                         
 -12   1  10          1.84          0.22         2.34 o                         
 -11   1  10        143.55        127.72         3.05 o                         
 -10   1  10         24.72         22.35         1.78 o                         
  -9   1  10          5.36          4.45         1.47 o                         
  -8   1  10        230.64        213.08         3.22 o                         
  -7   1  10        174.63        176.24         2.44 o                         
  -6   1  10       1185.48       1148.46        10.47 o                         
  -5   1  10         56.84         49.84         1.18 o                         
  -4   1  10          9.14          2.82         0.72 o                         
  -3   1  10        346.53        359.72         2.95 o                         
  -2   1  10          1.20         14.17         0.54 o                         
  -1   1  10        476.88        522.38         6.02 o                         
   0   1  10        246.28        312.98         3.21 o                         
   1   1  10        766.62        767.41         7.57 o                         
   2   1  10        142.44        173.14         1.88 o                         
   3   1  10       1513.43       1577.99        13.04 o                         
   4   1  10         23.46         26.96         1.54 o                         
   5   1  10         56.26         48.04         1.59 o                         
   6   1  10         87.79        102.86         2.67 o                         
   7   1  10        166.34        155.76         3.28 o                         
   8   1  10          7.43          4.00         1.42 o                         
   9   1  10         94.88         83.91         2.69 o                         
  10   1  10        123.65        121.39         3.72 o                         
  11   1  10        538.93        572.85        12.26 o                         
  12   1  10         18.33         15.66         3.26 o                         
  13   1  10         28.60         22.22         7.54 o                         
 -14   2  10         74.15         72.65         4.16 o                         
 -13   2  10        107.22        107.46         4.24 o                         
 -12   2  10          2.38         -0.91         2.18 o                         
 -11   2  10        225.11        223.35         4.42 o                         
 -10   2  10          0.07          1.15         1.60 o                         
  -9   2  10        237.87        240.44         3.73 o                         
  -8   2  10        135.79        121.89         2.21 o                         
  -7   2  10        437.36        440.02         4.77 o                         
  -6   2  10        700.00        724.78         7.01 o                         
  -5   2  10       1432.68       1444.47        11.60 o                         
  -4   2  10       2473.45       2425.17        17.85 o                         
  -3   2  10         31.18         18.80         0.62 o                         
  -2   2  10        270.35        299.28         2.64 o                         
  -1   2  10        420.22        427.39         3.09 o                         
   0   2  10         74.80        119.91         1.10 o                         
   1   2  10        132.10         91.38         1.11 o                         
   2   2  10         39.65         48.07         1.00 o                         
   3   2  10          2.35          0.82         0.67 o                         
   4   2  10       1087.20       1033.34        12.43 o                         
   5   2  10        178.77        199.18         2.94 o                         
   6   2  10        684.90        710.14         8.47 o                         
   7   2  10        504.33        499.11         6.81 o                         
   8   2  10        141.96        132.35         2.80 o                         
   9   2  10         43.57         43.52         2.26 o                         
  10   2  10          5.35         -2.29         2.45 o                         
  11   2  10        169.46        169.16         5.56 o                         
  12   2  10         15.20         11.96         3.37 o                         
  13   2  10          0.92         -7.53         7.53 o                         
 -14   3  10          0.84         -3.80         3.80 o                         
 -13   3  10         26.64         24.59         3.19 o                         
 -12   3  10        107.61        105.34         3.63 o                         
 -11   3  10         68.10         52.76         2.53 o                         
 -10   3  10        146.56        146.64         3.54 o                         
  -9   3  10         24.24         22.10         1.56 o                         
  -8   3  10        381.67        348.78         4.52 o                         
  -7   3  10         46.76         38.91         1.39 o                         
  -6   3  10        257.28        271.61         4.17 o                         
  -5   3  10          0.40          1.76         0.77 o                         
  -4   3  10        495.60        456.55         4.09 o                         
  -3   3  10        931.58        921.54         7.84 o                         
  -2   3  10          4.89          1.75         0.49 o                         
  -1   3  10        157.64        154.54         1.50 o                         
   0   3  10         50.26         40.74         0.98 o                         
   1   3  10         51.52         63.75         0.97 o                         
   2   3  10          2.80          2.27         0.61 o                         
   3   3  10       1150.79       1061.32         9.95 o                         
   4   3  10          2.42          1.70         0.95 o                         
   5   3  10        390.81        392.89        11.42 o                         
   6   3  10         22.85         22.20         1.72 o                         
   7   3  10        595.09        599.93         7.37 o                         
   8   3  10         56.72         56.96         2.30 o                         
   9   3  10         33.94         30.51         2.37 o                         
  10   3  10         84.94         82.54         3.84 o                         
  11   3  10         56.03         48.39         3.69 o                         
  12   3  10         18.29         15.26         3.41 o                         
 -14   4  10        103.47        127.09         5.27 o                         
 -13   4  10          4.83          2.05         2.75 o                         
 -12   4  10         15.33         13.18         2.64 o                         
 -11   4  10         33.42         28.85         2.26 o                         
 -10   4  10          2.91         -0.47         1.88 o                         
  -9   4  10        639.02        644.80         8.32 o                         
  -8   4  10         38.45         27.55         1.29 o                         
  -7   4  10        787.21        730.06         7.97 o                         
  -6   4  10         33.33         62.81         1.75 o                         
  -5   4  10         70.64         58.38         1.36 o                         
  -4   4  10        230.90        217.46         2.28 o                         
  -3   4  10         27.49         25.51         0.83 o                         
  -2   4  10         34.78         31.31         0.83 o                         
  -1   4  10        291.81        309.39         3.45 o                         
   0   4  10          3.28          9.93         0.55 o                         
   1   4  10        531.56        507.41         4.30 o                         
   2   4  10         14.78         10.26         0.71 o                         
   3   4  10        102.89        111.06         1.74 o                         
   4   4  10       1139.76       1098.42        10.55 o                         
   5   4  10          5.13          9.33         1.77 o                         
   6   4  10         49.48         44.52         2.04 o                         
   7   4  10        340.77        335.48         5.55 o                         
   8   4  10        163.57        151.54         3.57 o                         
   9   4  10          5.99          7.57         2.13 o                         
  10   4  10         15.83         11.24         2.43 o                         
  11   4  10         61.12         66.75         5.14 o                         
  12   4  10         23.47         22.70         3.53 o                         
 -14   5  10          0.36          0.56         6.35 o                         
 -13   5  10        226.54        239.14         5.71 o                         
 -12   5  10          1.52         -2.33         2.67 o                         
 -11   5  10          0.05         -0.06         2.50 o                         
 -10   5  10        339.56        363.76         6.12 o                         
  -9   5  10          0.01         -1.36         1.44 o                         
  -8   5  10        105.23         97.87         2.64 o                         
  -7   5  10         89.71        109.82         2.46 o                         
  -6   5  10        814.23        734.61         7.38 o                         
  -5   5  10        195.70        175.78         2.25 o                         
  -4   5  10         37.20         28.25         0.91 o                         
  -3   5  10        502.05        531.66         5.30 o                         
  -2   5  10        290.08        263.18         2.80 o                         
  -1   5  10          0.18          0.60         0.64 o                         
   0   5  10       2570.50       2443.19        17.53 o                         
   1   5  10        472.86        500.84         4.51 o                         
   2   5  10        896.25        977.05         8.20 o                         
   3   5  10         41.51         39.95         1.19 o                         
   4   5  10        165.67        167.57         2.73 o                         
   5   5  10        292.19        300.44         5.76 o                         
   6   5  10        426.20        408.01         7.75 o                         
   7   5  10        161.30        163.08         3.38 o                         
   8   5  10         62.11         61.36         2.74 o                         
   9   5  10         25.48         17.35         2.32 o                         
  10   5  10        184.70        190.65         4.83 o                         
  11   5  10        127.66        134.96         4.85 o                         
  12   5  10         26.99         23.13         4.35 o                         
 -13   6  10          4.07          5.73         2.99 o                         
 -12   6  10        301.60        326.89         6.92 o                         
 -11   6  10         23.62         28.84         2.86 o                         
 -10   6  10         16.30         14.48         2.23 o                         
  -9   6  10        451.59        461.81         6.52 o                         
  -8   6  10         52.67         49.01         2.22 o                         
  -7   6  10        144.43        135.95         2.50 o                         
  -6   6  10       1705.31       1514.97        13.45 o                         
  -5   6  10        154.82        113.30         1.67 o                         
  -4   6  10        937.00        877.88         8.42 o                         
  -3   6  10        350.61        280.84         2.96 o                         
  -2   6  10          5.09          1.76         0.81 o                         
  -1   6  10        267.81        313.13         3.56 o                         
   0   6  10         81.29         59.95         1.27 o                         
   1   6  10       1140.40       1110.82         9.60 o                         
   2   6  10        198.19        164.57         2.11 o                         
   3   6  10        788.90        757.97         7.48 o                         
   4   6  10        191.40        213.19         3.91 o                         
   5   6  10         94.76         72.89         3.23 o                         
   6   6  10         75.15         63.51         3.89 o                         
   7   6  10         25.58         27.01         2.54 o                         
   8   6  10         14.41         11.93         2.06 o                         
   9   6  10         52.00         46.81         2.72 o                         
  10   6  10         53.74         56.99         3.24 o                         
  11   6  10        178.33        191.01         6.08 o                         
  12   6  10         52.52         49.24         6.82 o                         
 -13   7  10          8.74          7.62         3.18 o                         
 -12   7  10         42.74         48.82         3.42 o                         
 -11   7  10        136.75        126.30         4.41 o                         
 -10   7  10        382.80        362.82         6.15 o                         
  -9   7  10        155.81        149.33         3.71 o                         
  -8   7  10         72.31         52.98         2.30 o                         
  -7   7  10        244.74        242.36         3.65 o                         
  -6   7  10         46.81         52.29         1.48 o                         
  -5   7  10        247.31        191.70         3.11 o                         
  -4   7  10         53.21         49.85         1.28 o                         
  -3   7  10        149.73        158.14         2.11 o                         
  -2   7  10       1172.14       1011.64         9.64 o                         
  -1   7  10       3076.31       3158.54        25.28 o                         
   0   7  10       1125.22       1251.22        11.36 o                         
   1   7  10        106.62         88.69         1.56 o                         
   2   7  10         65.95         42.20         1.35 o                         
   3   7  10         82.44         71.16         3.87 o                         
   4   7  10        109.21         78.26         2.07 o                         
   5   7  10          0.10          0.15         1.23 o                         
   6   7  10        253.32        249.38         5.57 o                         
   7   7  10        311.51        309.36         5.95 o                         
   8   7  10        111.44        122.43         3.57 o                         
   9   7  10         24.09         22.62         2.57 o                         
  10   7  10         63.41         72.65         3.77 o                         
  11   7  10         23.90         25.34         4.98 o                         
  12   7  10          0.24         -5.67         5.67 o                         
 -13   8  10          3.66          1.19         3.35 o                         
 -12   8  10         14.83         14.57         3.49 o                         
 -11   8  10        555.31        573.58        11.27 o                         
 -10   8  10         55.96         49.78         2.94 o                         
  -9   8  10        405.97        421.85         6.13 o                         
  -8   8  10         16.74          9.89         1.81 o                         
  -7   8  10         35.71         40.16         1.51 o                         
  -6   8  10          2.37          0.60         1.11 o                         
  -5   8  10        643.35        544.57         5.92 o                         
  -4   8  10        445.72        383.51         4.19 o                         
  -3   8  10        312.58        292.54         3.44 o                         
  -2   8  10        172.29        163.73         2.27 o                         
  -1   8  10         15.52         10.24         0.96 o                         
   0   8  10         41.98         39.10         1.38 o                         
   1   8  10       1491.49       1453.42        14.56 o                         
   2   8  10         13.34         12.45         1.08 o                         
   3   8  10        186.04        174.90         4.33 o                         
   4   8  10        164.76        146.72         3.48 o                         
   5   8  10         94.52        103.42         3.05 o                         
   6   8  10       1940.07       2018.81        32.51 o                         
   7   8  10       1394.83       1439.99        19.45 o                         
   8   8  10         47.05         42.26         3.53 o                         
   9   8  10          7.17          5.11         2.44 o                         
  10   8  10          3.44          3.68         3.06 o                         
  11   8  10        234.51        264.60         8.53 o                         
 -13   9  10         47.70         35.58         6.63 o                         
 -12   9  10          0.42         -1.73         3.07 o                         
 -11   9  10         65.20         70.14         3.56 o                         
 -10   9  10        395.66        410.50         7.50 o                         
  -9   9  10        329.70        308.72         6.91 o                         
  -8   9  10         66.57         66.54         2.39 o                         
  -7   9  10         47.42         49.43         2.03 o                         
  -6   9  10         84.74         66.99         2.05 o                         
  -5   9  10        183.93        170.51         3.21 o                         
  -4   9  10        120.63         89.90         2.14 o                         
  -3   9  10        239.04        237.53         3.87 o                         
  -2   9  10          4.77          3.86         1.15 o                         
  -1   9  10        871.71        847.77         8.50 o                         
   0   9  10        185.29        189.30         2.97 o                         
   1   9  10        594.69        637.93         6.59 o                         
   2   9  10          2.99          5.55         1.16 o                         
   3   9  10          1.66          3.06         1.03 o                         
   4   9  10         10.92          5.06         1.48 o                         
   5   9  10          1.16         -0.49         1.80 o                         
   6   9  10         17.23         21.16         2.23 o                         
   7   9  10          7.36          3.57         2.89 o                         
   8   9  10        901.06        950.68        16.50 o                         
   9   9  10        120.26        110.10         5.01 o                         
  10   9  10        185.72        173.52         5.37 o                         
  11   9  10         18.85         15.94         4.57 o                         
 -13  10  10         70.10         93.49        12.50 o                         
 -12  10  10         66.05         66.13         3.82 o                         
 -11  10  10         26.08         21.75         4.13 o                         
 -10  10  10         59.75         62.99         3.61 o                         
  -9  10  10         15.44         13.29         2.47 o                         
  -8  10  10         63.86         60.17         3.02 o                         
  -7  10  10        176.45        163.45         3.87 o                         
  -6  10  10          6.10          4.94         1.52 o                         
  -5  10  10         69.44         46.90         1.67 o                         
  -4  10  10          7.82          6.81         1.57 o                         
  -3  10  10        132.81        120.29         2.70 o                         
  -2  10  10        141.56        136.53         2.79 o                         
  -1  10  10        481.62        508.41         5.79 o                         
   0  10  10          3.47          2.32         1.24 o                         
   1  10  10       1358.67       1340.65        12.42 o                         
   2  10  10        291.75        289.13         4.77 o                         
   3  10  10        150.72        156.32         3.21 o                         
   4  10  10         15.25         21.19         2.39 o                         
   5  10  10          4.47          1.14         2.37 o                         
   6  10  10         55.26         48.51         3.25 o                         
   7  10  10        236.99        254.15         5.90 o                         
   8  10  10          5.13          6.47         2.49 o                         
   9  10  10        178.90        169.56         5.10 o                         
  10  10  10         18.04         22.09         3.20 o                         
  11  10  10          8.33          7.30         8.84 o                         
 -12  11  10         75.00         66.47         6.07 o                         
 -11  11  10          6.88          8.38         3.08 o                         
 -10  11  10        269.11        266.68         6.72 o                         
  -9  11  10         87.93         83.39         4.06 o                         
  -8  11  10        196.66        192.98         5.00 o                         
  -7  11  10          7.59          3.69         1.84 o                         
  -6  11  10         63.77         54.88         2.04 o                         
  -5  11  10         47.98         44.90         1.94 o                         
  -4  11  10          0.46          2.05         1.44 o                         
  -3  11  10        362.98        347.36         5.69 o                         
  -2  11  10        146.80        141.92         3.01 o                         
  -1  11  10         28.06         21.55         1.74 o                         
   0  11  10       1407.94       1461.92        14.65 o                         
   1  11  10          4.23          4.02         1.26 o                         
   2  11  10          7.91          9.59         1.28 o                         
   3  11  10         22.38         18.79         1.48 o                         
   4  11  10          0.49         -1.84         2.16 o                         
   5  11  10         30.02         35.66         2.51 o                         
   6  11  10          6.31          3.26         2.40 o                         
   7  11  10         13.76         10.83         2.79 o                         
   8  11  10          8.00         11.25         2.84 o                         
   9  11  10         22.61         27.44         2.93 o                         
  10  11  10          3.68         -0.01         3.48 o                         
 -11  12  10          2.00         -1.70         3.79 o                         
 -10  12  10         16.91         12.16         3.26 o                         
  -9  12  10        251.17        258.98         6.42 o                         
  -8  12  10        126.65        114.05         3.48 o                         
  -7  12  10        202.09        195.67         4.53 o                         
  -6  12  10        102.11        107.67         2.68 o                         
  -5  12  10          7.03          7.46         1.57 o                         
  -4  12  10         10.55          8.64         1.56 o                         
  -3  12  10        868.59        857.90        10.01 o                         
  -2  12  10        227.57        213.70         3.90 o                         
  -1  12  10        704.05        729.47         8.40 o                         
   0  12  10         78.55         74.68         2.57 o                         
   1  12  10        106.72         99.87         2.39 o                         
   2  12  10         69.09         68.44         2.65 o                         
   3  12  10          4.06          1.65         1.69 o                         
   4  12  10        187.92        186.04         4.12 o                         
   5  12  10         79.97         80.95         3.16 o                         
   6  12  10          2.59          1.29         2.22 o                         
   7  12  10        193.63        193.07         4.23 o                         
   8  12  10          3.92          1.60         2.91 o                         
   9  12  10          0.20         -2.93         2.93 o                         
  10  12  10        137.79        158.00         6.97 o                         
 -11  13  10         24.96         16.43         9.75 o                         
 -10  13  10         72.02         63.78         3.95 o                         
  -9  13  10         42.35         39.87         3.30 o                         
  -8  13  10         11.52          6.59         2.47 o                         
  -7  13  10        125.40        128.56         3.75 o                         
  -6  13  10        272.75        291.18         5.66 o                         
  -5  13  10          0.50          1.12         1.96 o                         
  -4  13  10         83.87         87.46         2.53 o                         
  -3  13  10          0.33          0.05         1.65 o                         
  -2  13  10        118.68        117.29         3.00 o                         
  -1  13  10        281.22        273.43         4.61 o                         
   0  13  10        685.67        731.11         8.55 o                         
   1  13  10        151.13        141.43         2.98 o                         
   2  13  10          0.30         -1.49         1.49 o                         
   3  13  10        228.64        239.50         4.73 o                         
   4  13  10        556.21        589.64         9.08 o                         
   5  13  10        282.66        301.68         5.86 o                         
   6  13  10          0.98          1.55         2.22 o                         
   7  13  10         25.99         24.25         2.89 o                         
   8  13  10        277.41        283.13         6.12 o                         
   9  13  10         11.63         12.09         3.88 o                         
 -10  14  10          0.10         -3.68         3.89 o                         
  -9  14  10         16.31         15.97         2.95 o                         
  -8  14  10          1.48          1.43         2.61 o                         
  -7  14  10        110.47        115.85         4.10 o                         
  -6  14  10        175.50        169.26         5.44 o                         
  -5  14  10         75.24         75.73         3.17 o                         
  -4  14  10        229.71        229.42         5.08 o                         
  -3  14  10        155.26        155.55         3.32 o                         
  -2  14  10        168.77        165.32         3.58 o                         
  -1  14  10         19.39         17.69         2.01 o                         
   0  14  10       1144.20       1094.81        12.34 o                         
   1  14  10       1246.13       1244.36        13.33 o                         
   2  14  10        417.12        450.63         6.27 o                         
   3  14  10         66.68         63.05         2.71 o                         
   4  14  10        143.52        138.62         3.98 o                         
   5  14  10          8.82          8.94         2.36 o                         
   6  14  10         55.80         56.32         3.19 o                         
   7  14  10        128.70        127.53         4.18 o                         
   8  14  10          2.74          3.10         3.21 o                         
 -10  15  10         52.17         29.38        10.68 o                         
  -9  15  10          0.08         -0.16         2.96 o                         
  -8  15  10          9.20          9.32         3.04 o                         
  -7  15  10         60.35         64.07         3.74 o                         
  -6  15  10          0.14          1.25         2.63 o                         
  -5  15  10         16.00         17.90         2.57 o                         
  -4  15  10         71.21         70.29         3.42 o                         
  -3  15  10        467.10        471.73         7.63 o                         
  -2  15  10        131.75        127.59         3.53 o                         
  -1  15  10         11.64          9.30         1.93 o                         
   0  15  10         38.57         35.87         2.17 o                         
   1  15  10          0.01          2.01         1.95 o                         
   2  15  10         35.60         37.22         2.43 o                         
   3  15  10         15.79         15.31         2.16 o                         
   4  15  10         99.92        102.81         3.22 o                         
   5  15  10         10.11          7.73         2.69 o                         
   6  15  10          0.72          2.08         2.78 o                         
   7  15  10          0.07          0.29         2.74 o                         
  -8  16  10        232.54        247.18         6.59 o                         
  -7  16  10         69.02         76.02         3.69 o                         
  -6  16  10        191.98        191.35         5.00 o                         
  -5  16  10        170.78        177.17         4.90 o                         
  -4  16  10         14.69         10.07         2.54 o                         
  -3  16  10          7.10          7.99         2.38 o                         
  -2  16  10         30.72         27.56         2.41 o                         
  -1  16  10         26.55         31.62         2.38 o                         
   0  16  10          4.85          4.85         2.17 o                         
   1  16  10         22.15         21.90         2.69 o                         
   2  16  10        174.88        172.83         4.24 o                         
   3  16  10        218.94        216.48         4.91 o                         
   4  16  10        157.37        152.52         4.55 o                         
   5  16  10         61.68         57.89         3.33 o                         
   6  16  10        100.91         92.87         3.71 o                         
   7  16  10          1.95        -10.91        10.91 o                         
  -7  17  10         86.28         84.31         5.96 o                         
  -6  17  10         10.04          9.44         3.02 o                         
  -5  17  10         52.05         52.91         3.44 o                         
  -4  17  10          0.01         -2.74         2.74 o                         
  -3  17  10        105.76        110.40         3.77 o                         
  -2  17  10         43.61         37.17         2.66 o                         
  -1  17  10          2.86          1.91         2.18 o                         
   0  17  10         39.83         39.75         2.96 o                         
   1  17  10         11.72         10.64         2.72 o                         
   2  17  10         12.86         11.29         2.64 o                         
   3  17  10        139.23        155.44         4.65 o                         
   4  17  10         18.27         22.42         3.00 o                         
   5  17  10         58.30         69.27         4.21 o                         
   6  17  10        102.90        102.18        14.06 o                         
  -6  18  10        105.19        110.96        12.73 o                         
  -5  18  10         60.35         56.23         3.65 o                         
  -4  18  10         29.75         23.49         2.87 o                         
  -3  18  10         13.56         13.54         2.78 o                         
  -2  18  10         67.31         70.88         3.66 o                         
  -1  18  10         50.16         54.04         3.43 o                         
   0  18  10         32.87         35.20         3.32 o                         
   1  18  10          0.75         -1.00         2.66 o                         
   2  18  10          0.95          1.20         3.02 o                         
   3  18  10          0.42          2.70         3.23 o                         
   4  18  10         45.76         52.40         6.89 o                         
  -3  19  10         60.68         64.09        11.43 o                         
  -2  19  10         29.85         28.29         3.53 o                         
  -1  19  10          2.99          3.47         3.72 o                         
   0  19  10          6.20          8.74         3.71 o                         
   1  19  10         32.16         23.08        10.79 o                         
   2  19  10         89.58         80.19         9.69 o                         
 -13   0  11        278.67        302.55        13.70 o                         
 -11   0  11        386.54        408.67         8.44 o                         
  -9   0  11       1028.49       1023.16        16.57 o                         
  -7   0  11       1112.91       1138.06        14.87 o                         
  -5   0  11        375.63        366.36         6.54 o                         
  -3   0  11       1514.43       1391.16        14.68 o                         
  -1   0  11       1559.94       1766.42        21.68 o                         
   1   0  11       4506.64       4666.25        55.92 o                         
   3   0  11         85.27         87.73         2.00 o                         
   5   0  11        162.77        165.54         7.82 o                         
   7   0  11         96.45         91.13         3.42 o                         
   9   0  11        432.61        459.55         9.65 o                         
  11   0  11          1.18          0.25         6.24 o                         
 -14   1  11         60.73         64.25         6.08 o                         
 -13   1  11        116.26        128.11         6.23 o                         
 -12   1  11         46.51         50.46         3.17 o                         
 -11   1  11        154.12        151.39         3.78 o                         
 -10   1  11        300.17        306.53         4.80 o                         
  -9   1  11          5.25         -0.95         1.63 o                         
  -8   1  11        572.79        583.80         6.69 o                         
  -7   1  11          1.24         -0.62         0.92 o                         
  -6   1  11        703.60        666.86         6.56 o                         
  -5   1  11         65.71         42.63         1.56 o                         
  -4   1  11         25.93         17.89         0.81 o                         
  -3   1  11        347.88        353.11         3.09 o                         
  -2   1  11        333.62        284.01         2.41 o                         
  -1   1  11        260.09        274.52         2.72 o                         
   0   1  11       2792.76       3040.88        25.90 o                         
   1   1  11       1235.42       1429.14        13.57 o                         
   2   1  11       4287.02       4290.98        31.55 o                         
   3   1  11          1.88          3.46         0.61 o                         
   4   1  11         66.38         67.83         1.56 o                         
   5   1  11        412.61        449.76         6.47 o                         
   6   1  11         30.79         25.93         1.82 o                         
   7   1  11          1.85         -1.27         1.50 o                         
   8   1  11        252.95        251.92         6.32 o                         
   9   1  11         47.27         38.71         2.25 o                         
  10   1  11         27.95         24.30         2.16 o                         
  11   1  11          3.29          4.47         3.50 o                         
  12   1  11         30.98         38.94         6.77 o                         
 -14   2  11         18.90         13.82         3.74 o                         
 -13   2  11         35.19         26.52         3.24 o                         
 -12   2  11         66.97         73.67         3.07 o                         
 -11   2  11         18.40         11.60         2.22 o                         
 -10   2  11          4.42          5.84         1.65 o                         
  -9   2  11       1033.03       1059.64        11.37 o                         
  -8   2  11          4.61          2.67         1.15 o                         
  -7   2  11          0.36         -0.44         0.91 o                         
  -6   2  11        185.21        181.17         2.46 o                         
  -5   2  11       6852.97       6503.44        48.49 o                         
  -4   2  11         13.64         17.82         0.99 o                         
  -3   2  11        101.21        104.97         1.61 o                         
  -2   2  11        170.75        183.41         1.81 o                         
  -1   2  11        642.94        580.38         4.97 o                         
   0   2  11          0.49          0.83         0.63 o                         
   1   2  11       1521.94       1480.41        14.09 o                         
   2   2  11        103.59        117.90         1.60 o                         
   3   2  11          0.60          1.11         0.71 o                         
   4   2  11          3.76          3.12         0.62 o                         
   5   2  11          0.02          0.69         0.95 o                         
   6   2  11        293.01        324.10         5.95 o                         
   7   2  11        276.02        282.80         4.76 o                         
   8   2  11          5.67          0.83         1.64 o
[truncated: 372,682 more chars]
